# Supplementary material for: Compositional Analysis of Grape Berries: Mapping the Global Metabolism of Grapes
Source: Foods. 2024 Nov 21;13(23):3716. doi: 10.3390/foods13233716 (PMC11639774; doi:10.3390/foods13233716)
Supplement: Supplementary file 1 [file foods-13-03716-s001.zip › Supplementary Table S1.xlsx]

## Sheet: Supplemental Table 1
Supplemental Table 1. List of 66 grape accessions used in this study.
ID	Color	Cultivation	Subspecies	Cultivar Name (Common Name)	Sample Source	Latitude
PT01	Purple	Cultivar	Vitis vinifera	Yan 73	Yantai, China	S30-45
PT02	Red	Cultivar	Vitis	Honey Juice	Japan	S30-45
PT03	Purple	Wild	Vitis ficifolia	(Vitis thunbergii)	Unknown	Unknown
PT04	Red	Cultivar	Vitis vinifera	Black Rose	California,America	S30-45
PT05	Pink	Cultivar	Vitis	Bronx Seedless	New York,America	S30-45
PT06	White	Cultivar	Vitis vinifera	Victoria	Romania	S45-60
PT07	White	Cultivar	Vitis vinifera	Kerner	Japan	S45-60
PT08	White	Cultivar	Vitis vinifera	Chardonnay	Bourgogne,France	S45-60
PT09	White	Cultivar	Vitis vinifera	Bujiesuli	Russia	S45-60
PT10	Purple	Cultivar	Vitis vinifera	Merlot	Bordeaux,France	S30-45
PT11	Red	Cultivar	Vitis vinifera	Oriental Star	Japan	S30-45
PT12	White	Cultivar	Vitis vinifera	Cubupbkabbiu	Russia	S45-60
PT13	White	Cultivar	Vitis vinifera	Gapandmak	Russia	S45-60
PT14	White	Cultivar	Vitis vinifera	Rkatsiteli	Georgia	S30-45
PT15	Purple	Cultivar	Vitis	Super Hamburg	Japan	S30-45
PT16	Purple	Cultivar	Vitis vinifera	Zixiang Seedless	Xinjiang,China	S30-45
PT17	White	Cultivar	Vitis vinifera	Misiheyi	Turkmenistan	S30-45
PT18	Purple	Cultivar	Vitis vinifera	Centennial Seedless	California,America	S30-45
PT19	Pink	Cultivar	Vitis vinifera	Misket Dunavski	Bulgaria	S30-45
PT20	Purple	Cultivar	Vitis vinifera	Xiaogongzi	Japan	S30-45
PT21	Red	Cultivar	Vitis vinifera	Chasselas Rose	Japan	S30-45
PT22	White	Cultivar	Vitis vinifera	Khoussaine Kalim Barmak	Uzbekistan	S45-60
PT23	White	Cultivar	Vitis vinifera	Kirovabadsky	Russia	S45-60
PT24	Red	Cultivar	Vitis vinifera	Hiro Hamburg	Japan	S30-45
PT25	Pink	Cultivar	Vitis vinifera	Red Alissa	Japan	S30-45
PT26	White	Cultivar	Vitis vinifera	Meisibisan	Russia	S45-60
PT27	Purple	Cultivar	Vitis vinifera	Neo Muscat	Japan	S30-45
PT28	Pink	Cultivar	Vitis vinifera	Manicure Finger	Japan	S30-45
PT29	White	Cultivar	Vitis	Piaoleisi	Japan	S45-60
PT30	White	Cultivar	Vitis vinifera	Rosaki	Turkey	S30-45
PT31	Purple	Cultivar	Vitis vinifera	Black Baladi	Japan	S30-45
PT32	White	Cultivar	Vitis vinifera	Xiangfei	Beijing,China	S30-45
PT33	Purple	Cultivar	Vitis vinifera	Guibao	Shanxi,China	S30-45
PT34	White	Cultivar	Vitis vinifera	Flame Muscat	Shanghai,China	S30-45
PT35	Purple	Cultivar	Vitis vinifera	Muscat Hamburg	England	S45-60
PT36	White	Cultivar	Vitis vinifera	Gloria Hungariae	Hungary	S45-60
PT37	Purple	Cultivar	Vitis vinifera	Zhengzhouzaohong	Zhengzhou,China	S30-45
PT38	Purple	Cultivar	Vitis vinifera	Zana	California,America	S30-45
PT39	White	Cultivar	Vitis vinifera	Dawn Seedless	Liaoning,China	S45-60
PT40	Pink	Cultivar	Vitis vinifera	Unicorn	Japan	S30-45
PT41	Red	Cultivar	Vitis vinifera	Christmas Rose	United States	S30-45
PT42	Pink	Cultivar	Vitis vinifera	Beauty Seedless	California,America	S30-45
PT43	White	Cultivar	Vitis vinifera	Blush Seedless	California,America	S30-45
PT44	White	Cultivar	Vitis vinifera	Cannero	America	S45-60
PT45	White	Cultivar	Vitis vinifera	Ruby Seedless	California,America	S30-45
PT46	White	Cultivar	Vitis vinifera	Italia	Italy	S45-60
PT47	White	Cultivar	Vitis vinifera	Hanpin21	Korea	S30-45
PT48	Purple	Cultivar	Vitis vinifera	Hanpin19	Korea	S30-45
PT49	Purple	Cultivar	Vitis vinifera	Cabernet Franc	Bordeaux,France	S30-45
PT50	Purple	Wild	Vitis cinerea	Mountain Grape, Sweet Grape	America	S30-45
PT51	White	Wild	Vitis rupestris	Rock Grape, Sand Grape	America	S45-60
PT52	White	Cultivar	Vitis vinifera	Guifeimeigui	Shandong,China	S30-45
PT53	Purple	Cultivar	Vitis vinifera	97-3-37	Beijing,China	S30-45
PT54	Purple	Cultivar	Vitis	5BB	Austria	N15-30
PT55	Purple	Cultivar	Vitis	Beta	America	S30-45
PT56	Purple	Cultivar	Vitis	Huajia No.8	Shanghai,China	S30-45
PT57	Purple	Cultivar	Vitis	Beichun	Beijing,China	S30-45
PT58	Red	Wild	Ampelopsis glandulosa	Porcelain Berry, Vitis brevipedunculata	United States	S45-60
PT59	White	Cultivar	Vitis vinifera	Muscatny	Russia	S45-60
PT60	White	Wild	Vitis labrusca	Concord Grape, Fox Grape	America	S45-60
PT61	White	Cultivar	Vitis vinifera	Pinot Blanc	France	S45-60
PT62	Pink	Cultivar	Vitis vinifera	Pinot Noir	France	S30-45
PT63	Purple	Cultivar	Vitis vinifera	Barbera nera	Italy	S30-45
PT64	White	Cultivar	Vitis vinifera	Aligote	France	S45-60
PT65	Red	Cultivar	Vitis	Tianyuanqi	Liaoning,China	S30-45
PT66	Purple	Wild	Vitis ficifolia	(Vitis thunbergii)	China	S30-45
