# Supplementary material for: Compositional Analysis of Grape Berries: Mapping the Global Metabolism of Grapes
Source: Foods. 2024 Nov 21;13(23):3716. doi: 10.3390/foods13233716 (PMC11639774; doi:10.3390/foods13233716)
Supplement: Supplementary file 1 [file foods-13-03716-s001.zip › Supplementary Table S2.xlsx]

## Sheet: Sheet1
Supplementary Table 2. Information of 4889 metabolic signals detected in grape fruit mix samples using non-targeted metabolomics detection by LC-MS/MS with Fullscan+ddMS2.
MetID	Chemical Formula	Extracted Mass	Adduct	RT	Fragment 1	Fragment 2	Fragment 3	Fragment 4	Fragment 5	Fragment 6	Fragment 7	Fragment 8	Fragment 9	Fragment 10
PTP0001	C16 H35 N O2	274.274	M+H	9.06701	274.274	88.0763	70.0659	106.087	57.0707	256.263	102.092	71.0863	85.1018	230.248
PTP0002	C6 H14 N4 O2	175.119	M+H	0.709184	70.0659	60.0564	175.119	116.071	130.098	158.092	112.087	72.0815	157.108	71.0499
PTP0003	C23 H24 O12	493.135	M+H	4.8622	331.081	493.134	315.05	287.055	299.055	242.057	270.052	316.058	298.047	179.034
PTP0004	C12 H10 F2 N10 O S	381.079	M+H	0.748768	381.079	70.5249	201.016	70.527	219.026	84.3396	53.2782	77.9804	155.119	82.5768
PTP0005	C32 H30 O14	639.138	M+H	6.84262	331.081	639.17	315.049	287.055	299.055	270.052	316.057	242.057	70.1279	301.034
PTP0006	C22 H22 O11	463.124	M+H	4.74923	301.07	463.123	286.047	258.052	70.8417	230.057	92.2773	229.049	73.3533	62.5603
PTP0007	C21 H20 O12	465.103	M+H	3.80853	303.05	465.103	257.044	71.1638	229.049	92.7891	149.023	63.0246	153.018	150.031
PTP0008	C27 H30 O17	627.156	M+H	2.50345	303.05	627.155	465.103	257.043	70.8128	229.049	105.463	70.8144	57.0449	150.031
PTP0009	C25 H26 O13	535.145	M+H	5.82001	331.081	535.144	315.05	287.055	270.052	242.057	299.055	316.058	298.046	301.034
PTP0010	C30 H48 O3	479.35	M+H	11.8092	479.35	70.6695	97.621	70.6715	159.559	70.6728	129.452	80.0184	133.071	282.663
PTP0011	C36 H66 N6 O6	679.512	M+H	7.07009	679.511	100.112	209.165	210.149	182.154	661.5	83.0862	55.055	336.227	128.071
PTP0012	C11 H9 N O2	188.071	M+H	2.84873	146.06	118.065	188.071	144.081	170.06	143.073	142.065	117.07	115.055	91.0547
PTP0013	C30 H26 O14	611.14	M+H	6.38572	303.05	611.139	257.044	229.05	147.044	465.102	85.0291	153.018	201.054	247.06
PTP0014	C28 H32 O17	641.172	M+H	3.24841	317.065	641.171	302.042	479.118	274.047	70.2323	109.296	70.2302	60.1037	257.044
PTP0015	C21 H20 O11	449.108	M+H	4.18826	287.055	449.108	137.023	213.054	59.28	231.065	88.6479	241.05	269.044	185.059
PTP0016	C30 H36 N4 O2	485.29	M+H	11.1938	133.101	91.0548	485.289	105.07	147.08	104.062	123.081	351.18	169.086	149.096
PTP0017	C28 H32 O16	625.177	M+H	3.81587	301.07	625.176	286.047	463.123	258.052	70.9814	104.92	331.081	463.09	70.9793
PTP0018	C38 H40 O19	801.224	M+H	6.08255	331.081	801.223	315.05	639.171	287.055	316.058	299.055	270.052	242.057	298.047
PTP0019	C6 H6 F4 O4	219.027	M+H	0.676108	219.026	70.3456	70.3478	94.9301	70.3492	177.007	97.6242	101.716	277.784	56.1803
PTP0020	C15 H30 F5 N9 O14	656.191	M+H	3.86335	656.191
PTP0021	C20 H18 F3 N7 O5	494.138	M+H	4.8744	332.084	494.137	331.081	316.053	288.058	193.086	287.055	161.06	317.062	300.058
PTP0022	C11 H9 N O2	188.071	M+H	2.67139	146.06	118.065	188.071	144.081	170.06	143.073	142.065	117.07	115.055	160.076
PTP0023	C22 H22 O12	479.119	M+H	4.3782	317.065	479.118	302.042	274.047	245.044	70.766	217.049	218.058	257.045	273.039
PTP0024	C19 H38 O4	331.284	M+H	11.7367	313.273	57.0707	71.0863	95.086	239.237	85.1018	81.0705	83.0862	109.102	67.055
PTP0025	C16 H22 O4	279.159	M+H	10.2223	149.023	104.993	57.0707	119.086	205.086	98.9759	116.986	134.996	279.193	70.559
PTP0026	C14 H31 N O	230.248	M+H	9.24432	230.248	57.0707	62.0609	212.237	71.0863	85.1018	58.066	55.055	97.6203	69.0707
PTP0027	C43 H83 F N O2 P3	758.57	M+H	13.226	184.073	758.569	86.097	125	60.0816	71.0737	104.107	98.9846	56.0503	58.066
PTP0028	C18 H39 N O3	318.3	M+H	9.16271	318.3	256.263	88.0763	102.092	70.0659	57.0707	300.29	71.0863	212.237	58.066
PTP0029	C20 H26 O3	337.172	M+H	0.722006	337.171	70.0659	60.0565	175.119	112.087	319.161	114.103	116.071	158.092	130.098
PTP0030	C22 H43 N O	338.342	M+H	12.4737	338.341	69.0707	83.0861	97.1017	57.0707	321.315	71.0863	55.0551	95.086	81.0705
PTP0031	C27 H30 O16	611.161	M+H	3.12362	287.055	611.16	449.108	70.3173	101.062	53.5776	70.315	70.319	137.023	303.05
PTP0032	C11 H12 N2 O2	205.097	M+H	2.69227	188.07	146.06	118.065	144.081	159.092	132.081	170.06	143.073	205.097	142.065
PTP0033	C30 H48 O3	439.357	M+H	11.8022	439.357	203.179	191.179	95.0861	189.164	109.102	119.086	81.0706	121.101	107.086
PTP0034	C28 H46 N4 O11	637.305	M+H	11.3603	637.305	581.243	525.18	83.0498	337.023	57.0707	147.117	393.086	469.117	239.047
PTP0035	C21 H39 F3 O2	381.298	M+H	12.14	381.297	339.22	321.209	357.232	56.9656	353.235	72.1222	72.1241	171.049	214.326
PTP0036	C18 H39 N O3	318.3	M+H	10.4447	60.0452	318.3	282.279	300.289	56.0503	83.0862	55.0551	57.0707	270.279	95.086
PTP0037	C10 H18 N4 O6	291.13	M+H	0.779584	291.13	175.119	70.0659	60.0565	116.071	112.087	71.0499	232.081	115.087	95.0609
PTP0038	C31 H28 O14	625.156	M+H	6.67431	317.065	625.155	302.042	274.047	108.157	301.07	70.9619	246.052	245.044	217.049
PTP0039	C21 H18 O13	479.082	M+H	6.23223	303.05	479.082	85.029	113.024	73.0291	229.049	131.034	257.044	70.2549	141.018
PTP0040	C18 H37 N O3	316.285	M+H	10.1611	60.0452	316.284	298.274	280.263	95.0861	81.0705	67.055	55.0551	69.0707	83.0862
PTP0041	C23 H19 N3 O6 S	466.107	M+H	3.74683	304.079	466.132	304.051	424.091	302.074	303.076	406.08	466.103	98.9758	301.07
PTP0042	C19 H35 F2 N5 O13 P2	642.175	M+H	3.26186	642.175
PTP0043	C36 H36 O19	773.193	M+H	5.44572	303.05	773.192	611.139	257.044	465.103	147.044	70.9104	229.049	70.9084	285.039
PTP0044	C15 H14 N2 O S3	335.038	M+H	0.766768	335.037	70.9702	335.094	141.852	117.681	97.621	70.9682	219.244	67.8787	79.4944
PTP0045	C10 H17 N3 O6 S	308.091	M+H	0.813607	76.0222	179.048	162.022	84.045	308.091	233.059	116.017	130.05	144.011	58.9958
PTP0046	C30 H26 O13	595.145	M+H	6.68002	287.055	595.144	137.023	213.055	241.05	147.044	231.065	99.972	54.0043	189.054
PTP0047	C15 H10 O7	303.05	M+H	6.4573	303.05	229.049	153.018	257.044	137.023	201.054	165.018	285.039	121.029	111.008
PTP0048	C31 H28 O13	609.161	M+H	6.94357	301.07	609.16	286.047	258.052	230.057	70.2464	70.2488	202.062	103.806	257.045
PTP0049	C12 H21 N O6	276.145	M+H	0.867526	276.144	230.139	258.134	86.097	132.102	88.0399	212.128	97.0289	127.039	87.0321
PTP0050	C37 H75 N9 O3 P2	756.554	M+H	13.0793	184.073	86.097	756.553	125	60.0816	71.0737	104.107	98.9846	56.0503	58.066
PTP0051	C43 H63 F O	615.496	M+H	13.6939	615.495	615.14	97.6244	337.274	545.142	616.141	328.578	232.881	95.0861	126.372
PTP0052	C47 H71 N7 O3	782.569	M+H	13.0801	184.073	782.569	86.097	125	60.0816	71.0737	98.9846	104.107	56.0503	58.0658
PTP0053	C9 H9 N3 O2	192.077	M+H	4.31375	160.05	192.077	70.3252	132.055	133.064	70.3229	105.045	70.3268	59.0136	177.98
PTP0054	C45 H71 F3 O8	797.518	M+H	12.86	797.517	519.293	61.0292	97.0289	85.029	73.0291	81.0706	91.0396	67.055	95.086
PTP0055	C44 H70 F N7 O4	780.555	M+H	12.9426	184.073	780.546	86.0971	146.982	125	60.0816	81.0706	95.0862	67.055	597.477
PTP0056	C37 H75 F3 N3 O4 P	714.552	M+H	12.7735	262.253	696.541	534.488	94.0657	714.498	81.0706	67.055	250.253	93.0704	516.477
PTP0057	C49 H66 F2 N4 O4	813.513	M+H	12.2229	813.512	519.293	535.288	85.029	81.0706	61.0292	97.029	93.0704	73.0291	67.055
PTP0058	C23 H22 O13	507.114	M+H	5.22415	303.05	507.113	257.045	70.3769	229.049	96.3987	201.055	70.3791	70.3804	61.1061
PTP0059	C21 H20 O12	465.103	M+H	6.46061	303.05	85.029	97.0288	69.0343	127.039	465.103	229.049	257.044	145.05	61.0292
PTP0060	C15 H10 O7	303.05	M+H	6.93813	303.05	229.049	153.018	137.023	257.044	165.018	201.054	285.039	111.008	274.047
PTP0061	C40 H94 N10 O8 P2	905.68	M+H	7.70355	905.679	100.113	210.149	182.154	209.165	83.0862	111.044	128.071	336.228	435.333
PTP0062	C24 H24 O12	505.134	M+H	5.83419	301.07	505.134	286.047	258.052	230.057	95.8791	202.062	268.037	97.6243	330.989
PTP0063	C42 H82 N O8 P	760.585	M+H	13.4335	184.073	760.584	86.097	125	60.0816	71.0737	104.107	98.9846	56.0503	58.066
PTP0064	C51 H81 F3 O13	959.57	M+H	12.6858	959.569	681.345	519.293	797.516	97.0289	85.029	405.136	69.0342	73.0291	91.0395
PTP0065	C45 H85 F N O2 P3	784.586	M+H	13.2757	184.073	784.583	86.097	784.485	461.204	125	124.938	60.0816	142.948	104.107
PTP0066	C24 H38 O4	391.284	M+H	12.1777	149.023	71.0863	167.034	57.0707	279.159	70.2034	62.9825	113.133	226.987	104.993
PTP0067	C24 H44 N4 O4	453.344	M+H	5.93239	453.343	100.113	435.333	209.165	210.149	182.154	336.228	226.191	83.0862	55.0551
PTP0068	C24 H30 O6	415.212	M+H	9.28419	119.086	415.211	91.0548	133.065	117.07	103.055	295.118	104.063	127.039	415.294
PTP0069	C39 H66 F N7 O4	716.523	M+H	13.2307	575.503	716.522	81.0705	95.086	67.055	57.0707	71.0863	109.102	69.0707	83.0862
PTP0070	C11 H20 N2 O3	229.155	M+H	0.827885	229.154	142.086	70.0659	60.0816	58.0659	124.076	114.055	170.081	114.092	59.0737
PTP0071	C33 H60 N6 O3	589.481	M+H	13.6018	589.48	311.258	313.274	333.24	335.256	507.271	83.0861	95.0861	97.1017	109.102
PTP0072	C22 H42 O4	371.316	M+H	12.1386	147.065	129.055	101.06	111.044	71.0863	57.0707	259.19	55.0551	371.292	83.0498
PTP0073	C12 H15 N5 O3	278.124	M+H	0.756919	260.113	70.0659	116.071	242.102	278.123	128.071	232.118	214.107	127.039	97.0289
PTP0074	C49 H78 F3 N O3	786.601	M+H	13.477	184.073	786.6	86.097	125	60.0816	71.0737	104.107	98.9847	58.066	601.519
PTP0075	C9 H11 N O3	182.081	M+H	0.868573	136.076	165.055	123.044	119.049	147.044	91.0548	95.0496	182.081	121.065	103.055
PTP0076	C12 H21 N O6	276.145	M+H	1.2994	276.144	230.139	258.134	86.0971	132.102	88.04	212.128	97.029	248.149	87.0321
PTP0077	C15 H19 N O6	310.129	M+H	2.19968	310.128	120.081	292.118	132.081	264.123	166.086	97.0289	91.0548	246.112	112.04
PTP0078	C13 H36 F2 N10 O14 P2	657.193	M+H	3.98657	333.097	657.202	139.039	331.081	495.156	151.039	207.065	167.07	315.086	305.102
PTP0079	C15 H14 O6	291.086	M+H	3.82094	139.039	123.044	165.055	147.044	291.086	207.065	161.06	151.039	179.07	119.049
PTP0080	C11 H19 N O6	262.129	M+H	0.833365	262.128	216.123	244.118	72.0815	124.076	118.086	198.112	84.0814	130.086	97.0289
PTP0081	C17 H20 O	241.155	M+H	0.850744	241.154	58.0659	84.0814	196.097	241.071	97.0289	128.107	70.0659	85.0654	138.091
PTP0082	C12 H23 N O7	294.155	M+H	0.867516	276.144	258.134	230.139	86.097	132.102	88.0399	248.149	212.128	97.0289	127.039
PTP0083	C32 H49 F S	485.361	M+H	12.6224	485.36	133.101	70.1273	467.35	425.339	91.0548	70.1294	70.1309	70.1324	97.6201
PTP0084	C10 H17 N O6	248.113	M+H	0.743949	248.113	230.102	98.0605	87.0447	86.0606	182.081	97.0289	116.071	104.071	128.071
PTP0085	C11 H17 N O6	260.113	M+H	0.763509	260.113	242.102	70.0659	128.071	116.071	232.118	214.107	97.0289	100.076	196.097
PTP0086	C9 H11 N O3	182.081	M+H	1.16333	136.076	123.044	165.055	119.049	147.044	91.0548	95.0497	182.081	121.065	103.055
PTP0087	unknown	175.045	M+H	0.617493	119.019	137.029	179.04	161.029	101.009	133.035	150.969	175.045	151.045	132.958
PTP0088	C31 H48 O3	469.366	M+H	12.8289	469.365	232.387	69.0655	56.0877	197.199	96.1503	284.375	108.937	93.7288	154.627
PTP0089	C24 H24 O13	521.13	M+H	5.57211	317.065	521.129	302.042	274.047	70.3568	245.043	100.068	246.052	70.3542	70.3583
PTP0090	C12 H21 F N2 O4 S	309.129	M+H	0.759323	309.058	84.045	291.118	130.05	147.076	309.129	101.071	84.0814	273.108	309.165
PTP0091	C12 H20 O10	325.113	M+H	0.821074	85.029	127.039	145.05	69.0343	97.0289	163.06	55.0187	99.0446	325.139	57.0343
PTP0092	C10 H19 N O7	266.124	M+H	0.745361	248.113	266.123	230.102	98.0605	86.0606	87.0447	104.071	266.16	182.081	116.071
PTP0093	C20 H43 N O2	330.337	M+H	10.5979	330.336	88.0763	70.0659	106.087	57.0707	312.326	102.092	71.0863	70.5867	85.1018
PTP0094	C52 H99 F3 N2 O4 P2	935.711	M+H	11.8091	479.35	935.71	935.54	497.355	435.361	453.371	681.345	936.549	515.361	773.476
PTP0095	C15 H10 O8	319.045	M+H	5.90557	319.045	153.018	273.039	245.044	217.05	165.018	111.008	137.023	179.034	183.029
PTP0096	C53 H80 F4 N4 O4 P2	975.566	M+H	12.0662	975.565	681.346	697.34	813.512	85.029	519.293	97.0289	405.137	347.095	535.288
PTP0097	C36 H73 F2 N3 O9	730.539	M+H	12.9351	184.073	730.538	86.0971	125	60.0816	71.0737	104.108	98.9846	58.066	81.5961
PTP0098	C38 H77 F2 N3 O10	774.565	M+H	12.5192	184.073	774.464	86.097	756.554	774.559	125	167.98	124.938	339.19	60.0816
PTP0099	C21 H34 O11	485.2	M+H	7.46888	485.199	317.084	229.068	185.042	335.095	155.031	96.9575	173.042	191.104	71.9858
PTP0100	C35 H75 N9 O3 P2	732.554	M+H	13.1547	184.073	732.553	86.097	125	60.0816	71.0737	98.9847	104.107	56.0503	58.066
PTP0101	C35 H61 F3 O3	587.465	M+H	13.4038	587.464	309.242	313.274	70.9217	95.086	331.223	81.0705	55.0551	57.0707	71.0863
PTP0102	C16 H12 O6	301.07	M+H	4.77509	301.07	286.047	301.14	258.052	230.057	202.062	257.044	229.049	268.036	213.055
PTP0103	C38 H61 F P2	599.429	M+H	12.8842	599.428	70.4331	70.4348	104.993	70.4306	95.086	207.602	81.0704	540.083	292.794
PTP0104	C17 H32 F4 N4 O17	641.177	M+H	6.84056	147.044	119.049	641.185	309.097	165.055	91.0548	291.086	167.07	81.0341	139.039
PTP0105	C22 H26 O6	387.18	M+H	8.58104	105.07	387.18	79.0549	119.049	103.055	70.407	127.039	95.0497	70.4044	70.4085
PTP0106	C24 H49 N4 O3 P	473.363	M+H	11.0233	427.357	473.362	201.164	207.174	189.164	135.117	95.0861	119.086	107.086	133.101
PTP0107	C51 H74 O5 S	799.533	M+H	13.0117	70.6969	740.518	70.6949	499.07	599.501	799.534	70.6988	336.128	463.707	220.908
PTP0108	C9 H15 N O6	234.097	M+H	0.786511	216.087	234.097	102.055	90.0555	188.092	97.0289	170.081	143.058	127.039	56.0503
PTP0109	C12 H23 N O7	294.155	M+H	1.29599	276.144	230.139	258.134	86.0971	132.102	248.149	212.128	88.0399	144.102	127.039
PTP0110	C21 H20 O13	481.098	M+H	5.90619	319.044	85.029	153.018	273.039	245.044	97.0289	69.0343	165.018	127.039	481.098
PTP0111	C30 H26 O12	579.15	M+H	3.44782	127.039	579.15	139.039	123.044	427.102	287.055	163.039	247.06	409.092	291.086
PTP0112	C23 H38 O5	377.267	M+H	11.5394	377.266	297.065	395.138	377.195	377.128	271.085	253.075	197.012	56.9656	215.022
PTP0113	C17 H22 N2 O7	367.15	M+H	2.99055	349.139	229.097	188.071	146.06	367.15	144.081	156.081	332.113	130.065	331.128
PTP0114	C49 H74 F3 N O4	798.565	M+H	12.3949	798.553	184.073	86.097	615.487	146.982	780.553	125	614.484	798.467	60.0816
PTP0115	C15 H10 O6	287.055	M+H	4.18712	287.055	137.023	213.054	241.049	231.065	185.06	149.023	269.044	70.1434	189.055
PTP0116	C11 H15 N5 O3 S	298.097	M+H	4.17036	136.062	298.097	61.0115	145.032	75.027	163.042	97.0289	103.022	69.0342	119.035
PTP0117	C15 H14 O6	291.086	M+H	4.59396	139.039	123.044	165.055	147.044	291.086	207.065	161.06	119.049	70.9651	179.07
PTP0118	C14 H16 O9	351.069	M+H	0.769812	351.069	351.033	70.7346	351.188	70.066	128.071	97.621	177.463	243.729	103.397
PTP0119	C15 H10 O7	303.05	M+H	6.23203	303.05	229.049	153.018	137.023	257.044	165.018	201.054	285.039	111.008	183.029
PTP0120	C21 H39 N5	362.327	M+H	9.20682	362.326	256.263	300.289	70.0659	88.0763	102.092	57.0707	132.102	146.117	71.0862
PTP0121	C30 H48 O4	473.363	M+H	10.1257	473.362	455.352	427.357	95.0861	107.086	409.346	163.148	119.086	135.117	187.148
PTP0122	C17 H34 F5 N5 O7 P2 S	610.164	M+H	6.93253	302.074	301.071	610.163	286.047	287.051	147.044	258.053	355.07	259.056	148.047
PTP0123	C37 H38 O18	771.214	M+H	6.25225	301.071	771.213	286.047	609.16	258.052	463.124	70.4569	230.057	147.044	268.037
PTP0124	C22 H47 N O2	358.368	M+H	11.0775	358.367	88.0763	70.0658	106.087	57.0707	340.357	102.092	71.0863	70.2837	85.1017
PTP0125	C36 H72 F3 N3 O3 P2	714.507	M+H	13.082	573.487	714.507	95.086	57.0705	81.0705	67.055	71.0863	93.0704	79.0549	121.101
PTP0126	C12 H23 F4 N7 O2 S	406.165	M+H	4.25442	259.111	406.164	162.022	84.045	156.084	76.0222	81.0705	116.017	174.095	156.102
PTP0127	C16 H22 N4 O2	325.163	M+H	10.714	325.162	70.7513	70.7491	97.6213	325.29	291.895	146.622	179.163	75.6186	126.123
PTP0128	C18 H39 N O2	302.305	M+H	9.98073	302.305	88.0763	70.0659	106.087	57.0707	284.295	302.144	102.092	71.0863	70.7303
PTP0129	C28 H30 N4 O2 S	487.215	M+H	6.14564	487.215	335.095	71.5546	355.173	71.5567	325.162	495.355	299.01	148.973	411.378
PTP0130	C23 H22 O12	491.119	M+H	5.51372	287.055	491.118	70.4614	92.1951	213.054	231.065	137.023	57.4403	70.4631	57.4416
PTP0131	C16 H33 N O3	288.253	M+H	9.69571	288.253	88.0763	242.248	74.0607	57.0707	56.0503	120.066	71.0862	270.243	102.055
PTP0132	C4 H8 N4 O5	193.056	M+H	0.61677	179.04	119.019	161.029	137.029	150.969	132.958	101.009	133.035	192.979	193.159
PTP0133	C27 H30 O17	627.156	M+H	0.923533	303.049	627.155	465.103	70.335	257.044	229.049	57.0449	153.018	105.463	70.3368
PTP0134	C42 H70 F N7 O5	772.549	M+H	12.4279	184.073	86.0971	754.538	125	772.55	60.0817	71.0737	104.107	98.9847	56.0504
PTP0135	C36 H72 N2 O2	565.568	M+H	13.7988	565.566	282.279	310.31	281.295	309.326	299.305	327.337	57.0707	61.0768	71.0863
PTP0136	C39 H77 F2 N6 O6 P3	857.516	M+H	14.1725	857.516	283.019	575.504	857.603	203.053	265.009	597.486	123.117	120.966	239.237
PTP0137	C36 H66 N2 O7	639.497	M+H	13.5555	639.495	337.273	81.0705	359.256	67.055	95.086	55.0551	69.0706	83.0861	327.229
PTP0138	C23 H38 O4	379.282	M+H	11.8076	379.281	70.7258	221.163	70.7275	70.7233	133.335	238.845	221.283	51.7497	337.427
PTP0139	C34 H64 N2 O7	613.481	M+H	13.5066	613.48	70.1398	70.142	81.0705	70.1436	67.0549	95.086	313.273	55.055	69.0707
PTP0140	C30 H26 O12	579.15	M+H	3.57277	127.039	579.15	139.039	163.039	123.044	291.086	135.044	287.055	427.103	289.071
PTP0141	C18 H35 N O	282.279	M+H	11.7088	282.279	69.0707	83.0862	97.1017	57.0707	265.252	247.242	55.0551	95.086	81.0705
PTP0142	C30 H46 O4	471.348	M+H	10.8238	471.347	189.164	425.341	175.148	235.169	119.086	217.159	95.0861	135.117	107.086
PTP0143	C5 H2 O5 S	174.969	M+H	0.0609769	150.969	132.958	192.98	90.9484	168.98	72.938	164.985	88.0223	175.131	134.997
PTP0144	C21 H20 O11	449.108	M+H	6.92917	303.05	287.055	85.0291	449.108	71.0499	129.055	449.178	91.0579	363.022	345.061
PTP0145	C30 H48 O4	495.345	M+H	11.186	495.344	451.355	513.356	70.3119	70.3139	449.705	334.862	50.6023	150.056	343.931
PTP0146	C39 H66 F N7 O5	714.507	M+H-H2O	12.525	573.488	714.507	57.0707	95.0861	81.0706	93.0704	71.0863	67.055	79.0549	109.102
PTP0147	C25 H28 O11	543.133	M+H	0.745614	543.132	381.079	70.3796	363.068	70.3827	212.148	148.197	394.405	192.703	82.8102
PTP0148	C14 H12 O3	229.086	M+H	5.56082	229.086	135.044	107.05	119.049	91.0548	229.141	211.075	183.08	229.122	165.07
PTP0149	C7 H5 F6 N6 P S	351.002	M+H	14.742	104.993	186.995	268.998	193.131	70.1799	70.1816	240.909	70.177	350.967	186.912
PTP0150	C15 H21 N O7	328.139	M+H	2.1874	310.128	120.081	292.118	264.123	132.081	166.086	97.0289	178.086	91.0548	328.139
PTP0151	unknown	844.688	M+H	13.7849	682.634	60.0452	262.253	280.263	664.623	81.0706	298.274	95.086	845.429	67.055
PTP0152	C14 H21 N O8	332.134	M+H	0.815073	332.134	108.081	152.071	314.123	136.076	170.081	124.076	85.029	134.06	69.0343
PTP0153	C17 H16 O8	349.092	M+H	5.62723	181.049	223.06	349.091	139.039	195.029	171.065	331.08	195.065	247.06	177.018
PTP0154	C14 H22	191.179	M+H	11.8054	191.179	121.101	95.0861	135.117	107.086	109.102	69.0707	116.986	93.0704	98.9758
PTP0155	C30 H63 F4 N6 O5 P	695.463	M+H	14.2324	695.462	120.966	81.0706	95.0861	67.055	597.485	57.0708	575.503	71.0863	83.0862
PTP0156	C12 H22 O11	365.106	M+H	0.756186	365.105	203.052	185.042	70.2078	66.6257	152.057	70.2095	221.063	153.06	63.1403
PTP0157	C11 H18 N2 O7	291.119	M+H	0.764822	291.13	175.119	70.0659	60.0565	116.071	112.087	71.0499	232.081	115.087	95.0609
PTP0158	C24 H38 F4 S2	467.244	M+H	12.0677	467.244	70.353	467.375	467.35	70.3564	70.3551	90.2268	59.738	190.774	158.981
PTP0159	C44 H92 F2 N6 O9 P2	475.326	M+2H	7.72328	475.326	475.827	927.661	928.664	70.3463	118.893	474.815	909.656	70.344	118.769
PTP0160	C39 H67 F3 O3	641.512	M+H	13.7641	641.51	97.6245	233.696	233.681	797.973	104.993	1189.11	494.1	233.706	434.063
PTP0161	C40 H73 F2 N3 O9	778.539	M+H	12.794	184.073	778.538	86.0971	125	60.0816	71.0737	104.107	98.9847	83.3312	58.0661
PTP0162	C41 H66 F N7 O4	740.523	M+H	13.1142	599.503	740.522	81.0706	67.055	95.0861	93.0704	69.0707	79.0549	109.102	55.0551
PTP0163	C11 H19 N O9	292.103	M+H-H2O	0.802634	292.133	70.0659	112.087	176.122	175.119	84.0814	292.104	118.087	97.0289	274.093
PTP0164	C7 H15 Cl2 N2 O2 P	261.031	M+H	0.615244	261.03	219.02	243.02	261.097	225.009	279.108	119.019	275.046	177.009	161.029
PTP0165	C42 H76 F N5 O12	862.555	M+H	13.2118	862.554	146.982	780.551	597.485	86.097	575.503	81.0705	95.086	67.055	71.0737
PTP0166	C29 H46 O	411.363	M+H	11.8029	411.362	163.148	95.0861	107.086	121.101	203.179	149.132	109.102	81.0706	177.164
PTP0167	C17 H22 N4 O	299.186	M+H	10.714	317.196	185.03	235.118	169.035	153.04	251.113	167.019	299.185	171.014	135.003
PTP0168	C37 H26 F2 N4 O8	693.179	M+H	6.90789	693.178	353.063	661.152	371.073	369.058	331.08	70.3558	338.039	70.3578	120.223
PTP0169	C5 H9 Cl F N4 O2 P	243.02	M+H	0.615588	261.03	219.02	119.019	177.009	243.02	137.029	201.024	213.024	243.035	225.009
PTP0170	C33 H63 F N10	619.528	M+H	14.2911	619.527	70.631	70.6331	132.987	97.6235	104.993	385.064	76.4242	139.643	177.636
PTP0171	C50 H70 F N2 O5 P	829.508	M+H	12.0011	829.505	519.293	551.283	646.473	184.073	333.204	86.0971	61.0293	67.055	81.0706
PTP0172	C16 H35 N O3	290.269	M+H	9.35026	290.269	242.248	88.0763	56.0503	74.0607	122.081	118.087	57.0707	58.066	71.0862
PTP0173	C47 H84 F2 N7 P	816.657	M+H	13.4665	654.603	60.0453	262.253	280.263	636.593	81.0706	95.0861	298.274	67.055	69.0707
PTP0174	C50 H70 F N2 O5 P	829.508	M+H	11.5128	829.507	535.288	93.0705	79.0549	81.0705	85.0291	61.0292	105.07	91.0548	97.029
PTP0175	C18 H39 N O2	302.305	M+H	10.6235	60.0452	284.295	302.305	302.144	95.0861	81.0706	254.284	266.284	83.0862	67.055
PTP0176	C10 H15 N O2 S	214.09	M+H	7.43985	141	158.027	95.0497	53.0395	57.0707	105.045	214.089	77.0391	72.0815	81.0342
PTP0177	C39 H73 F N7 O8 P	818.532	M+H	12.2885	818.53	635.464	86.097	146.982	81.0705	67.055	95.086	71.0737	93.0704	79.0549
PTP0178	C43 H84 F6 N3 O2 P	820.628	M+H	13.6349	820.627	70.1521	482.308	70.1491	70.154	104.993	658.576	640.563	186.996	779.602
PTP0179	C6 H5 F O2 S2	192.98	M+H	0.0695436	150.969	132.958	192.98	174.969	168.98	210.99	90.9483	164.985	114.948	72.9378
PTP0180	C12 H23 N O10	342.14	M+H	0.766336	306.118	342.139	324.129	85.029	288.108	127.039	162.076	145.05	97.0289	174.076
PTP0181	C24 H26 F2 O6	449.178	M+H	5.49724	449.178	287.125	88.6658	185.042	71.6031	269.114	71.6013	357.689	278.279	130.194
PTP0182	C15 H21 F O4 S	317.121	M+H	3.65769	317.065	317.12	302.042	274.047	155.068	185.042	165.054	245.045	203.052	246.053
PTP0183	C35 H65 F3 O3	591.496	M+H	13.8926	591.495	104.993	313.273	262.981	508.99	97.6208	344.983	57.0706	95.0861	71.0863
PTP0184	C9 H22 N5 O7 P	344.134	M+H	0.871363	326.123	344.091	308.113	280.118	136.076	182.081	165.055	148.076	123.044	344.134
PTP0185	C14 H22 F N O9	368.134	M+H	4.624	206.081	248.092	332.112	350.123	188.071	160.076	85.029	130.065	202.086	368.134
PTP0186	C42 H84 Cl F O6 P2	801.549	M+H	13.1913	801.549	519.293	742.538	601.519	523.324	60.0816	67.055	81.0705	95.086	69.0707
PTP0187	C22 H47 N O3	374.363	M+H	10.6019	374.363	312.326	88.0763	102.092	70.0659	57.0708	356.353	71.0863	70.6735	85.1018
PTP0188	C28 H22 O6	455.149	M+H	7.45084	455.149	107.05	215.07	199.075	227.07	239.07	349.107	361.107	343.096	137.023
PTP0189	C6 H12 N6 O	185.115	M+H	5.71391	185.115	70.247	134.997	116.986	156.962	71.0499	70.2489	93.0704	81.0705	121.101
PTP0190	C11 H11 N O3	206.081	M+H	4.62066	188.07	160.076	206.081	118.065	130.065	146.06	170.06	132.081	144.081	131.073
PTP0191	C27 H24 F3 N2 O7 P	577.134	M+H	10.6028	577.134	149.023	193.049	385.091	341.065	139.039	149.034	65.0393	533.108	175.039
PTP0192	C36 H36 O18	757.199	M+H	5.81469	287.055	757.197	595.144	449.108	147.044	70.4738	213.055	137.023	70.4759	97.6242
PTP0193	C46 H89 O18 P	961.586	M+H	12.8198	961.585	681.345	683.361	799.532	85.029	519.293	97.0289	521.308	405.136	91.0395
PTP0194	C36 H66 N2 O2	559.518	M+H	13.4556	559.517	70.6963	70.694	97.6212	407.55	74.0972	444.977	167.758	312.599	167.847
PTP0195	C14 H31 N O2	246.243	M+H	7.97406	246.243	88.0763	106.087	70.0659	228.232	57.0707	102.092	71.0863	85.1018	202.216
PTP0196	C14 H21 N O8	332.134	M+H	1.23334	332.134	108.081	152.071	314.123	136.076	124.076	170.081	85.029	134.06	69.0343
PTP0197	C51 H85 F3 O13	963.602	M+H	12.9886	963.6	681.345	685.377	801.548	97.0289	85.029	519.293	523.324	73.0292	405.136
PTP0198	C19 H36 O4	351.251	M+H	11.2784	351.25	104.993	70.4122	186.995	268.998	70.4142	193.131	147.08	70.4156	223.68
PTP0199	C18 H37 N O3	316.285	M+H	10.0843	60.0452	316.284	298.274	280.263	95.0861	81.0705	67.055	69.0706	56.0503	83.0862
PTP0200	C16 H17 N5 O4	344.134	M+H	1.24595	326.123	308.113	280.118	182.081	136.076	165.055	148.076	123.044	344.134	107.05
PTP0201	C40 H66 F2 O2	617.512	M+H	13.9536	617.511	70.7645	70.7665	553.936	383.986	313.273	66.5403	271.343	53.2697	461.45
PTP0202	C42 H72 F3 N2 O6 P	789.513	M+H	12.2754	789.51	495.293	535.288	184.073	85.029	97.0289	86.097	93.0704	61.0292	81.0705
PTP0203	C8 H13 N O5	204.087	M+H	0.843832	204.087	114.055	126.055	158.081	138.055	204.134	96.0449	84.045	70.0659	97.0289
PTP0204	C21 H36 O4	353.269	M+H	11.2595	261.221	353.268	81.0705	67.055	95.086	93.0704	109.102	107.086	121.101	243.211
PTP0205	C21 H37 F6 O10 P S	627.182	M+H	3.8232	627.184	301.071	303.076	302.074	303.05	465.13	286.047	287.05	288.053	464.127
PTP0206	C42 H68 F2 O2	643.527	M+H	14.0354	643.526	97.6243	339.289	361.272	481.233	232.361	447.354	54.9284	155.686	615.489
PTP0207	C19 H28 O10	439.158	M+H	5.10885	439.157	307.116	71.3691	71.3712	153.018	151.038	209.828	221.05	101.568	62.334
PTP0208	C10 H10 O4	195.065	M+H	1.54793	163.039	135.044	145.028	117.034	89.0391	107.049	89.0603	153.055	195.088	195.121
PTP0209	C33 H61 F3 N10 P2	359.233	M+2H	7.07738	359.233	359.734	350.227	341.222	237.143	323.211	332.217	55.0551	350.728	228.138
PTP0210	C37 H62 N6 O4	655.491	M+H	12.7055	655.49	637.478	375.25	301.214	319.224	337.272	104.993	81.0706	97.6204	491.233
PTP0211	C37 H60 N6 O3	637.481	M+H	13.3333	637.48	70.1776	637.308	70.1796	335.257	81.0705	67.055	337.274	581.242	337.023
PTP0212	C57 H95 F3 O5	917.72	M+H	14.7403	917.719	637.48	81.0705	67.055	95.086	319.224	93.0704	79.0549	301.214	621.485
PTP0213	C41 H79 O13 P	811.531	M+H	12.3546	811.496	519.293	533.272	315.193	61.0292	85.0291	95.0861	628.461	93.0705	97.0289
PTP0214	C14 H9 Cl F2 N2 O2	311.04	M+H	1.39012	179.034	133.029	123.044	161.023	105.034	311.04	151.039	77.0393	311.133	95.0497
PTP0215	C11 H7 N O	170.06	M+H	2.6956	170.06	170.096	142.065	115.055	93.0578	92.05	124.076	152.071	163.977	160.076
PTP0216	C24 H51 N O3	402.394	M+H	11.067	402.394	340.357	88.0762	102.092	70.0659	57.0707	71.0863	70.5537	384.383	58.0659
PTP0217	C53 H96 F2 N6 O P2	933.716	M+H	14.3876	933.714	653.475	335.219	81.0705	67.055	95.086	79.0549	93.0704	69.0706	109.102
PTP0218	C8 H13 N O4	188.092	M+H	0.852677	142.086	146.081	188.092	100.076	101.06	83.0498	60.0452	56.0503	128.071	170.081
PTP0219	C30 H26 O13	595.145	M+H	2.27721	127.039	595.144	139.039	287.055	179.034	291.086	203.034	443.097	305.065	151.039
PTP0220	C9 H17 N O5	220.118	M+H	2.44873	90.0555	220.118	202.107	184.097	116.034	124.076	98.0241	103.076	72.0451	85.0654
PTP0221	C26 H36 O12	563.211	M+H	5.27999	563.209	185.042	204.076	113.021	203.052	95.0109	201.037	503.18	291.038	381.115
PTP0222	C18 H34 O4	337.235	M+H	9.67596	337.235	127.037	129.052	337.075	71.8561	102.517	272.52	296.319	176.993	76.9594
PTP0223	C30 H46 O3	477.335	M+H	11.2246	477.334	70.5879	495.345	70.5912	52.0935	116.216	103.429	142.658	119.749	60.8216
PTP0224	C30 H50 O3	441.374	M+H	12.2324	441.373	423.362	441.352	95.0861	163.148	109.102	121.101	149.133	107.086	135.117
PTP0225	C6 H11 Cl N2 S	179.04	M+H	0.613819	119.019	179.04	161.029	137.029	101.009	143.018	133.035	193.056	82.9981	179.063
PTP0226	C14 H12 O3	229.086	M+H	6.27413	229.086	135.044	107.05	119.049	91.0548	165.07	211.075	183.08	111.044	120.057
PTP0227	C15 H26 O3	277.18	M+H	9.69485	277.18	235.169	57.0707	179.107	277.215	277.141	93.0705	219.138	81.0706	107.086
PTP0228	C35 H62 N6 O4	631.491	M+H	12.8369	631.49	613.482	67.055	319.224	81.0704	277.216	351.252	375.251	71.0863	93.0704
PTP0229	C25 H24 F N O5 S	470.144	M+H	0.841097	470.144	132.102	208.06	452.133	86.097	274.092	97.0289	142.032	130.05	182.081
PTP0230	C26 H50 N O7 P	520.34	M+H	11.1726	520.34	184.073	104.107	86.097	125	60.0816	502.328	71.0737	81.0705	67.055
PTP0231	C37 H77 N9 O5 P2	790.56	M+H	12.2864	184.073	790.563	86.097	125	60.0816	790.449	104.107	167.98	185.077	607.433
PTP0232	C40 H62 F2 O3	629.476	M+H	12.7379	629.474	629.274	319.224	375.25	317.209	373.235	311.258	291.194	345.239	104.993
PTP0233	C33 H44 O9	607.292	M+H	12.7503	607.291	547.27	607.394	460.226	607.47	461.234	433.238	104.993	445.202	447.218
PTP0234	C18 H28 O3	293.209	M+H	9.58232	293.209	143.047	151.112	293.106	131.086	275.2	95.0496	135.003	133.101	163.112
PTP0235	C3 H4 N4 O3 S	177.007	M+H	0.609428	181.029	163.018	134.996	177.127	152.969	116.986	150.969	153.034	139.018	59.05
PTP0236	C10 H10 O4	195.065	M+H	2.1168	163.039	135.044	145.028	117.034	89.0391	107.049	153.054	195.121	89.0603	195.088
PTP0237	C24 H50 N O7 P	496.34	M+H	11.3755	184.073	104.107	496.34	86.0971	125	60.0817	70.2205	478.33	313.274	71.0738
PTP0238	C30 H50 O2	443.389	M+H	11.8954	443.388	191.179	95.0861	425.378	109.102	121.102	217.195	107.086	203.18	135.117
PTP0239	C40 H80 F3 N5 O9 S	864.57	M+H	13.42	864.57	146.982	782.566	86.097	599.501	577.519	95.086	69.0707	81.0706	67.055
PTP0240	C52 H84 F3 N2 O5 P S	937.586	M+H	12.9227	937.585	657.345	683.361	775.533	85.029	97.0289	73.0291	405.137	495.293	91.0395
PTP0241	C37 H69 F2 N3 O9	738.507	M+H	12.9226	597.487	738.505	81.0712	67.0556	95.0868	93.0711	79.0555	109.102	107.087	121.102
PTP0242	C12 H27 N O2	218.212	M+H	6.16308	218.211	88.0763	106.087	200.201	70.0659	57.0707	102.092	71.0863	70.3076	70.31
PTP0243	C7 H14 F4 N6 O S	307.096	M+H	0.834543	307.096
PTP0244	C11 H15 N5 O4 S	314.092	M+H	2.26374	136.062	97.0289	314.091	164.057	296.081	143.016	178.072	179.037	161.027	248.077
PTP0245	C20 H24 O10	425.142	M+H	4.41415	425.141	293.1	91.0547	311.097	245.044	70.9146	407.075	323.043	257.044	147.044
PTP0246	C49 H68 F N O2	722.528	M+H	13.1732	60.0816	722.528	60.0565	146.982	232.228	203.185	442.415	115.736	653.187	122.374
PTP0247	C7 H16 N4 O2	189.135	M+H	0.669054	84.0814	130.086	189.134	70.0659	189.159	60.0816	116.071	74.072	144.113	158.092
PTP0248	C4 H6 N6 O4	203.053	M+H	0.70677	203.052	203.15	70.0659	161.029	116.071	88.0875	158.129	143.019	119.019	71.061
PTP0249	C11 H16 O3	197.117	M+H	5.31304	197.117	179.107	135.117	107.086	133.101	161.096	93.0704	105.07	151.112	121.065
PTP0250	C11 H21 N O7 S	312.111	M+H	0.855094	276.09	294.1	133.032	150.058	104.053	88.0399	230.084	81.0341	228.069	312.11
PTP0251	C25 H15 F3 N2 O6	497.091	M+H	0.782025	497.09	335.037	70.7843	188.888	97.6209	155.118	278.475	378.85	256.649	297.99
PTP0252	C57 H84 O10 P2	991.561	M+H	11.8355	991.559	681.345	713.335	829.507	97.0289	85.029	519.293	405.137	73.0291	551.282
PTP0253	C44 H82 N O9 P	800.58	M+H	12.5526	184.073	86.097	782.568	125	800.579	60.0816	71.0737	104.107	98.9846	56.0503
PTP0254	C46 H80 F6 N O6 P	888.57	M+H	13.2821	888.569	146.982	806.566	86.097	623.5	601.519	81.0705	95.086	67.055	747.492
PTP0255	C23 H51 F N4 O6 P2 S3	657.251	M+H	2.71545	129.055	291.107	188.071	453.16	205.097	146.06	101.06	85.029	657.249	57.0343
PTP0256	C5 H6 N4 O5	203.04	M+H	0.616024	119.019	161.029	179.04	137.029	101.009	143.019	203.04	133.035	221.051	175.045
PTP0257	C10 H22 F N5 O5	312.167	M+H	0.702233	138.055	175.119	70.0659	312.166	60.0564	70.7012	116.071	94.0657	110.06	150.112
PTP0258	C53 H87 F N3 O2 P	848.659	M+H	13.9725	848.658	482.31	668.596	686.607	185.042	198.974	172.953	203.052	432.383	316.994
PTP0259	C26 H36 O4	413.267	M+H	12.4102	413.266	301.141	189.016	104.993	413.376	171.005	86.0971	367.179	395.367	331.005
PTP0260	C30 H46 O3	437.342	M+H	11.2133	437.341	189.164	201.164	203.179	95.0861	119.086	133.101	159.117	107.086	145.101
PTP0261	C21 H30 F2 O8 P2	511.145	M+H	5.62701	223.06	349.091	181.049	195.065	139.039	247.06	85.029	331.081	107.05	511.214
PTP0262	C12 H27 F3 N4 S	317.197	M+H	10.7138	335.189	317.207	353.2	317.178	317.194	235.118	70.9211	185.03	56.9656	169.035
PTP0263	C26 H45 F O2	409.347	M+H	11.1866	409.346	203.179	205.159	95.0861	107.086	121.101	177.164	149.133	109.102	163.148
PTP0264	C30 H46 F N5 O3	544.364	M+H	11.1689	544.367	544.119	544.327	232.407	446.976	510.824	510.865	133.102	853.512	955.263
PTP0265	C19 H40 F4 N8 O2 P2 S4	679.164	M+H	6.7807	679.163	339.047	353.063	371.074	647.137	661.152	331.079	204.065	522.223	355.042
PTP0266	C20 H43 N O3	346.332	M+H	9.99011	346.331	284.295	88.0763	102.092	70.0659	104.993	263.985	57.0707	328.321	105.996
PTP0267	C13 H27 F4 N5 O7	474.219	M+H+MeOH	0.861851	132.102	86.097	182.081	136.076	127.039	85.029	474.218	70.4212	165.054	97.0288
PTP0268	C18 H19 N O4	336.121	M+H	9.60035	336.12	246.089	229.07	198.053	70.7363	305.102	130.039	70.7339	336.223	70.7379
PTP0269	C44 H71 F2 N9 O4 S	860.539	M+H	13.0576	860.538	146.982	778.535	86.0971	595.47	573.488	95.0861	81.0706	67.055	71.0738
PTP0270	C19 H32 N6 O3	393.261	M+H	10.3309	393.261	311.126	280.974	149.023	393.1	393.127	142.939	333.172	70.3023	351.184
PTP0271	C22 H22 O12	479.119	M+H	6.98598	317.065	302.042	85.029	285.039	97.0289	69.0342	153.018	274.047	127.039	479.118
PTP0272	C8 H10 O5	204.087	M+NH4	1.03331	204.087	114.055	126.055	96.0449	60.0452	97.0289	168.066	84.045	138.055	68.0503
PTP0273	C29 H48 O2	429.373	M+H	12.8311	429.373	165.091	57.0707	163.112	177.091	71.0863	149.096	85.1018	191.107	429.319
PTP0274	C9 H19 N S2	206.103	M+H	0.782925	206.102	170.081	160.097	188.092	84.045	142.086	124.076	86.0606	96.0813	206.138
PTP0275	C16 H33 N O2	272.258	M+H	9.19732	254.248	272.258	100.076	86.0606	57.0707	118.086	58.0659	71.0863	70.0659	104.071
PTP0276	C15 H12 O7	305.066	M+H	5.79388	153.018	259.06	149.023	123.044	231.065	305.066	287.055	195.029	167.034	213.055
PTP0277	C42 H63 F N4 S3	739.426	M+H	14.2178	739.426	437.204	461.204	739.561	164.93	124.938	483.186	317.209	477.196	459.186
PTP0278	C15 H12 O7	305.066	M+H	6.15254	153.018	259.06	149.023	123.044	231.065	305.066	287.055	195.029	167.034	213.054
PTP0279	C8 H13 Cl N2 O S	221.051	M+H	0.617634	119.019	179.04	161.029	221.066	137.029	239.076	101.009	221.017	197.066	203.04
PTP0280	C9 H17 N O7	252.108	M+H	0.784787	234.097	216.087	90.0555	188.092	102.055	97.0289	170.081	127.039	143.058	56.0503
PTP0281	C10 H19 N O5	234.134	M+H	0.838448	216.087	234.097	102.055	90.0555	188.092	97.0289	170.081	143.058	127.039	56.0503
PTP0282	C9 H8 O4	181.05	M+H	1.53675	163.039	135.044	145.028	117.034	89.0392	107.05	181.049	79.0549	139.039	111.044
PTP0283	C11 H17 N3 O4	256.129	M+H	0.809478	155.081	256.129	114.055	256.093	196.072	210.087	83.061	127.05	97.0765	86.0606
PTP0284	C16 H14 O7	319.081	M+H	5.44041	319.045	153.018	151.039	273.039	245.044	165.018	217.049	111.008	301.034	290.042
PTP0285	C42 H56 F3 N10 O9 P	467.203	M+2H	5.53181	467.203	70.0659	467.705	146.06	157.097	84.0814	467.101	162.055	467.151	185.092
PTP0286	C10 H19 N O2 S2	232.082	M+H-H2O	0.81303	232.118	70.0659	174.128	186.076	232.021	214.107	116.071	186.112	140.071	232.081
PTP0287	C15 H10 O6	287.055	M+H	6.9339	287.055	153.018	121.029	165.018	213.054	183.029	258.052	111.008	137.023	241.049
PTP0288	C49 H94 N2 O2 P2 S	837.658	M+H	14.57	837.657	291.193	583.433	81.0705	69.0707	67.055	95.0861	83.0862	547.472	121.101
PTP0289	C21 H30 O3	331.225	M+H	10.9635	331.224	74.0608	70.2123	104.993	331.302	70.2145	249.001	70.2158	75.0642	111.533
PTP0290	C19 H34 F N6 O2 P	429.253	M+H	11.7339	429.252	331.215	313.205	56.9656	295.193	369.231	345.231	149.012	131.002	98.9758
PTP0291	C18 H41 N4 O5 P	425.288	M+H	11.2372	425.287	425.377	95.0861	425.341	81.0706	97.0289	109.102	67.055	121.101	107.086
PTP0292	C20 H22 O8	391.139	M+H	6.28515	241.086	391.139	253.086	107.05	271.096	295.096	131.049	239.07	119.049	337.107
PTP0293	C11 H19 N3 O6 S	322.107	M+H	0.955156	193.064	76.0222	176.038	90.0555	233.059	144.011	84.045	322.107	116.017	130.05
PTP0294	C17 H14 O8	347.076	M+H	6.98382	347.076
PTP0295	C15 H31 F N9 O8 P S2	580.154	M+H	3.36413	580.153	127.039	139.039	123.044	163.039	128.042	428.106	106.066	410.095	291.086
PTP0296	C18 H17 F2 N O2	318.13	M+H	0.751612	318.13
PTP0297	C23 H24 O13	509.129	M+H	6.98303	347.076	85.029	287.055	286.047	258.052	153.018	153.054	331.045	97.0289	69.0342
PTP0298	C22 H37 F N4 O5	457.284	M+H	12.1492	457.283	341.236	359.246	56.9656	323.225	355.252	149.012	373.262	397.262	374.995
PTP0299	C30 H43 N3 O2	478.338	M+H	9.96864	478.337	60.0452	316.284	85.029	298.274	280.263	97.0289	95.0859	102.055	74.0607
PTP0300	C11 H15 N O7	274.092	M+H	0.837189	274.092
PTP0301	C21 H36 O10	471.221	M+H	7.36209	471.22	335.095	203.052	275.074	471.091	98.6234	143.178	71.9882	301.141	100.113
PTP0302	C15 H10 O6	287.055	M+H	7.4666	287.055	153.018	121.029	165.018	213.055	258.052	183.029	241.05	111.008	137.023
PTP0303	C2 H4 N6 O P2	191	M+H	0.0865272	150.969	191	132.958	172.99	148.974	70.9586	188.984	130.963	147.01	129
PTP0304	C30 H26 O13	595.145	M+H	2.73725	127.039	595.144	139.039	287.055	179.034	291.086	203.034	123.044	443.097	305.065
PTP0305	C16 H12 O7	317.066	M+H	6.99291	317.065	302.042	153.018	274.047	285.039	229.049	257.044	246.052	273.04	121.029
PTP0306	C12 H25 F N6 O11	449.163	M+H	3.72392	287.055	449.162	449.11	317.12	88.6524	71.5659	137.023	88.648	71.5679	335.095
PTP0307	C16 H30 F4 N4 O17	627.161	M+H	6.61395	627.161
PTP0308	C46 H78 F6 N O6 P	886.554	M+H	13.0765	886.553	804.55	146.982	621.485	86.097	81.0705	599.503	67.055	95.086	93.0704
PTP0309	C17 H35 N4 O3 P	375.251	M+H	10.982	375.25	135.003	70.4266	250.982	292.992	374.995	249.11	332.984	70.4283	70.424
PTP0310	C18 H37 N O	284.295	M+H	12.0007	284.295	57.0707	88.0763	102.092	71.0863	116.107	74.0607	72.0451	69.0706	85.1018
PTP0311	C28 H59 F N7 O8 P	672.421	M+H	11.7672	672.422	489.355	86.0971	146.982	67.0546	613.348	109.102	57.0704	467.373	71.0733
PTP0312	C33 H71 F N8 O	615.58	M+H	14.1761	615.579	615.495	615.141	70.5791	70.5769	616.141	70.5806	414.962	570.281	451.493
PTP0313	C16 H13 Cl2 F3 N2 O2	393.043	M+H	0.782086	393.042	230.99	393.077	375.032	201.016	72.082	84.045	84.0814	93.5781	393.286
PTP0314	C8 H11 N O4	186.076	M+H	0.83872	186.076	114.055	85.029	126.055	140.071	138.055	168.066	122.06	186.185	84.045
PTP0315	C41 H76 N O8 P	742.539	M+H	13.2742	601.518	742.537	81.0705	67.055	95.086	69.0706	83.0861	109.101	55.0551	93.0704
PTP0316	C25 H24 O13	533.128	M+H	4.80553	533.127	353.063	515.116	371.074	371.04	473.095	327.036	225.109	339.047	71.0692
PTP0317	C10 H18 N2 O3	215.139	M+H	0.818378	214.85	198.046	215.072	173.03	70.785	155.019	72.0815	197.062	70.0659	198.112
PTP0318	C30 H50 O2	425.378	M+H	12.1108	425.378	95.0861	287.237	109.102	407.367	269.226	81.0706	191.179	83.0862	107.086
PTP0319	C45 H74 S	647.559	M+H	14.77	647.558	70.1328	70.1347	70.129	373.02	600.163	494.51	329.035	114.974	120.645
PTP0320	C19 H36 O4	351.251	M+2H	7.068	351.249	351.751	100.112	342.245	210.149	287.718	182.154	474.341	552.448	55.0551
PTP0321	C38 H68 F3 N7 O S	728.522	M+H	12.8135	184.073	728.522	86.097	125	60.0816	71.0737	104.107	98.9846	146.982	81.5205
PTP0322	C15 H22	203.18	M+H	11.8036	203.052	203.179	133.101	147.117	119.086	95.086	161.132	105.07	109.102	107.086
PTP0323	unknown	977.438	M+H+Na	11.3728	977.438
PTP0324	C14 H6 O8	303.014	M+H	5.53765	303.049	303.014	285.003	275.018	257.008	257.044	229.049	177.055	153.018	259.024
PTP0325	C15 H29 N O13	432.171	M+H	0.774011	90.0555	85.029	127.039	145.049	97.0289	270.118	163.06	69.0343	252.108	432.17
PTP0326	C30 H42 F2 O6	537.304	M+H	10.8924	537.303	70.7598	203.052	340.235	259.079	284.173	185.042	283.169	339.231	198.127
PTP0327	C11 H15 N5 O4 S	314.092	M+H	0.866797	136.062	97.0289	314.091	314.182	296.081	164.057	143.016	178.072	179.037	112.076
PTP0328	C14 H13 F O5 S	313.056	M+H	2.11548	163.039	135.044	145.028	313.089	139.039	251.07	117.034	313.071	313.137	295.06
PTP0329	C11 H21 N3 O6	292.15	M+H	0.796478	292.133	70.0659	112.087	176.122	175.119	84.0814	292.104	118.087	97.0289	274.093
PTP0330	C16 H24 O2	249.185	M+H	11.8052	203.179	249.185	133.101	119.086	147.117	95.0861	109.102	107.086	55.0551	161.133
PTP0331	C65 H73 F3 O2 S	488.271	M+2H	12.6876	488.271	317.179	488.773	335.189	349.158	85.029	91.0395	97.0289	81.0705	95.086
PTP0332	C51 H76 O6 S	817.544	M+H	12.4509	817.543	521.308	537.303	81.0705	67.055	95.086	85.029	61.0292	97.0289	73.0292
PTP0333	C11 H21 N O5	230.139	M+H-H2O	0.874066	230.139	230.158	98.0969	86.0971	143.09	70.0659	212.128	142.086	230.114	128.107
PTP0334	C26 H15 F N4 O3	451.112	M+H	4.09018	451.112	303.075	177.043	195.054	186.991	409.101	391.09	149.012	127.039	135.044
PTP0335	C18 H32 O3	319.225	M+H	10.615	319.224	301.214	71.9811	77.5053	71.9829	200.304	107.082	228.828	56.3604	223.004
PTP0336	C14 H12 O3	229.086	M+H	6.50374	229.086	135.044	107.05	119.049	91.0548	183.08	211.075	229.141	165.07	111.044
PTP0337	C18 H30 O10	429.174	M+H	5.79254	429.173	267.12	429.094	91.058	359.028	83.4674	147.044	205.12	167.055	185.042
PTP0338	C16 H12 O7	317.066	M+H	7.50809	317.065	302.042	153.018	274.047	285.039	229.049	257.044	246.052	273.04	139.039
PTP0339	C36 H80 F N7 O12 P2	884.54	M+H	12.9463	884.539	802.536	146.982	619.47	86.0971	81.0706	597.488	67.0551	95.0861	93.0705
PTP0340	C36 H76 F4 N5 O3 P3	398.762	M+2H	13.2191	337.204	478.329	86.097	319.194	479.332	398.762	163.015	125	56.9656	338.208
PTP0341	C19 H28 O10	439.158	M+H	4.86887	439.157	293.099	313.07	438.969	71.607	277.036	276.904	127.039	70.0658	393.949
PTP0342	C43 H72 N O P3	712.49	M+H	13.1479	712.489	120.966	164.008	549.488	571.469	57.0708	95.0861	81.0706	69.0707	67.055
PTP0343	C10 H16 F2 O6 S	303.071	M+H	1.74241	303.049	127.039	303.07	285.06	303.105	303.014	257.065	99.0445	155.034	239.055
PTP0344	C35 H77 F5 N7 O2 P3	816.534	M+H	12.35	816.534
PTP0345	C59 H76 F4 N2 O4	953.581	M+H	12.3347	953.58	697.34	659.361	791.528	85.0291	97.029	535.288	405.137	497.308	73.0291
PTP0346	C40 H74 F N4 O5 P S	773.518	M+H	12.9233	773.517	519.293	495.293	85.029	61.0292	97.0289	91.0396	73.0291	81.0706	70.2862
PTP0347	C32 H64 N6 O5 S	645.471	M+H	12.6588	645.471	333.203	389.23	161.029	645.427	203.04	82.9456	104.993	57.0708	95.0862
PTP0348	C11 H13 N5 O3	264.108	M+H	0.788453	264.108
PTP0349	C11 H22 N O7 P S	344.091	M+H	0.830997	326.123	344.091	308.113	280.118	136.076	182.081	165.055	148.076	123.044	344.134
PTP0350	C35 H52 F4 N4 O2 P2	699.357	M+H	10.7673	699.356	537.303	289.175	97.6204	365.106	104.993	259.079	234.727	421.131	663.273
PTP0351	C21 H20 O10	433.113	M+H	6.20105	283.06	433.113	313.07	415.102	337.07	309.075	379.081	367.081	323.091	397.092
PTP0352	C27 H30 F N O2	458.198	M+2H	7.70539	458.198	70.0659	458.699	157.097	84.0814	146.06	414.682	731.303	185.092	162.055
PTP0353	C14 H20 O6	307.115	M+H	4.97679	307.115	191.081	131.086	186.959	181.535	50.3745	321.937	163.111	122.681	220.512
PTP0354	C47 H88 F2 N2 O14	472.317	M+2H	7.71591	472.317	472.819	463.312	454.307	237.143	445.301	100.113	463.813	436.296	246.149
PTP0355	C26 H50 N O7 P	520.341	M+H	11.0456	184.073	520.34	86.0971	125	60.0816	104.107	70.1792	502.33	71.0737	98.9847
PTP0356	C42 H86 Cl F O6 P2	803.565	M+H	13.3543	804.06	803.561	804.561	504.345	502.329	163.015	125	337.205	505.348	146.982
PTP0357	C15 H33 N O	244.264	M+H	9.17332	244.263	58.066	76.0764	57.0707	72.0815	71.0863	226.253	85.1018	70.9446	74.0607
PTP0358	C12 H25 N O	200.201	M+H	10.2196	200.201	88.0763	102.092	57.0707	74.0607	71.0862	116.107	155.028	98.9758	74.0971
PTP0359	C20 H41 N O2	310.31	M+H	12.1061	310.31	83.0862	69.0706	57.0707	97.1017	293.284	275.273	55.0551	95.086	71.0863
PTP0360	C11 H22 N4 O2	243.182	M+H	2.38356	243.181	70.0659	116.071	60.0564	69.0706	175.119	158.092	198.16	128.118	130.098
PTP0361	C8 H11 F N4 O3 S	263.061	M+H	0.597195	161.029	143.019	173.03	263.061	191.04	263.028	203.04	119.019	131.019	185.029
PTP0362	C42 H62 F2 O3	653.476	M+H	12.6056	653.475	317.209	373.235	71.1812	337.274	104.993	67.055	69.0706	299.199	348.548
PTP0363	C20 H40 F N3 O7	454.293	M+H	11.4168	313.273	454.292	62.0609	436.282	57.0707	71.0863	282.279	85.1018	95.086	393.24
PTP0364	C39 H63 F3 O4	653.475	M+H	12.8108	653.475	652.52	317.208	373.235	652.47	337.273	335.189	652.984	337.205	95.0861
PTP0365	C18 H37 N O2	300.29	M+H	10.6951	300.289	318.198	185.03	236.119	186.029	169.035	270.279	282.279	170.034	235.118
PTP0366	C15 H10 O8	319.045	M+H	6.27977	319.045	153.018	245.044	273.039	217.049	165.018	111.008	137.023	290.042	179.034
PTP0367	C15 H21 F3 N2 O2	319.162	M+H	0.807704	319.063	319.161	70.0659	112.087	301.15	191.101	239.122	175.119	114.103	301.123
PTP0368	C39 H62 O5	611.468	M+H	12.2198	611.467	81.0706	67.055	95.0861	93.0705	119.086	79.055	105.07	107.086	91.0548
PTP0369	C57 H75 F N8 O3	939.602	M+H	13.0611	939.601	683.361	659.361	777.548	85.029	97.0289	657.345	521.308	73.0291	91.0395
PTP0370	C30 H26 O12	579.15	M+H	4.09865	579.149	123.044	139.039	287.055	127.039	163.039	409.091	453.118	247.06	135.044
PTP0371	C5 H12 F2 N4 O4 S	263.061	M+H	14.6549	104.993	262.982	198.989	161.029	180.978	220.971	263.06	173.03	263.125	123.003
PTP0372	C38 H74 F2 N3 O3 P3	376.753	M+2H	12.7778	376.753	377.254	69.0707	55.0551	83.0862	98.9758	328.216	237.028	177.007	158.996
PTP0373	C16 H23 N O5	310.165	M+H	4.16192	251.091	310.165	175.039	207.065	147.044	119.049	236.068	310.148	70.3252	91.0547
PTP0374	C16 H12 O8	333.061	M+H	6.51213	333.06	318.037	153.018	301.034	273.039	245.044	289.034	219.029	217.05	165.018
PTP0375	C7 H9 F O4	177.055	M+H	2.41816	181.029	177.055	163.018	134.996	116.986	153.034	139.018	98.9758	152.969	162.031
PTP0376	C5 H14 N O4 P	184.074	M+H	0.793472	184.073	86.097	125	60.0816	98.9846	71.0737	104.107	119.019	58.066	143.01
PTP0377	C17 H26 O4	295.191	M+H	8.91631	295.227	277.216	221.117	85.029	295.19	81.0705	95.0861	67.055	93.0704	109.102
PTP0378	C25 H59 F3 N10 O	573.487	M+H	13.7864	573.487
PTP0379	C10 H10 O3	179.07	M+H	2.73462	147.044	119.049	179.063	150.969	119.086	179.106	104.964	164.984	91.0547	122.974
PTP0380	C16 H33 N O	256.263	M+H	9.15372	256.263	88.0763	102.092	70.0659	57.0707	71.0863	212.237	85.1018	58.066	72.0783
PTP0381	C26 H25 F5 N3 O5 P S	618.124	M+H	2.46618	618.124	145.061	70.0295	195.011	264.033	130.05	179.016	199.071	211.071	207.011
PTP0382	C22 H47 N O5	406.353	M+H	9.2407	406.352	300.289	344.316	70.0654	256.263	406.28	146.117	132.102	88.0757	57.0703
PTP0383	C30 H46 O3	455.353	M+H	10.9498	455.352	409.346	189.164	437.341	203.179	95.0861	149.133	111.081	177.164	119.086
PTP0384	C36 H72 F4 N4 O13 S	877.483	M+H	13.762	877.481	286.99	877.653	305.001	268.98	459.189	124.938	437.204	623.429	142.948
PTP0385	C35 H39 F	979.598	2M+Na	12.3706	979.598
PTP0386	unknown	1295.59	M+2H	11.3565	659.288	1295.59	977.437	1296.59	660.291	977.939	978.44	391.164	677.299	700.314
PTP0387	C30 H26 O13	595.145	M+H	2.96831	127.039	139.039	595.144	247.06	287.055	163.039	289.07	427.102	307.081	271.06
PTP0388	C11 H13 N O6	256.082	M+H	0.755331	124.04	97.0289	155.081	133.05	114.055	256.129	256.093	57.0344	85.029	115.039
PTP0389	C19 H35 N5	334.295	M+H	9.34952	334.295	242.248	88.0763	286.274	132.102	58.066	86.0607	334.236	74.0607	104.071
PTP0390	C40 H64 F2 O4	647.486	M+H	12.5605	647.485	335.219	391.245	70.2358	313.274	57.0708	507.366	70.2374	81.0704	95.086
PTP0391	C23 H24 O14	525.122	M+H	0.793711	354.108	525.122	85.029	245.051	273.082	127.039	145.05	263.061	183.05	203.04
PTP0392	C38 H65 N6 O P S2	717.446	M+H	13.5535	717.446	120.966	81.0706	67.055	95.0861	93.0704	619.469	79.0549	107.086	121.101
PTP0393	C23 H34 O5	391.246	M+H	10.022	391.245	391.189	391.281	391.335	391.361	187.148	95.0861	159.117	149.023	213.164
PTP0394	C14 H17 Cl2 N O2	302.074	M+H	4.72377	302.074	287.05	302.143	302.043	259.056	286.047	231.061	258.051	203.066	274.047
PTP0395	C32 H60 F6 N O5 P	684.422	M+H	11.8097	684.42	501.355	146.982	86.0971	625.347	70.2578	71.0738	57.0708	57.0344	70.2553
PTP0396	C62 H74 F4 O4 S	496.269	M+2H	12.0661	487.264	487.765	317.179	496.268	333.174	335.189	496.77	93.0705	95.0861	85.0291
PTP0397	C9 H8 O4	181.05	M+H	2.11127	163.039	135.044	145.028	117.034	89.0391	107.05	181.049	79.0549	139.039	111.044
PTP0398	C22 H45 N O2	356.353	M+H	10.7597	356.352	88.0763	320.228	70.0659	55.0551	106.087	69.0707	356.204	356.29	338.342
PTP0399	C43 H80 F6 N10 O4 P2	977.582	M+H	12.206	977.578	697.34	683.36	815.526	85.029	97.029	535.288	405.137	91.0396	81.0705
PTP0400	C25 H44 F N3 O7	540.307	M+Na	10.8757	540.306	104.107	481.233	86.0971	146.982	335.258	67.055	60.0816	81.0706	93.0705
PTP0401	C36 H65 F O6	613.483	M+H	12.6821	613.482	613.386	95.086	81.0705	613.325	67.0549	109.101	93.0704	119.086	133.101
PTP0402	C29 H66 F N9 O6 S	688.492	M+H	12.9581	547.472	688.491	95.0861	109.102	123.117	121.102	211.206	97.1017	135.117	107.086
PTP0403	C6 H15 N4 O6 P	271.081	M+H	0.820496	152.071	109.029	127.039	81.0342	97.0289	271.079	271.077	69.0343	99.0445	271.14
PTP0404	C20 H22 O8	391.139	M+H	5.54864	241.086	229.086	391.138	107.049	253.086	271.096	85.029	295.096	373.128	119.049
PTP0405	C22 H22 O13	495.114	M+H	6.51318	333.06	85.029	318.037	495.184	153.018	301.034	97.0289	273.039	245.044	69.0343
PTP0406	C30 H48 O4	455.353	M+H	11.1902	409.346	455.352	203.179	205.159	177.164	437.341	189.164	95.0861	121.101	107.086
PTP0407	C32 H56 N2 O8	597.413	M+H	12.727	597.412	203.052	104.993	596.921	268.997	433.004	320.912	403.831	481.818	287.878
PTP0408	C10 H8 O3	177.055	M+H	3.24124	145.028	177.055	117.034	134.997	149.06	116.986	181.029	89.0391	98.9758	177.127
PTP0409	C15 H31 N O2	258.243	M+H	10.6915	230.248	258.243	240.232	57.0707	72.0451	62.0608	71.0863	212.237	85.1017	58.0659
PTP0410	C10 H17 N O5	232.118	M+H	0.774741	232.118	70.0659	174.128	186.076	232.021	214.107	116.071	186.112	140.071	232.081
PTP0411	C33 H21 N3 O2	524.198	M+H+MeOH	0.868858	182.081	136.076	165.055	123.044	147.044	119.049	91.0548	524.194	71.4438	95.0497
PTP0412	C33 H70 N6 O4 P2 S2	741.444	M+H	13.9062	741.444	461.204	124.938	142.948	741.58	741.295	659.287	317.208	459.188	104.993
PTP0413	C32 H50 F N2 O10 P3	735.273	M+H	11.3834	735.273	753.284	83.0498	147.117	57.0707	385.012	541.127	379.119	767.299	305.046
PTP0414	C13 H27 F N6 O12 S	511.145	M+H	4.44692	181.049	349.091	223.06	139.039	85.029	511.143	493.135	195.029	171.065	195.065
PTP0415	C40 H75 F4 O12 P	855.501	M+H	13.7173	855.499	283.019	855.669	95.086	81.0706	67.055	93.0704	573.488	203.052	79.0549
PTP0416	C42 H68 F3 N O3 P2	754.472	M+H	13.2312	754.536	146.982	86.0971	571.47	549.488	57.0708	95.0861	81.0706	67.0551	69.0707
PTP0417	C17 H21 F6 N O3 S	434.123	M+H	2.22784	179.048	434.123	76.0222	127.039	162.022	308.091	233.059	305.08	116.017	144.011
PTP0418	C21 H18 O14	495.077	M+H	5.64247	319.044	495.077	85.029	153.018	113.024	273.039	131.034	245.044	73.0292	165.018
PTP0419	C30 H34 N2 O5	485.236	M+H	8.0886	485.236	485.163	349.11	347.095	339.178	70.341	361.107	137.06	70.3432	237.055
PTP0420	C23 H44 N O7 P	478.293	M+H	11.2052	337.273	478.292	81.0705	95.086	67.055	69.0707	83.0862	55.0551	57.0344	109.102
PTP0421	C31 H36 O18	697.198	M+H	4.78656	331.081	697.197	535.145	315.05	287.055	316.058	299.055	270.052	242.057	493.135
PTP0422	C17 H27 F3 N7 O4 P3	544.136	M+H	0.786892	544.136
PTP0423	C36 H74 F4 N5 O3 P3	397.754	M+2H	13.0758	317.179	478.329	335.189	86.097	397.754	125	479.332	163.015	318.182	56.9656
PTP0424	C41 H86 F3 N3 O3 P2	788.616	M+H	13.7458	184.073	788.616	86.097	125	60.0816	71.0737	104.107	98.9846	603.534	83.6818
PTP0425	C26 H30 N2 O5	473.2	M+H	5.87312	473.199	311.146	473.106	249.146	94.8805	411.199	293.135	251.125	185.042	327.048
PTP0426	C16 H28 O7	355.173	M+H	5.16814	355.172	91.0579	355.068	285.01	73.0476	268.979	161.029	201.037	72.2968	373.08
PTP0427	C44 H89 F2 O14 P3	973.551	M+H	12.1105	973.549	695.325	681.346	811.496	533.272	519.293	85.029	97.029	405.137	73.0292
PTP0428	C16 H21 F N2 O2 S	325.14	M+H	4.86721	191.081	325.139	307.129	81.0341	69.0343	99.0445	71.0499	175.087	173.071	57.0344
PTP0429	C24 H28 O13	547.143	M+H	4.91938	547.142	353.063	515.116	547.055	371.074	354.071	457.021	547.108	331.081	445.021
PTP0430	C18 H28 O3	315.193	M+H	10.5091	315.193	301.237	70.9467	81.0705	121.101	95.0862	69.0707	205.195	109.102	79.0549
PTP0431	C37 H74 F N O7 P2 S	758.472	M+H	13.0642	184.073	758.47	758.559	86.0971	167.98	185.077	124.938	125	437.206	502.23
PTP0432	C19 H28 O3	305.209	M+H	10.3138	305.208	64.9782	190.953	56.9656	172.943	290.947	98.9757	222.966	71.1633	116.986
PTP0433	C30 H48 O3	457.368	M+H	10.7373	457.367	203.179	189.164	191.179	95.0861	439.357	411.362	109.102	121.101	135.117
PTP0434	C22 H18 O10	443.098	M+H	5.26119	123.044	139.039	153.018	151.039	273.076	291.086	443.166	147.044	443.097	165.055
PTP0435	C5 H9 Cl F N4 O P S	258.998	M+H	0.592125	277.008	98.9758	258.997	116.986	216.996	263.027	134.996	198.985	173.029	174.985
PTP0436	C29 H48 O3	445.368	M+H	12.6468	445.367	177.091	57.0707	137.06	69.0707	71.0863	83.0862	139.075	427.357	403.357
PTP0437	C55 H104 N2 O4 P2 S	951.727	M+H	13.767	951.725	671.485	353.23	81.0706	67.055	95.0861	79.0549	109.102	69.0707	93.0704
PTP0438	C33 H27 F2 N6 O4 P	641.187	M+H	7.22656	147.044	119.049	641.185	309.097	165.055	91.0548	291.086	167.07	81.0341	139.039
PTP0439	C44 H89 F3 N6 O3 S	839.674	M+H	14.3864	839.674	585.449	293.209	81.07	659.287	95.0854	67.0545	69.0701	839.51	547.472
PTP0440	C24 H30 O12	511.179	M+H	6.36108	511.178	317.084	216.076	217.083	201.052	440.128	127.037	480.16	379.136	215.052
PTP0441	C18 H30 O10	429.174	M+H	5.59434	429.173	267.12	91.0579	429.093	359.028	70.2417	83.4674	167.055	205.12	185.042
PTP0442	C38 H72 F3 N3 O3 P2	738.508	M+H	12.3874	597.488	738.507	81.0706	67.055	95.0861	93.0705	79.055	107.086	91.0548	109.102
PTP0443	C17 H19 F3 Fe N4	391.105	M+H	0.0719298	391.105
PTP0444	C12 H15 N	174.128	M+H	0.144096	150.969	132.958	173.985	155.974	111.985	174.128	129.995	70.9586	149.972	72.9379
PTP0445	C21 H20 O11	449.108	M+H	7.73269	303.05	449.108	85.029	71.0499	229.049	257.044	153.018	137.023	165.018	70.3222
PTP0446	C17 H30 N7 O12 P3	618.124	M+H	0.94772	618.123	145.061	195.011	70.0295	264.032	130.05	179.016	489.081	199.071	211.071
PTP0447	C30 H64 F3 N5 O6	648.49	M+H	12.6064	648.49
PTP0448	C38 H66 F5 N6 O5 P	407.245	M+2H	12.8612	407.245	317.179	335.189	407.746	497.311	81.0705	85.0291	318.182	67.055	95.086
PTP0449	C39 H62 O5	611.468	M+H	12.0704	611.467	81.0706	67.055	95.0861	93.0704	79.055	119.086	105.07	133.101	107.086
PTP0450	C19 H6 F2 N2 O13	508.991	M+H	13.3666	344.984	104.993	262.982	509.278	426.988	508.991	280.992	198.989	180.978	71.0578
PTP0451	C12 H27 N	186.222	M+H	9.37825	57.0707	186.222	71.0863	85.1018	186.118	186.185	53.0031	55.0551	71.8269	71.8248
PTP0452	unknown	1296.59	M+2H	11.3731	660.291	659.288	1296.59	1297.59	661.293	978.44	977.94	391.164	978.943	224.653
PTP0453	C6 H13 N O5	180.087	M+H	0.779719	85.029	162.076	84.045	72.0451	127.039	60.0452	145.049	97.0289	69.0343	144.065
PTP0454	C26 H52 N O7 P	522.356	M+H	11.4898	522.355	184.073	104.107	86.097	125	60.0816	70.1828	504.345	71.0737	339.29
PTP0455	C10 H10 O3	179.07	M+H	2.42911	147.044	119.049	179.064	150.969	119.086	179.107	59.05	91.0548	164.984	104.964
PTP0456	C12 H18 O8	291.108	M+H	2.16081	129.055	85.029	101.06	139.039	57.0343	123.044	97.0289	127.039	69.0343	111.044
PTP0457	C27 H49 F2 N10 O4 P3 S	741.291	M+H	11.3679	741.29	659.287	104.993	97.6242	104.996	660.29	659.788	186.995	391.164	232.478
PTP0458	C28 H30 N4 O2 S	487.215	M+H	5.64572	487.215	333.079	355.173	70.9246	335.094	70.9222	70.9262	407.944	78.5982	80.689
PTP0459	C23 H32 N4 O	381.261	M+H	9.79027	381.261	171.063	173.078	72.0441	61.349	282.084	308.602	230.827	135.739	178.093
PTP0460	C35 H60 F6 O2	627.46	M+H	12.7797	627.459	317.209	373.235	135.003	311.258	315.193	291.193	371.219	347.219	289.177
PTP0461	C15 H22 O5	265.144	M+H	3.91991	265.143	135.08	175.075	247.133	119.086	203.106	187.112	201.127	229.122	175.112
PTP0462	C19 H30 O8	409.184	M+H	4.4956	409.183	409.111	162.022	409.09	163.026	280.141	263.114	83.0862	116.017	262.11
PTP0463	C39 H32 F3 N2 O4 P	681.213	M+H	7.27556	107.05	681.212	575.17	199.075	239.07	215.07	587.17	345.112	251.07	441.133
PTP0464	C11 H20 N2 O3	229.155	M+H	1.27771	229.155	142.086	70.0659	60.0816	58.066	124.076	114.055	70.3508	170.081	70.3529
PTP0465	C24 H24 N2 O3	389.179	M+H	4.17688	389.178	227.125	209.114	203.053	85.029	269.106	72.3388	285.079	161.06	268.776
PTP0466	C5 H6 N O4 P	176.011	M+H	0.708266	176.122	71.0692	60.0565	70.0659	117.074	116.071	131.101	159.096	176.116	61.0598
PTP0467	C18 H33 N O	280.263	M+H	11.3893	157.537	166.543	280.654	138.53	104.107	289.66	184.073	56.9656	86.097	339.22
PTP0468	C10 H9 N O4	225.087	M+NH4	0.77017	208.06	69.0343	98.9847	134.06	130.05	87.0447	81.0342	225.087	162.055	84.0451
PTP0469	C40 H76 N2 O12	777.549	M+H	13.2314	777.547	778.048	423.271	377.266	497.31	521.307	441.282	104.993	262.716	495.344
PTP0470	C41 H79 F6 N2 O5 P	825.57	M+H	7.33646	825.569	210.149	182.154	70.0659	100.113	84.045	337.212	228.159	471.354	111.044
PTP0471	C43 H98 N8 O7 P2	883.7	M+H-H2O	13.8458	883.701	627.46	291.193	585.449	319.224	613.48	81.0705	587.465	615.495	67.055
PTP0472	C51 H73 N6 O8 P S	961.502	M+H	14.0404	286.99	961.5	879.497	308.972	164.93	290.962	305.001	268.98	326.983	461.204
PTP0473	C57 H120 F3 N8 O2 P3 S	566.428	M+2H	8.12126	566.428	566.929	100.113	210.149	182.154	209.165	569.475	795.642	128.071	111.044
PTP0474	C12 H21 F3 O	239.162	M+H	9.02288	239.161	111.042	133.065	239.089	119.086	80.9485	151.109	70.7291	95.0862	257.173
PTP0475	C16 H35 N O3	290.269	M+H	8.06021	290.269	228.232	88.0763	102.092	70.0659	57.0707	272.258	71.0863	70.8463	106.087
PTP0476	C39 H64 N4 O2 P2 S	715.429	M+H	13.8896	715.428	459.188	124.938	437.204	142.948	715.561	613.48	180.963	461.203	141.542
PTP0477	C36 H82 N7 O6 P S	772.586	M+H	13.3676	184.073	610.577	86.097	772.583	592.566	125	60.0452	282.279	95.086	81.0705
PTP0478	C30 H48 O3	457.369	M+H	11.8345	411.362	457.367	439.357	95.086	203.179	163.148	189.164	109.102	107.086	121.101
PTP0479	C31 H50 N6 O12	699.357	M+H	10.6514	699.356	537.303	70.2622	519.343	365.105	70.2643	256.264	421.132	225.034	97.6208
PTP0480	C10 H20 Cl N3 O9	425.105	M+ACN+Na	0.774529	425.105
PTP0481	C18 H30 N4 O2 S	367.219	M+2H	7.07845	367.219	358.214	367.721	55.0551	100.113	366.722	358.716	349.209	83.0862	245.13
PTP0482	C47 H68 F N O2 S	730.503	M+H	12.5949	730.501	589.483	179.143	277.216	71.0863	81.0706	95.0861	93.0704	67.055	135.117
PTP0483	unknown	865.689	M+H	14.5125	865.689	611.464	81.0706	95.0861	67.055	865.51	585.449	69.0707	293.208	319.224
PTP0484	C11 H21 N O5	230.139	M+H-H2O	1.2953	230.139	86.097	98.0969	230.156	230.102	85.029	212.128	128.107	70.0659	97.0289
PTP0485	C20 H28 O3	317.209	M+H	10.3152	317.209	299.198	60.0452	317.288	317.324	88.0763	335.189	317.065	70.8683	299.277
PTP0486	C37 H73 F5 N O2 P3	752.485	M+H	12.4361	752.485
PTP0487	C13 H20 O3	207.138	M+H	4.47334	207.138	149.096	95.086	123.081	189.127	161.132	119.086	107.086	150.969	147.117
PTP0488	C16 H11 Cl N4 O S	343.296	M+H	9.79455	240.232	343.295	57.0707	183.174	95.086	71.0862	283.082	343.226	263.08	85.1018
PTP0489	C30 H50 O3	481.366	M+H	11.5175	481.364	481.328	481.23	124.938	142.948	481.261	81.0706	86.0971	95.0861	93.0704
PTP0490	C17 H25 N7 O3 S	408.18	M+H	4.30039	162.022	408.179	70.1842	279.137	116.017	83.0862	159.084	262.111	408.625	124.039
PTP0491	C43 H70 F5 O11 P S5	525.166	M+2H	0.750817	525.122	354.108	85.029	245.051	273.082	127.039	354.61	183.05	145.05	192.055
PTP0492	C42 H44 F3 N2 O8 P3	855.233	M+H	6.76934	855.231	353.063	661.152	515.116	516.124	823.205	371.074	331.08	531.111	338.039
PTP0493	C31 H46 O3	467.35	M+H	11.586	467.35
PTP0494	C39 H65 F4 N7 O2	740.521	M+H	13.4198	740.52	120.966	164.008	577.519	599.501	57.0707	95.0861	69.0707	81.0705	83.0862
PTP0495	C55 H84 F2 N4 O	855.669	M+H	13.6125	855.499	283.019	855.669	95.086	81.0706	67.055	93.0704	573.488	203.052	79.0549
PTP0496	C12 H16 O8	311.073	M+H	2.44559	311.073	311.134	185.042	179.034	130.098	206.081	70.0658	70.2995	133.029	121.084
PTP0497	C9 H10 F N4 O3 P3 S	366.975	M+H	2.11872	252.979	366.974	234.969	276.979	292.974	248.948	216.957	304.974	294.99	266.959
PTP0498	C46 H48 F2 N2 O8	795.345	M+H	7.39389	795.344	339.134	279.113	763.318	297.123	337.118	460.186	371.16	176.071	309.123
PTP0499	C9 H17 N O5	220.118	M+H	0.772991	220.154	156.138	85.0655	202.144	220.177	72.0816	205.988	174.149	192.066	220.06
PTP0500	C46 H70 F4 N3 O3 P	410.762	M+2H	13.0783	337.205	502.329	86.097	319.194	163.015	125	410.761	503.332	338.208	355.215
PTP0501	C15 H20 O4	247.133	M+H	5.49847	187.112	247.133	229.122	201.127	191.07	173.133	163.075	173.096	159.117	135.08
PTP0502	C50 H92 N6 S2	841.69	M+H	14.7604	841.689	585.449	293.209	587.465	81.0706	95.0861	67.0551	69.0707	549.488	109.102
PTP0503	C11 H23 N O6	266.16	M+H	0.702402	248.113	266.16	266.123	230.102	98.0605	87.0447	122.072	116.071	123.075	86.0607
PTP0504	unknown	931.7	M+H	13.7873	931.698	651.459	635.464	637.48	81.0705	317.208	615.495	67.055	95.086	319.224
PTP0505	C59 H91 F N2 O S2	464.335	M+2H	7.71893	464.334	464.835	100.113	400.803	210.149	700.51	574.431	182.154	591.457	455.326
PTP0506	C33 H64 N O9 P	650.439	M+H	11.7436	184.073	650.44	86.097	125	60.0816	509.384	104.107	71.0737	125.096	650.313
PTP0507	C13 H29 N	200.237	M+H	9.38479	200.237	57.0707	71.0863	85.1018	74.0972	200.202	70.6514	116.986	134.996	75.1005
PTP0508	C18 H39 N O	286.311	M+H	9.57347	286.31	230.248	57.0707	212.237	62.0609	71.0863	58.066	85.1018	228.232	63.9981
PTP0509	C7 H12 F3 N2 O P	229.071	M+H	0.805035	229.155	142.086	70.0659	60.0816	58.066	114.055	124.076	85.0291	170.081	59.0738
PTP0510	C26 H45 F O	393.352	M+H	11.7006	393.351	149.133	95.0861	213.164	81.0706	255.211	393.298	215.179	163.148	137.133
PTP0511	C47 H76 F3 N O3 P2	411.77	M+2H	13.2781	337.205	504.344	86.097	339.22	502.329	319.194	411.769	321.209	357.231	163.015
PTP0512	C14 H30 O S	247.209	M+H	10.8559	247.131	104.993	247.209	57.0707	201.164	79.0219	71.0863	82.9456	247.169	133.101
PTP0513	C8 H18 Cl N9 O3	324.129	M+H	0.774197	306.118	324.213	324.129	324.165	72.0816	288.108	162.076	146.165	240.086	174.076
PTP0514	C26 H38 O7	463.267	M+H	11.011	463.266	463.303	70.3525	135.003	70.3547	301.07	70.3563	127.037	299.009	377.193
PTP0515	C22 H24 O12	481.135	M+H	5.44068	151.039	319.081	193.049	85.029	463.123	139.039	319.045	301.07	343.08	217.049
PTP0516	C51 H73 F2 N2 O2 P S	847.517	M+H	11.5978	847.518	519.293	569.293	351.214	81.0706	85.029	184.073	61.0292	67.055	97.029
PTP0517	C29 H50 O4	463.379	M+H	12.5915	445.368	463.378	177.091	139.075	69.0707	57.0707	135.003	137.06	427.357	83.0862
PTP0518	C30 H48 O4	455.35	M+H	12.6582	455.349	132.987	72.1595	372.978	473.198	323.894	81.0705	408.927	323.915	233.485
PTP0519	C21 H38 O4	355.284	M+H	11.4471	355.282	263.237	81.0705	95.086	245.226	337.273	67.055	69.0706	109.102	83.0862
PTP0520	C45 H67 N7 O5	786.529	M+H	11.9602	184.073	86.0971	786.527	125	786.477	645.47	60.0816	768.52	104.107	71.0738
PTP0521	C28 H26 N O2 P	440.177	M+H	0.755944	440.177
PTP0522	C44 H75 F4 N3 O3 S2	834.526	M+H	12.0292	834.525	651.459	86.0971	184.073	146.982	71.0738	775.453	67.0551	81.0706	93.0705
PTP0523	C34 H70 N7 O6 P S	736.492	M+H	12.2945	595.472	736.491	81.0706	67.055	95.0861	105.07	91.0548	93.0705	79.055	119.086
PTP0524	C34 H71 F3 N7 O5 P S	778.5	M+H	12.4048	778.499	120.966	164.008	619.47	760.489	81.0706	67.0551	95.0861	93.0705	637.48
PTP0525	C47 H72 F3 N3 O S2	816.514	M+H	12.1533	816.514	633.449	86.097	146.982	184.073	341.236	359.247	93.0704	79.0549	458.287
PTP0526	C44 H52 F2 N O2 P	696.379	M+H	11.3938	60.0816	60.0565	696.38	696.479	695.939	70.1297	70.1317	110.072	57.0707	637.306
PTP0527	C30 H57 N4 O5 P	585.413	M+H	12.7743	585.412	502.974	104.993	262.981	338.967	584.976	420.97	356.978	344.984	274.975
PTP0528	C17 H17 F N4 O5	377.127	M+H	10.2409	297.064	395.137	377.127	271.085	253.074	197.012	149.048	56.9656	279.054	315.075
PTP0529	C43 H80 F2 N6 P2	781.596	M+H	14.0821	781.595	207.099	499.339	527.371	95.0861	81.0706	67.0551	83.0862	69.0707	93.0704
PTP0530	C17 H32 O S2	339.179	M+Na	11.3054	339.178	292.985	274.975	338.968	98.9758	356.978	198.989	70.4199	116.986	339.25
PTP0531	C11 H16 O2	181.122	M+H	7.15059	181.122	135.117	163.112	107.086	121.101	95.0861	149.023	152.969	145.101	93.0704
PTP0532	C10 H13 N5 O5	284.099	M+H	1.88997	152.057	153.041	284.099	135.03	70.3932	136.062	110.035	128.046	69.0706	57.0707
PTP0533	C15 H14 O7	307.081	M+H	2.45502	139.039	84.0814	243.17	215.139	163.039	307.168	181.049	151.039	169.05	84.0451
PTP0534	unknown	769.498	M+H	14.3666	195.003	769.498	769.585	347.183	81.0706	67.055	95.0861	109.102	57.0708	575.503
PTP0535	C37 H66 N2 O3 S2	651.46	M+H	12.6693	651.459	317.209	315.193	373.235	104.993	569.234	371.22	262.981	344.984	487.232
PTP0536	C18 H28 O2	277.216	M+H	10.3312	277.216	93.0704	135.117	107.086	277.141	79.0549	121.101	81.0705	149.132	67.055
PTP0537	C53 H96 F2 N6 O P2	933.716	M+H	13.5628	933.717	637.48	653.475	81.0706	67.055	95.0861	319.224	93.0704	79.055	286.99
PTP0538	C5 H3 N O4 S	173.985	M+H	0.0837734	150.969	173.985	132.958	155.974	111.985	129.995	70.9587	149.972	174.128	72.9379
PTP0539	C61 H113 N10 O6 P3	588.41	M+2H	8.11963	588.41	588.911	1153.83	1154.83	147.163	1135.82	588.963	587.399	1180.57	970.562
PTP0540	C8 H16 F3 N4 O5 P	337.09	M+H	0.780923	337.171	70.0659	114.103	112.087	60.0565	175.119	257.161	319.161	173.14	337.035
PTP0541	C21 H40 N2 O S2	401.267	M+H	11.6291	401.266	70.1409	134.997	116.986	401.302	98.9759	419.211	70.1429	56.9657	86.097
PTP0542	C33 H46 O2 P2	537.304	M+H	10.868	537.303	537.385	283.169	284.173	70.3012	70.3035	203.053	198.128	199.131	340.235
PTP0543	C50 H99 F N2 O5 S2	891.705	M+H	14.8174	891.704	81.0705	67.055	635.465	613.48	95.0861	93.0705	319.224	609.449	79.0549
PTP0544	C6 H2 F4 O5	230.99	M+H	0.768717	84.0451	130.05	231.097	76.04	169.033	145.061	131.053	102.055	85.0483	171.027
PTP0545	C25 H44 F4 O2	453.334	M+H	12.8128	453.334	187.037	205.047	471.182	69.3437	97.6244	172.952	372.148	306.025	228.98
PTP0546	C25 H59 F2 N10 P S	601.445	M+H	13.0118	601.444	259.542	232.545	146.366	251.07	232.534	345.241	224.74	88.9775	395.681
PTP0547	C14 H37 N10 O4 P	441.283	M+H	11.4762	441.282	441.368	70.2945	95.086	423.362	191.179	81.0706	121.101	135.117	109.101
PTP0548	C18 H30 O2	279.232	M+H	10.6017	81.0706	95.0861	67.055	279.232	109.102	123.117	149.023	137.132	104.993	93.0705
PTP0549	C42 H58 O6 S	691.404	M+H	11.4444	691.401	691.315	413.178	184.073	519.293	86.0971	67.055	109.102	85.0291	61.0293
PTP0550	C21 H22 O11	451.124	M+H	6.15917	451.124	69.0343	123.044	195.029	263.055	415.102	433.113	85.029	347.076	245.044
PTP0551	C46 H46 N8 O8	839.351	M+H	11.3716	659.287	203.053	839.351	839.573	184.073	677.299	839.445	700.314	86.097	391.165
PTP0552	C10 H24 F6 N8 O13	290.076	M+2H	0.969989	200.044	191.039	155.028	209.049	85.029	73.0291	200.546	127.039	290.123	170.034
PTP0553	C46 H76 F4 O4 P2	831.523	M+H	12.1068	831.521	521.309	551.283	184.073	333.204	81.0706	97.0289	67.055	61.0292	95.0861
PTP0554	C45 H77 F N O6 P S	810.527	M+H	12.0664	810.524	627.459	811.005	184.072	751.452	317.179	146.98	333.174	335.189	293.054
PTP0555	C6 H18 N5 O5 P	272.113	M+H	4.47289	272.113	150.055	132.044	218.081	254.102	120.045	99.0445	236.091	138.055	117.055
PTP0556	C44 H65 F5 N2 O7	415.243	M+2H	12.2213	406.237	415.273	317.179	406.739	335.189	333.173	415.318	93.0704	81.0705	259.206
PTP0557	C37 H75 F4 N4 O8 P3	873.481	M+H	14.1692	873.48	172.952	316.994	190.963	337.205	298.984	313.273	473.197	319.194	228.978
PTP0558	C29 H38 F N2 O10 P S	657.204	M+H	5.05966	333.097	657.202	139.039	331.081	495.156	151.039	207.065	167.07	315.086	305.102
PTP0559	C34 H67 F O8 P2	685.436	M+H	13.2273	685.435	523.326	670.416	405.137	232.109	98.2344	138.872	453.191	626.917	224.458
PTP0560	C32 H50 O3	483.382	M+H	11.9672	483.382
PTP0561	C5 H14 N8 O6 P2	345.058	M+H	0.80011	345.058
PTP0562	C23 H26 O12	495.15	M+H	5.47141	495.15	139.039	85.029	333.098	167.07	151.039	69.0343	97.0289	305.102	123.044
PTP0563	C29 H60 F N2 O5 P S	599.402	M+H	6.71857	599.401	210.149	182.154	100.112	228.159	337.212	128.071	111.044	209.165	245.186
PTP0564	C29 H44 O2	425.342	M+H	10.8826	425.341	95.0861	217.159	407.331	121.101	135.117	203.143	107.086	109.102	205.159
PTP0565	C16 H30 O4	309.204	M+H	10.446	309.203	119.086	221.151	309.157	116.986	134.996	131.086	98.9758	111.042	309.102
PTP0566	C13 H28 F N O5 P2	360.15	M+H	0.724096	360.15
PTP0567	C22 H24 N4 O6	441.173	M+H	4.42846	441.173	441.109	327.075	153.018	147.044	237.028	271.06	185.042	204.076	260.984
PTP0568	C16 H33 N O	256.264	M+H	11.5782	256.263	88.0763	57.0707	102.092	74.0608	71.0863	116.107	69.0707	55.0551	70.7433
PTP0569	C42 H73 F3 N9 O P	808.57	M+H	11.8888	808.512	184.073	625.444	86.0971	125	146.982	808.571	71.0738	749.437	60.0816
PTP0570	C30 H50 O2	425.379	M+H	11.1188	425.379	425.341	95.0861	109.102	309.174	425.303	81.0706	425.11	191.179	135.117
PTP0571	C14 H28 F2 N4 O4 S2	419.16	M+H	10.7144	262.636	110.072	419.121	419.31	166.543	419.208	104.107	419.278	184.073	157.538
PTP0572	C12 H36 O6 Si6	445.12	M+H	0.208471	91.058	359.028	429.089	167.055	445.12	73.0475	225.043	342.997	149.045	324.986
PTP0573	C19 H22 O5	331.154	M+H	5.28177	331.081	315.05	151.075	287.055	287.127	137.06	242.057	299.055	270.052	189.091
PTP0574	C35 H78 N7 O7 P S	772.549	M+H	12.5915	184.073	772.549	86.097	125	60.0816	104.107	71.0737	98.9846	70.3226	56.0503
PTP0575	C4 H2 N8 O3 S2	274.975	M+H	0.61053	239.122	275.144	191.101	96.0643	95.061	112.087	71.4267	72.0815	161.029	275.208
PTP0576	C16 H29 F2 O2 P	323.196	M+H	11.5674	323.196	70.8305	131.086	97.624	122.786	345.416	312.369	70.8284	80.2467	226.262
PTP0577	C33 H60 F6 N O5 P	728.449	M+H+MeOH	11.5604	728.448	513.355	86.0971	545.382	146.982	184.073	67.055	109.102	81.0706	95.0861
PTP0578	C45 H98 N8 O6 P2	909.716	M+H	13.6728	909.714	613.48	637.48	629.475	81.0705	95.086	67.055	612.989	319.224	93.0704
PTP0579	C45 H54 F N O2	723.43	M+ACN+Na	11.4289	723.429	691.403	413.178	519.293	67.055	109.102	61.0292	85.029	445.204	97.0289
PTP0580	C25 H40 F N O10 S	566.245	M+H	1.16064	182.081	136.076	165.055	253.128	123.044	85.029	115.039	119.049	147.044	97.0289
PTP0581	C11 H19 N3 O6 S	322.107	M+H	1.46101	76.0222	193.064	90.0555	176.037	233.059	84.045	144.011	322.107	116.017	130.05
PTP0582	C15 H29 F N2 O12 S2	513.123	M+H	0.776949	513.121	513.085	71.4707	70.0659	351.032	351.069	146.081	110.072	99.4334	84.0813
PTP0583	C34 H30 O14	663.169	M+H	6.97007	663.169	355.081	323.052	631.142	339.049	359.232	266.057	294.051	340.057	311.054
PTP0584	C10 H13 N3 O6	272.088	M+H	0.728008	110.072	272.088	156.077	226.082	272.16	111.056	254.077	95.0609	208.072	254.15
PTP0585	C25 H30 N4 O7	499.215	M+H	7.69644	499.215	331.1	185.042	100.575	243.084	71.0636	191.104	349.11	71.0658	498.938
PTP0586	C43 H93 Cl F N8 O6 P3	965.618	M+H	13.0951	965.616	683.361	685.377	803.564	521.308	85.029	97.0289	523.324	405.136	73.0291
PTP0587	C9 H2 F2 N7 O12 P3 S4	659.789	M+H	11.3619	659.287	660.291	659.789	391.164	310.598	786.203	1108.73	109.651	220.133	405.53
PTP0588	C34 H64 F4 O4	613.483	M+H	12.8589	613.483	81.0705	95.0861	67.055	93.0704	79.0549	69.0706	109.102	119.086	70.4985
PTP0589	C25 H18 N4 O2	407.152	M+H	0.979116	407.152	70.4196	275.11	85.029	70.4216	70.066	226.98	244.991	69.0343	97.6207
PTP0590	C7 H16 F2 N6 O3 S	303.105	M+H	2.33893	303.05	303.104	203.052	257.044	229.049	141.052	185.042	153.018	150.031	149.023
PTP0591	C33 H71 N9 O12 S	409.754	M+2H	12.9366	317.179	502.329	86.0971	337.205	500.314	335.189	319.194	409.256	409.755	125
PTP0592	C25 H28 O14	553.156	M+H	5.87576	223.06	349.092	181.049	195.065	247.06	331.081	553.154	163.039	119.049	208.037
PTP0593	C48 H100 N8 O P2 S2	931.701	M+H	14.5099	931.698	651.459	333.203	81.0706	67.055	95.0861	79.0549	93.0704	293.211	109.102
PTP0594	C19 H28 O11	455.149	M+H	8.09157	455.149	361.107	227.07	107.049	237.054	137.023	123.044	181.065	199.075	133.028
PTP0595	C30 H26 O12	579.15	M+H	4.65148	579.149	127.039	123.044	287.055	163.039	409.092	139.039	289.071	291.086	427.102
PTP0596	C25 H19 F3 N2 O4	469.132	M+H	4.62727	469.132	469.168	317.084	337.089	229.068	175.036	139.039	70.5501	437.105	185.042
PTP0597	C19 H25 F6 N3 O5	490.177	M+H	0.778599	148.06	84.045	130.05	102.055	85.029	70.7725	131.034	490.103	490.177	106.05
PTP0598	C26 H50 F6 N2 O16 P2 S	855.233	M+H	6.09549	855.231	353.063	661.152	515.116	516.124	823.205	371.073	693.089	531.111	338.039
PTP0599	C29 H46 O2	427.357	M+H	11.0233	427.357	344.984	104.993	262.981	205.159	207.174	331.263	189.164	357.278	95.0861
PTP0600	C25 H27 F2 N8 O P S2	589.153	M+H	5.83527	589.153	557.126	353.063	371.074	369.058	559.143	354.071	382.066	461.164	143.199
PTP0601	C23 H38 N6 O4	463.301	M+H	12.1508	104.993	381.297	403.279	463.284	329.242	135.003	70.5652	299.009	137.018	463.339
PTP0602	C32 H42 F2	465.334	M+H	10.8634	465.334
PTP0603	C10 H10 F O4 P S	277.008	M+H	0.602088	263.028	131.086	277.008	133.101	163.112	98.9758	116.986	277.128	258.998	134.997
PTP0604	C24 H37 F2 O12 P3	649.154	M+H	6.73309	649.152	309.037	323.052	617.126	631.143	341.063	649.29	331.079	70.9606	327.047
PTP0605	C36 H70 F5 N9 O7	836.539	M+H	13.1534	146.982	836.538	754.535	86.097	571.469	549.487	95.086	81.0705	695.462	69.0706
PTP0606	C17 H16 O8	349.091	M+H	3.78696	181.049	349.09	223.06	139.039	195.029	171.065	177.018	85.0291	65.0394	331.081
PTP0607	C25 H39 F4 N O3	478.293	M+H	11.0763	337.273	478.293	81.0706	95.0861	67.0551	69.0707	55.0551	306.279	83.0862	109.102
PTP0608	C43 H67 F N10 O2 S3	871.467	M+H	13.7497	871.465	172.952	317.179	198.974	316.994	190.963	335.189	871.658	298.984	313.273
PTP0609	C5 H5 F4 N3 O	200.044	M+H	0.977882	155.028	73.0291	146.023	191.039	85.029	200.092	119.018	161.028	170.034	74.0971
PTP0610	C11 H16 O2	181.122	M+H	7.92311	181.122	111.044	125.06	135.117	107.086	163.112	149.023	145.101	93.0704	95.0861
PTP0611	C37 H52 O S3	609.326	M+H	12.7196	609.325	72.0587	104.993	72.0604	606.974	329.744	404.696	253.245	610.221	410.563
PTP0612	C18 H22 O10	421.114	M+H	4.71166	421.113	259.061	213.055	231.054	185.042	81.3664	289.06	85.029	249.064	72.1979
PTP0613	C13 H31 N4 O6 P	371.207	M+H	6.0502	167.07	341.138	175.075	371.149	187.075	209.153	91.0579	353.138	107.05	355.07
PTP0614	C16 H25 N3 O10 S	452.134	M+H	1.05808	452.133	76.0222	162.022	84.045	179.048	116.017	177.033	434.123	323.09	130.05
PTP0615	C17 H16 N2 O4	313.118	M+H	4.2363	240.102	193.089	239.094	222.091	313.118	194.096	180.081	208.076	313.161	313.068
PTP0616	C13 H14 O3	219.102	M+H	5.26345	219.101	189.091	201.091	174.068	219.174	159.08	131.086	129.07	157.065	141.07
PTP0617	C20 H26 N10 O3	455.225	M+H	7.14492	455.225	293.172	107.05	455.149	455.189	349.107	215.07	293.137	255.065	361.107
PTP0618	C27 H26 O14	575.138	M+H	5.82616	575.137	353.063	557.127	371.074	575.211	575.304	339.048	575.267	543.111	227.052
PTP0619	C15 H10 O7	303.05	M+H	7.58191	303.05	229.049	257.044	153.018	137.023	165.018	303.145	163.039	285.039	201.055
PTP0620	C34 H65 F2 N4 O3 P S2	711.429	M+H	14.2435	711.428	172.952	449.197	337.205	190.963	228.978	74.0972	210.968	319.194	154.942
PTP0621	C43 H41 F4 N2 O7 P3	867.214	M+H	3.66142	127.039	867.213	245.044	579.15	577.134	163.039	123.044	247.06	135.044	139.039
PTP0622	C33 H61 F3 N6 S	631.471	M+H	13.7072	631.469	337.205	70.3941	70.3916	319.194	70.3957	375.221	331.215	56.9656	313.205
PTP0623	C6 H17 N4 O7 P	289.091	M+H	0.801546	127.039	97.0289	99.0445	85.029	81.0341	289.151	289.092	109.029	69.0343	223.06
PTP0624	C15 H22 O2	235.169	M+H	9.7748	235.169	57.0707	179.107	235.205	147.044	203.107	206.988	235.131	174.969	123.044
PTP0625	C39 H73 F N3 O5 P3	776.482	M+H	12.5251	776.481	184.073	167.98	758.56	124.938	86.097	437.206	520.241	185.077	125
PTP0626	unknown	1143.57	M+H	11.3983	507.271	508.275	1143.57	659.286	359.182	1143.8	104.993	133.101	97.6244	437.202
PTP0627	C20 H39 F2 N5 O3	436.31	M+H	12.4675	436.309	394.299	116.986	98.9757	392.283	134.996	376.287	104.993	412.309	56.9656
PTP0628	C5 H10 N2 O3 S	179.049	M+H	0.814763	76.0222	116.017	162.022	144.011	58.9958	179.064	86.9905	179.107	119.086	59.05
PTP0629	C38 H58 N10 O	671.486	M+H	12.0236	671.485	375.25	319.224	301.212	81.0705	67.055	95.0859	335.258	70.5178	70.5154
PTP0630	C H2 F N3 O5 S	187.977	M+H	0.0465476	150.969	173.985	155.974	132.958	111.985	205.988	163.977	70.9586	129.995	181.988
PTP0631	C21 H28 O6	377.194	M+H	8.31816	377.193	297.064	377.227	395.138	377.129	271.085	197.012	215.022	56.9656	241.002
PTP0632	C33 H36 F4 N2 O2 S2	317.115	M+2H	9.29187	183.041	119.086	250.078	317.209	317.115	317.288	192.047	161.028	87.0446	189.007
PTP0633	C30 H68 F2 N9 O10 P	784.487	M+H	13.0697	784.486	184.073	784.575	185.077	125	167.98	186.078	504.246	124.938	439.222
PTP0634	C34 H72 F N10 O10 P	831.523	M+H	11.6553	831.523
PTP0635	C43 H37 F6 N4 O2 P S	819.235	M+H	5.67145	223.06	147.044	349.092	181.049	119.049	309.097	331.081	195.065	511.144	657.181
PTP0636	C22 H36 F4 O4 P2	503.211	M+H	5.38929	503.21	317.084	503.116	341.064	299.061	323.053	91.058	167.055	209.115	229.068
PTP0637	C24 H25 F4 N O4 S	500.153	M+H	6.31721	424.136	500.153	308.086	201.037	244.073	185.042	70.3982	203.053	113.021	95.0107
PTP0638	C13 H25 N O3	244.191	M+H	8.4446	226.18	180.175	163.148	81.0705	83.0862	95.0861	121.101	97.1016	107.086	181.159
PTP0639	C16 H21 N3 O8 S	416.113	M+H	2.83157	109.029	287.069	416.112	341.08	184.043	141	270.043	81.0342	84.045	129.066
PTP0640	C9 H10 O9 S	295.011	M+H	0.0903453	174.969	186.969	132.958	234.99	204.979	150.969	253.001	216.979	144.958	295.011
PTP0641	C33 H48 F2	483.382	M+H	11.1588	483.382
PTP0642	C10 H20 N5 P	242.154	M+H	5.16365	91.0548	242.154	181.101	150.091	134.096	74.0607	166.078	105.07	65.0393	56.0503
PTP0643	C43 H79 F5 N10 O4 P2 S	989.547	M+H	11.8645	989.544	681.346	711.32	827.492	405.137	519.293	975.69	549.268	347.095	243.084
PTP0644	C6 H19 N10 O2 P	295.15	M+H	0.697416	295.15
PTP0645	C20 H32 N6 O12 S2	307.083	M+2H	1.01836	84.045	130.05	231.043	76.04	355.074	177.033	308.091	235.02	179.048	243.043
PTP0646	C11 H11 Cl N2 O	223.06	M+H	5.63464	223.06	149.023	162.031	107.05	208.036	163.039	190.026	91.0548	119.049	195.065
PTP0647	C55 H80 O2 S	805.595	M+H	13.925	805.595	525.355	805.489	81.0705	67.055	207.099	95.086	93.0704	79.0549	121.101
PTP0648	C14 H22 F2 S3	325.092	M+H	1.5289	163.039	325.091	127.039	135.044	145.028	97.0289	85.029	181.049	99.0446	145.05
PTP0649	C9 H20 N2 O2	189.16	M+H	0.673113	84.0814	130.086	189.16	60.0816	144.138	67.055	85.0654	86.0971	56.0502	102.092
PTP0650	C13 H14 N2 O2	231.113	M+H	3.78297	158.096	188.071	214.086	130.065	168.081	146.06	231.113	144.081	154.065	74.0244
PTP0651	C11 H22 N4 O2	243.182	M+H	1.92093	243.182	70.0659	109.029	116.071	60.0565	69.0707	175.119	158.092	198.16	243.232
PTP0652	C7 H17 F4 N5 O3	296.134	M+H	0.756923	104.107	296.066	236.992	86.097	70.5355	70.5333	60.0816	71.0737	277.131	227.082
PTP0653	C8 H17 N O6	224.113	M+H	0.739034	206.102	188.092	86.0606	74.0608	158.081	224.113	62.0609	97.0289	128.071	224.128
PTP0654	C22 H24 O11	465.14	M+H	5.39515	465.14
PTP0655	C21 H35 F6 N2 O P S2	541.19	M+H	6.01918	541.189	347.095	541.121	216.076	245.063	203.052	71.0073	259.079	379.136	113.021
PTP0656	C33 H34 N4 O6	583.258	M+H	11.1921	583.258	203.059	185.048	98.9758	56.9656	133.101	116.986	227.059	245.07	217.159
PTP0657	C30 H46 O4	453.336	M+H	10.5825	453.336	435.326	119.086	189.164	201.164	95.0861	175.148	107.086	121.101	133.101
PTP0658	C28 H34 O16	627.192	M+H	5.00924	303.086	139.039	85.029	627.193	149.06	465.14	137.06	151.039	97.0289	303.05
PTP0659	C51 H94 F2 N6 O2 P2	923.695	M+H	13.6595	923.694	667.454	627.459	333.203	923.402	923.532	613.48	459.188	81.0705	759.395
PTP0660	C8 H19 F6 N8 O4 P3 S	531.044	M+H	2.68076	399.037	147.044	260.985	297.005	278.995	350.979	186.969	531.043	272.984	309.005
PTP0661	C54 H93 F N6 P2	907.699	M+H	14.3733	907.699	335.219	333.203	651.458	627.459	653.475	81.0706	67.055	95.0861	625.444
PTP0662	C38 H77 F4 N4 O3 P	745.574	M+H	14.2117	745.571	349.198	745.498	351.214	331.188	195.099	81.0706	95.086	104.993	147.117
PTP0663	C10 H6 F3 N O2	230.043	M+H	2.50259	230.042	126.055	168.042	230.102	205.988	98.0606	248.04	166.032	70.0659	184.043
PTP0664	C21 H20 O11	449.108	M+H	5.72038	287.055	449.108	299.055	449.2	329.065	431.098	353.065	395.076	325.07	339.086
PTP0665	C25 H26 O6	423.18	M+H	4.57226	293.116	149.074	405.169	423.056	377.051	180.065	102.038	234.99	103.039	131.064
PTP0666	C7 H13 N O4	176.092	M+H	0.822794	176.122	71.0692	60.0565	70.0659	117.074	116.071	159.096	131.101	176.116	61.0598
PTP0667	C31 H38 O17	705.185	M+H	0.788099	705.184	543.132	381.079	362.097	362.598	363.068	525.122	533.657	534.157	85.029
PTP0668	C12 H21 N3 O6	304.15	M+H	0.611731	304.15
PTP0669	C42 H66 N8 O10	843.486	M+H	10.9163	843.486	535.288	549.267	331.188	61.0292	93.0704	79.0549	81.0706	97.0289	184.073
PTP0670	C41 H78 N O8 P	766.536	M+Na	13.4879	766.535	120.966	164.008	603.534	625.516	81.0705	95.086	69.0706	67.055	55.0551
PTP0671	C21 H19 F O3 S3	435.056	M+H	6.32005	303.013	435.056	285.003	275.018	257.008	73.0292	115.039	97.029	57.0344	69.0343
PTP0672	C31 H55 F N10 O	603.46	M+H	12.5823	603.46
PTP0673	C46 H76 F5 N3 O5 S	878.55	M+H	12.5227	613.48	796.545	878.549	86.0971	146.982	737.472	81.0706	71.0737	67.055	95.0861
PTP0674	C49 H74 F2 N4 O3	805.58	M+H	13.5568	805.579	523.324	61.0292	85.029	97.0289	73.0291	91.0395	339.289	95.086	69.0706
PTP0675	unknown	883.7	M+H	14.4538	883.7	335.219	883.524	627.46	629.476	283.019	601.444	309.204	549.489	599.22
PTP0676	C62 H94 F N2 O2 P	949.711	M+H	13.3362	949.71	653.475	335.219	669.47	67.055	637.48	81.0705	95.0861	93.0705	79.0549
PTP0677	C37 H74 F2 N O3 P3	712.492	M+H	12.4368	712.492
PTP0678	C45 H96 N8 O9 S	925.709	M+H	13.8466	925.71	669.47	351.214	645.47	629.475	335.219	615.495	613.481	895.462	895.962
PTP0679	C36 H67 F N O5 P S	676.454	M+H	11.9274	184.073	676.455	86.0971	125	60.0817	676.265	71.0738	104.108	104.993	79.4987
PTP0680	C50 H79 F4 N2 O10 P S	504.264	M+2H	11.1603	504.263	133.101	430.219	217.159	504.765	203.059	91.0548	149.096	356.174	430.721
PTP0681	C28 H24 Cl F3 N2	481.168	M+H	6.09298	481.168	317.084	349.126	319.045	215.053	70.9321	229.068	275.074	169.047	440.129
PTP0682	C5 H8 N6 O5 P2	295.011	M+H	0.306039	186.969	174.969	132.958	234.99	150.969	295.011	204.979	216.979	253	198.969
PTP0683	C32 H69 N6 O8 P	697.499	M+H	13.7107	615.496	104.993	60.0816	697.491	359.256	313.273	337.273	325.211	637.476	81.0704
PTP0684	C53 H72 O2 S	773.533	M+H	13.5664	773.531	133.101	70.2003	70.1976	625.443	149.096	70.202	489.261	57.0707	91.0546
PTP0685	C31 H58 F2 N6 O S	601.444	M+H	12.5685	601.441	291.193	347.219	311.258	69.0707	601.23	81.0706	67.055	95.0861	55.0551
PTP0686	C19 H32 O8	411.199	M+H	5.24011	411.198	203.052	71.5007	123.044	53.2498	249.147	231.136	71.5025	53.251	249.111
PTP0687	C44 H65 F N2 O P2	719.463	M+H	13.8846	719.462	81.0705	67.055	120.966	95.0861	621.485	109.102	93.0704	719.593	79.0549
PTP0688	C24 H13 F N4 O4 S	473.072	M+H	1.52865	295.06	323.055	473.072	249.055	277.05	341.066	221.06	473.125	163.039	267.065
PTP0689	C39 H63 F3 O5	669.471	M+H	11.8997	669.47	669.422	317.209	373.235	375.251	70.4742	319.225	81.0706	651.459	93.0704
PTP0690	C22 H26 N2 O3 S	399.182	M+H	11.3554	399.181	399.308	70.2074	296.294	70.2097	70.2111	317.206	104.993	99.8102	98.9758
PTP0691	C12 H12 O3	205.086	M+H	10.243	149.023	57.0707	121.029	167.034	65.0393	181.049	163.039	93.034	111.044	148.974
PTP0692	C52 H100 F N4 O4 P S	927.726	M+H	13.9202	927.725	671.485	353.23	647.485	81.0705	67.0547	337.235	95.086	631.49	763.425
PTP0693	C20 H18 O11	457.079	M+H	4.39364	325.037	457.079	234.99	91.0548	158.974	216.979	186.969	174.969	192.995	457.023
PTP0694	C36 H30 O Si2	535.193	M+H	1.82015	120.081	166.086	146.06	208.06	190.05	70.1315	103.055	131.049	535.193	149.06
PTP0695	C25 H32 N2 O6	457.241	M+H	6.64991	457.24	457.074	325.032	295.188	147.044	155.031	389.147	439.23	114.288	431.157
PTP0696	C40 H23 F N8 O4 S	731.162	M+H	4.51717	127.039	123.044	153.018	731.16	139.039	271.06	163.039	247.06	409.092	287.055
PTP0697	C39 H77 F6 N3 O4 P2	828.537	M+H	11.8604	828.537
PTP0698	C47 H73 F4 N3 O P2	834.524	M+H	12.9547	146.982	834.522	752.52	86.0971	569.454	547.472	95.0861	81.0706	67.0551	69.0707
PTP0699	C11 H12 N2 O3	221.092	M+H	0.903322	175.087	158.06	130.065	221.092	157.076	132.044	203.081	204.066	148.076	186.055
PTP0700	C38 H46 F3 O7 P	352.154	M+2H	11.2008	133.101	352.154	278.109	204.065	217.159	158.996	98.9758	177.007	219.018	149.096
PTP0701	C11 H12 F4 N8 O17 P2	666.98	M+H	14.6308	584.977	420.97	104.993	262.982	338.968	502.974	666.98	356.978	344.984	292.986
PTP0702	C13 H18 O	191.143	M+H	6.07217	134.996	116.986	191.143	98.9758	153.007	133.101	173.133	161.132	149.012	177.007
PTP0703	C14 H31 N O3	262.238	M+H	6.40854	262.237	200.201	88.0763	102.092	70.0659	57.0707	71.0863	244.227	156.175	57.0223
PTP0704	C51 H86 N6 O5	863.673	M+H	14.7299	863.673	291.193	609.449	583.433	81.0706	95.0861	67.055	317.209	69.0707	93.0704
PTP0705	C17 H16 N2 O4	313.118	M+H	4.7865	130.065	313.118	224.07	296.092	109.029	267.113	250.086	313.161	278.081	158.084
PTP0706	C24 H20 O9	453.118	M+H	5.64452	453.173	191.034	301.071	453.119	123.044	313.07	137.023	343.081	163.039	317.066
PTP0707	C38 H74 F2 N7 O4 P S	794.53	M+H	12.5594	184.073	794.535	611.467	125	611.427	146.982	735.463	653.474	473.198	684.267
PTP0708	unknown	719.46	M+H	14.7214	719.459	463.219	124.938	437.204	142.948	104.993	617.511	308.972	180.963	67.0549
PTP0709	C41 H83 F N O10 P	800.58	M+H	12.673	184.073	86.0971	782.569	800.58	125	60.0817	71.0737	104.107	98.9846	800.483
PTP0710	C8 H13 F2 N5 O4	282.101	M+H	0.767006	282.101
PTP0711	C6 H10 F4 N4 O4	279.071	M+H	0.828893	149.023	57.0707	97.0289	127.039	85.029	99.0445	150.058	177.007	69.0342	109.029
PTP0712	C30 H50 O3	441.373	M+H	11.2979	441.373	423.362	95.0861	441.214	109.102	121.101	107.086	191.179	81.0706	135.117
PTP0713	C41 H65 F2 N2 O P	671.486	M+H	12.4281	671.485	335.219	319.224	375.25	670.996	70.702	391.246	81.0705	67.055	70.6998
PTP0714	C13 H25 N O2	228.196	M+H	8.50895	95.086	175.148	109.101	81.0705	83.0861	67.055	55.0551	228.232	97.1016	193.159
PTP0715	C40 H59 F2 N2 O5 P	717.419	M+H	11.65	717.417	439.194	519.293	61.0293	85.029	93.0705	81.0706	67.055	97.0289	184.073
PTP0716	C45 H68 N10 O2 S2	845.504	M+H	11.2199	845.504
PTP0717	C15 H21 N O4	280.155	M+H	7.85471	220.133	192.138	160.112	177.007	248.128	178.01	150.027	190.01	149.023	98.9758
PTP0718	C9 H18 F4 N10 O4 S2	471.095	M+H	5.10113	339.052	471.095	234.99	471.354	195.01	471.02	105.07	216.979	158.974	100.113
PTP0719	C53 H79 F N2 O8	891.589	M+H	13.5304	891.589
PTP0720	C27 H40 O8	493.282	M+H	9.86554	120.081	72.0815	493.281	493.329	219.149	247.144	465.286	267.149	394.212	346.212
PTP0721	C35 H62 F N O8	644.453	M+H	9.26725	230.248	57.0707	62.0608	212.237	71.0863	644.452	85.1018	58.0659	72.093	72.095
PTP0722	C19 H27 N2 O2 P S	379.16	M+H	0.605998	400.976	267.035	249.024	379.16	303.008	261.031	414.955	361.149	396.946	382.965
PTP0723	C39 H46 F6 O8 P2 S2	883.209	M+H	3.28548	883.208	245.045	127.039	139.039	595.145	247.06	287.055	593.129	163.039	123.044
PTP0724	C15 H10 O8	319.045	M+H	6.8428	319.045	153.018	245.044	273.039	217.049	165.018	111.008	137.023	183.029	70.2018
PTP0725	C42 H66 F2 O3	657.507	M+H	12.881	657.506	321.24	377.265	337.273	70.7913	81.0705	95.086	67.055	70.7935	359.256
PTP0726	unknown	507.366	M+H	11.8472	507.272	70.3839	359.182	70.3856	81.0706	70.3817	67.0551	133.101	223.751	477.263
PTP0727	C17 H35 N O3	302.269	M+H	9.61902	302.269	88.0763	302.144	242.248	74.0608	134.081	56.0504	57.0707	116.071	284.258
PTP0728	C8 H12 N2 O4 S	233.059	M+H	0.816749	76.0222	233.059	130.05	84.045	187.053	58.9958	83.061	170.027	104.071	58.066
PTP0729	C36 H71 F N7 O7 P	764.521	M+H	12.9383	764.52	146.982	86.0971	581.454	81.0706	67.055	764.581	95.0861	93.0704	559.472
PTP0730	C10 H9 F O4 S2	277.001	M+H	0.075173	235.063	191.036	234.99	174.969	132.958	216.979	150.969	217.052	277.001	188.984
PTP0731	C21 H20 O10	433.113	M+H	4.58383	271.06	433.113	433.201	433.165	301.07	287.055	245.994	415.045	369.041	121.029
PTP0732	C42 H82 F3 N3 O2 S3	814.559	M+H	11.7104	184.073	86.0971	778.538	125	796.548	814.558	60.0816	104.107	814.461	71.0737
PTP0733	C4 H7 F2 N O S2	188.001	M+H	0.0761842	150.969	173.985	155.974	205.988	111.985	132.958	163.977	129.995	70.9586	181.988
PTP0734	C9 H8 O4	181.05	M+H	5.31839	181.049	121.101	149.023	152.969	171.065	107.086	163.039	93.0704	65.0394	163.112
PTP0735	C38 H81 N3 O4 P2 S	738.549	M+H	12.8822	738.549
PTP0736	C20 H18 O10	419.098	M+H	4.89072	287.055	419.096	123.044	419.155	325.071	229.052	257.047	91.0553	70.3104	71.0867
PTP0737	C12 H32 F3 N9 O10 P2 S	614.149	M+H	6.37854	614.148	305.055	304.053	303.05	306.058	147.044	148.047	229.086	119.049	258.047
PTP0738	C46 H70 F N2 O3 P	749.518	M+H	13.0045	749.517	495.293	85.029	61.0292	311.258	97.0289	91.0395	73.0291	69.0342	67.055
PTP0739	C54 H37 F2 O5 P S	867.214	M+H	2.30914	127.039	867.213	579.15	247.06	139.039	163.039	123.044	135.044	245.044	271.06
PTP0740	C26 H30 N2 O5	473.2	M+H	6.1645	473.199	473.106	311.146	203.052	249.146	327.047	411.199	293.136	169.047	269.123
PTP0741	C26 H49 F O	397.383	M+H	13.6216	397.382	81.0705	161.132	95.086	147.117	135.117	109.101	175.148	69.0706	149.132
PTP0742	C30 H26 O14	611.14	M+H	2.05394	287.055	611.163	127.039	139.039	443.097	179.034	307.081	449.108	305.065	263.055
PTP0743	C18 H20 N2 O6	361.14	M+H	1.99394	361.139	343.129	235.075	252.102	298.107	281.081	239.07	297.123	223.071	361.11
PTP0744	C15 H12 O8	321.061	M+H	5.36494	153.018	275.055	149.023	139.039	321.06	247.06	195.029	303.05	167.034	229.049
PTP0745	C50 H65 N2 O8 P	853.456	M+H	11.2515	853.455	575.231	681.346	691.402	85.0291	97.029	413.178	61.0292	67.055	109.102
PTP0746	C21 H34 N6 O4	435.269	M+H	11.7313	104.993	353.266	375.248	301.211	435.256	137.018	435.762	353.208	435.317	97.0264
PTP0747	C18 H32 O4	335.219	M+H	9.93038	335.219	70.9177	235.13	97.6207	279.274	138.064	275.912	169.407	341.679	58.7975
PTP0748	C13 H17 F6 N2 O3 P	395.095	M+H	0.777847	395.095
PTP0749	C15 H14 O7	307.081	M+H	2.81264	139.039	84.0814	243.17	215.139	307.168	163.039	181.049	151.039	147.044	84.045
PTP0750	C27 H38 F2 O4	465.283	M+H	11.2938	465.282	465.329	70.3465	447.271	70.3483	483.344	70.3437	375.249	86.0971	303.229
PTP0751	C46 H59 F N3 O12 P	896.389	M+H	10.3143	896.388	298.274	734.336	280.263	95.0861	81.0706	74.0607	67.055	261.037	109.102
PTP0752	unknown	1043.5	M+H	13.9796	308.972	286.99	1043.5	164.93	983.482	390.975	290.961	326.982	879.496	961.499
PTP0753	C21 H18 N6 O4 S	473.106	M+Na	5.80181	473.106	473.2	311.146	473.235	327.048	411.199	169.047	455.189	71.0726	249.146
PTP0754	C17 H24 O9	395.132	M+H	4.16696	395.131	232.07	233.078	185.042	364.113	70.9163	217.047	70.914	282.975	105.034
PTP0755	unknown	446.42	M+H	11.1011	446.42	384.383	70.0659	340.357	132.102	146.118	88.0763	57.0707	102.092	91.0579
PTP0756	C39 H75 N9 O5 P2	812.543	M+H	11.5712	184.073	86.0971	125	776.524	794.533	812.542	60.0817	812.484	104.107	71.0738
PTP0757	C21 H20 O10	433.113	M+H	5.86288	433.113	313.07	283.06	397.092	415.102	284.068	337.07	367.081	323.091	297.076
PTP0758	C20 H22 O4	327.159	M+H	6.07659	137.06	163.075	133.065	327.159	295.133	131.049	151.075	103.055	135.08	145.065
PTP0759	C3 H6 N4 O4 S	195.018	M+H	0.609274	134.997	116.986	121.017	181.037	98.9758	163.027	177.007	139.027	153.007	195.018
PTP0760	C9 H15 N4 O5 P	291.084	M+H	0.795817	291.13	175.119	70.0659	112.087	116.071	232.081	60.0565	115.087	130.05	256.093
PTP0761	C31 H46 O3	467.35	M+H	10.9292	467.349	467.102	467.2	70.7708	62.9826	104.993	311.09	70.7724	67.055	355.079
PTP0762	C34 H46 F2	493.366	M+H	12.3832	493.366
PTP0763	C29 H66 F N10 O4 P3 S	763.425	M+H	13.9452	763.426	461.204	763.58	164.93	124.938	463.219	459.188	483.186	367.209	204.961
PTP0764	C13 H23 N O2	226.18	M+H	8.43976	226.18	180.175	163.148	83.0862	81.0705	95.0861	55.0551	97.1017	107.086	69.0707
PTP0765	C12 H17 N3 O6	300.12	M+H	0.790755	138.055	300.106	190.097	95.0609	238.118	110.072	156.077	282.109	81.0341	220.108
PTP0766	C58 H78 N4 O8 S	991.561	M+H	11.3407	991.559	697.34	507.272	535.288	829.506	355.282	85.0291	405.137	184.074	97.0289
PTP0767	unknown	907.701	M+H	13.6056	907.701
PTP0768	C30 H58 N O9 P	608.393	M+H	11.741	608.393
PTP0769	C12 H13 N3 O	216.113	M+H	5.75721	216.113	216.123	198.112	126.091	107.061	82.0657	70.0659	199.086	71.0499	70.2737
PTP0770	C16 H30 O4	309.204	M+H	8.91833	309.203	277.177	245.151	119.086	277.216	309.241	131.086	309.131	93.0704	134.997
PTP0771	C37 H73 F4 N8 O P	753.565	M+H	13.7402	753.563	499.339	207.099	81.0705	95.0861	69.0707	93.0704	121.101	67.055	83.0862
PTP0772	C45 H80 F5 N P2 S	412.778	M+2H	13.462	339.22	504.345	86.097	321.209	357.231	505.348	125	163.015	340.224	412.777
PTP0773	C9 H16 N4 O4	245.124	M+H	0.598073	263.028	161.029	245.123	245.051	203.04	143.019	119.019	185.029	175.045	221.017
PTP0774	C17 H24 F N6 O9 P	507.14	M+H	5.90574	303.05	507.113	257.044	229.05	96.3985	301.07	302.074	71.3249	71.3229	177.054
PTP0775	C26 H44 F2 O3	443.335	M+H	11.4231	443.333	443.254	163.015	125	443.284	81.0705	95.086	443.786	266.146	181.026
PTP0776	unknown	1687.88	M+H	0.75555	1687.88
PTP0777	unknown	826.521	M+H	11.8072	826.521
PTP0778	C20 H42 F5 N4 O4 P S4	657.182	M+H	6.52105	147.044	223.06	349.091	119.049	309.096	331.081	195.065	91.0548	247.06	181.049
PTP0779	C15 H24 F2 N4 O2 S2	395.138	M+H	10.2258	395.1	105.034	149.023	282.975	256.995	300.985	395.136	275.005	70.8414	297.065
PTP0780	C6 H13 N3 O3	176.103	M+H	0.755229	176.122	71.0692	60.0565	70.0659	117.074	116.071	159.096	131.101	176.116	61.0598
PTP0781	C19 H41 N	284.331	M+H	10.6826	284.331	284.295	60.0816	60.0453	57.0707	95.0861	254.284	81.0706	67.0551	69.0707
PTP0782	C11 H23 N3 O3	246.181	M+H	0.671661	246.181	100.076	97.0289	246.097	246.134	117.103	102.055	58.066	156.065	143.058
PTP0783	C37 H83 F N7 P3 S	770.568	M+H	13.1516	760.486	770.564	184.073	780.551	146.982	502.329	770.058	761.49	125	167.98
PTP0784	C54 H79 F3 N4 O2 P2	935.57	M+H	12.7451	935.57	681.346	657.345	679.33	773.518	659.362	85.029	97.0289	935.699	405.136
PTP0785	C28 H51 F4 N2 O5 P	603.357	M+H	11.1953	589.341	116.986	529.32	98.9759	571.33	134.997	607.351	547.331	545.351	70.2599
PTP0786	C19 H38 N6 O3	399.308	M+H	11.4246	399.308	399.181	325.211	135.044	137.018	339.22	357.231	296.295	104.993	95.086
PTP0787	C42 H70 F N7 O5 P2	417.752	M+2H	12.2923	502.329	333.174	86.0971	337.205	315.163	351.184	408.746	498.298	417.751	319.194
PTP0788	C19 H34 F3 P S	383.215	M+H	12.0248	301.211	104.993	383.214	301.141	70.2287	383.313	70.2306	70.2321	84.6292	319.222
PTP0789	unknown	742.448	M+H	13.937	742.448
PTP0790	C46 H80 Cl Fe N5 O4	856.537	M+H	13.189	856.536	86.097	502.329	216.978	198.968	81.0705	95.086	478.329	104.107	71.0737
PTP0791	C21 H15 N5 S	392.095	M+H	2.41684	392.095	230.042	203.052	245.095	76.0222	70.807	84.045	179.048	162.022	195.065
PTP0792	C16 H27 N4 P S	339.177	M+H	0.732688	339.177
PTP0793	C20 H39 F3 N4 O18	341.118	M+2H	7.47963	69.0707	257.06	291.038	151.112	249.028	73.0291	123.117	248.055	97.0289	85.0291
PTP0794	C54 H88 F3 N2 O6 P S	981.613	M+H	12.5785	981.611	697.34	687.392	819.559	85.029	97.029	535.288	405.137	525.34	73.0292
PTP0795	C24 H45 F5 O3 P2	539.283	M+H	7.58117	539.282	377.23	315.229	359.219	111.862	185.042	71.7289	85.0289	71.7307	165.645
PTP0796	C22 H38 O2	341.305	M+H	12.1642	341.305	57.0707	71.0863	85.1018	95.0861	57.0344	81.0705	109.102	83.0862	69.0706
PTP0797	C34 H63 N O3	534.489	M+H	12.777	534.488	262.253	516.478	94.0656	67.055	250.253	280.263	93.0704	81.0705	69.0706
PTP0798	unknown	836.614	M+H	13.873	836.612	146.982	86.0971	95.0861	653.548	81.0706	67.0551	631.566	71.0863	71.0737
PTP0799	C9 H10 F3 N4 O3 P S2	374.996	M+H	12.3693	375.249	135.003	301.211	137.019	250.982	374.995	375.324	332.985	104.993	292.992
PTP0800	C6 H16 F2 N6 O2 P2 S	337.058	M+H	1.86578	174.969	234.99	132.958	186.969	337.058	216.979	150.969	337.171	198.969	192.98
PTP0801	C28 H32 O16	625.177	M+H	5.01214	301.071	625.177	331.081	463.124	286.047	317.065	104.92	493.136	565.159	287.055
PTP0802	C10 H13 N5 O5	284.099	M+H	0.871109	152.057	70.0658	159.076	284.111	85.029	284.294	284.077	284.143	284.197	70.9549
PTP0803	C6 H6 F2 N4 O S	221.031	M+H	0.747611	119.019	179.04	161.029	221.066	137.03	239.076	221.017	101.009	72.0815	197.066
PTP0804	C17 H8 F2 N4	307.079	M+H	0.787581	307.079
PTP0805	C15 H12 O6	289.071	M+H	6.07359	289.07	153.018	163.039	135.044	171.029	139.039	145.028	179.034	123.044	271.06
PTP0806	C20 H24 [2]H N3 O	327.227	M+H	12.0952	327.227	70.6671	70.6649	280.05	310.502	240.743	89.9858	112.958	68.9868	54.8534
PTP0807	C27 H62 F N9 O5 P2	674.44	M+H	11.5601	184.073	674.439	86.0971	125	60.0816	104.107	71.0737	98.9847	67.055	533.383
PTP0808	C21 H20 O10	433.114	M+H	7.46174	287.055	85.029	71.0499	285.075	129.055	433.143	271.06	57.0343	147.065	149.074
PTP0809	C5 H16 N10 O4	281.143	M+H	0.832726	281.143
PTP0810	C15 H24 F2 N2 O5 S	383.146	M+H	1.73217	383.145	203.081	365.134	221.092	263.103	157.076	175.087	158.06	130.065	85.0291
PTP0811	C11 H17 F O5	249.112	M+H	5.31312	249.112
PTP0812	C4 H7 F4 N5	219.098	M+NH4	0.829819	219.098
PTP0813	C20 H28 O3	299.196	M+H	11.6655	299.196	135.003	70.5804	70.5827	104.993	70.5841	62.9826	456.503	351.074	241.425
PTP0814	C15 H31 F2 N5 O2 S	384.223	M+H	0.871815	132.102	86.097	204.085	384.149	203.081	158.079	366.137	222.095	384.083	176.09
PTP0815	C15 H12 O7	305.066	M+H	5.40272	153.018	179.034	305.065	151.039	127.039	123.044	259.06	149.023	287.055	305.052
PTP0816	C38 H72 F5 N7 O4 S	818.536	M+H	12.4599	818.536
PTP0817	C9 H17 F4 N5 O7	384.115	M+H	2.40878	252.073	384.115	162.077	136.062	234.062	192.052	206.067	188.057	57.0344	85.0291
PTP0818	C30 H46 O4	453.336	M+H	10.9749	453.335	435.326	471.182	219.174	95.0861	107.086	175.148	453.171	109.102	119.086
PTP0819	unknown	910.718	M+H	14.5684	910.719	335.219	336.223	654.479	630.479	81.0706	67.0551	628.462	95.0861	653.475
PTP0820	C4 H6 N4 O3 S	191.023	M+H	0.612806	134.996	116.986	98.9758	153.007	177.061	149.012	159.05	119.019	177.007	191.04
PTP0821	C27 H42 O3	415.318	M+H	12.4848	415.318	415.273	415.355	149.021	77.9695	159.078	97.6243	81.0705	104.993	95.0858
PTP0822	C16 H12 Cl F4 N3 O4	422.054	M+H	4.6092	422.053	234.99	376.047	232.005	404.042	216.979	253	158.974	286.016	274.016
PTP0823	C19 H34 O4	349.235	M+H	11.0188	349.235	266.974	104.993	72.1672	348.978	95.0863	140.185	297.271	76.4944	272.786
PTP0824	unknown	698.438	M+Na	11.8088	698.437	515.371	86.0971	146.982	639.363	71.0738	57.0708	93.0705	67.055	95.0861
PTP0825	C11 H15 N4 O6	300.108	M+H	0.724268	138.055	300.106	190.097	95.0609	238.118	110.072	156.077	282.109	81.0341	220.108
PTP0826	C23 H42 N O7 P	476.278	M+H	10.893	476.277	335.258	458.266	62.0609	67.055	81.0705	95.086	93.0704	79.0549	107.086
PTP0827	C50 H75 F6 N3 O7	944.558	M+H	13.2105	780.551	146.982	944.48	86.097	597.485	862.554	575.504	944.559	95.0859	786.501
PTP0828	C39 H65 N4 O P S	669.469	M+H	13.4031	587.464	104.993	77.9695	669.466	669.416	309.242	72.052	331.224	669.564	586.979
PTP0829	C13 H14 O3 S2	283.045	M+H	1.54337	123.044	283.045	151.039	283.14	70.0659	283.061	69.0707	57.0707	95.0497	161.008
PTP0830	C4 H11 Cl F2 N6 S3	312.993	M+H	0.621409	312.993
PTP0831	C35 H53 N7 O4	636.425	M+H	11.9563	495.404	636.423	618.413	81.0706	95.0861	57.0708	67.0551	71.0863	69.0707	83.0863
PTP0832	C38 H67 F S	575.504	M+H	13.696	575.503	95.086	81.0705	67.055	57.0707	71.0863	109.102	69.0706	83.0861	85.1018
PTP0833	C12 H11 F2 N8 O P	353.083	M+H	0.752511	353.083
PTP0834	C34 H76 F2 N8 O2 P2 S3	825.477	M+H	11.7778	825.474	642.442	547.252	519.293	329.172	286.99	641.439	766.435	184.075	561.377
PTP0835	C15 H13 N8 O12 P3	590.995	M+H	13.351	104.993	262.982	344.984	508.991	590.475	426.988	591.417	591.475	590.994	590.522
PTP0836	C14 H18 F2 N8 O8	465.129	M+H	4.60802	465.129
PTP0837	C45 H89 F N2 O3 P2 S	819.613	M+H	14.0953	819.61	539.371	221.115	81.0706	67.055	819.413	737.411	95.0861	437.204	93.0705
PTP0838	C15 H10 O5	271.06	M+H	4.57743	271.06	243.065	215.07	149.023	153.018	229.049	137.06	197.06	201.055	271.263
PTP0839	C41 H70 F N7 O4	744.555	M+H	13.1019	184.073	744.554	125	734.472	754.536	146.982	755.541	167.98	735.476	571.469
PTP0840	C17 H33 F2 N O6 P2	448.181	M+H	3.30679	106.066	448.181	118.065	268.118	250.107	130.065	148.076	85.029	259.119	286.128
PTP0841	C13 H11 N3 O	226.098	M+H	10.599	226.097	120.056	107.05	79.0549	183.068	95.0497	180.08	197.083	125.06	155.073
PTP0842	C39 H75 F N7 O9 P	836.542	M+H	12.1433	836.54	653.475	86.097	146.982	777.466	71.0737	67.055	81.0705	95.0859	184.073
PTP0843	C14 H6 O8	303.014	M+H	6.3379	303.05	303.014	257.044	285.003	275.018	229.049	257.008	153.018	201.055	165.018
PTP0844	C28 H22 O6	455.149	M+H	5.96301	107.05	455.149	361.107	267.065	349.107	455.349	455.223	251.07	239.07	215.07
PTP0845	C14 H10 O4	243.065	M+H	4.57205	215.07	149.023	243.065	105.07	197.06	121.029	219.018	243.232	70.3715	279.039
PTP0846	C44 H81 F3 N O7 P	824.578	M+H	12.7642	824.577	641.511	86.097	146.982	81.0705	67.055	71.0737	765.505	95.0861	71.0863
PTP0847	C18 H37 N2 O4 P S	409.23	M+H	12.0984	327.227	409.23	104.993	409.286	70.3462	70.3441	91.1984	70.3428	73.7924	146.847
PTP0848	C10 H21 N O4	220.155	M+H	0.833884	174.113	220.118	178.071	142.05	114.055	84.045	60.0453	220.154	132.066	220.082
PTP0849	C25 H29 N3	372.242	M+H	9.06708	372.242	330.231	312.22	282.174	300.221	300.184	310.205	298.205	348.242	56.9656
PTP0850	C7 H12 F4 N2 O5 P2 S	374.996	M+H	13.3619	135.003	250.981	374.995	292.992	332.984	104.993	62.9826	232.971	274.982	178.96
PTP0851	C27 H58 F N5 O5	276.728	M+2H	7.08159	100.113	343.307	227.175	213.178	210.149	276.728	182.154	55.0551	83.0862	163.644
PTP0852	C50 H94 F4 O6	867.706	M+H	14.7631	867.704	613.48	95.0861	81.0705	321.24	69.0707	67.055	83.0862	585.448	293.209
PTP0853	C21 H38 F3 P S	411.246	M+H	12.4155	329.242	104.993	411.246	329.007	247.004	70.2643	70.2618	70.2657	186.995	246.952
PTP0854	C15 H36 F5 N9 O3	486.294	M+H	11.3238	486.294
PTP0855	C46 H59 F4 P	719.435	M+H	11.6303	719.435
PTP0856	C26 H63 N10 O3 P S	609.453	M+H-H2O	11.5176	609.451	81.0706	67.055	95.0861	609.318	93.0704	119.086	105.07	591.441	79.055
PTP0857	C28 H43 F3	437.339	M+H	11.9339	437.339
PTP0858	C40 H69 N8 O5 P	773.52	M+H	12.0656	611.467	773.52	81.0705	67.055	95.0861	93.0705	119.086	79.0549	91.0548	335.258
PTP0859	C3 H9 N2 O5 P	185.032	M+H	0.69101	185.077	167.022	185.032	70.8645	87.1005	160.028	119.019	173.03	131.019	185.042
PTP0860	C9 H10 F2 N6 O3 P2	351.033	M+H	0.779066	351.069	351.033	70.7346	351.188	70.066	128.071	97.621	177.463	243.729	103.397
PTP0861	C32 H30 O15	655.167	M+H	7.97481	147.044	347.076	119.049	309.097	165.055	331.081	91.0548	291.086	81.0342	655.178
PTP0862	C49 H96 F2 N2 P2 S2	877.653	M+H	13.8257	877.482	286.99	877.653	305.001	268.98	459.188	437.204	124.938	142.948	621.242
PTP0863	C18 H34 N6 O2	367.282	M+H	11.9543	367.281	70.1499	70.1516	70.147	70.1531	95.3699	311.459	69.0705	58.0586	171.721
PTP0864	C13 H16 N4	229.141	M+H	5.49896	229.141	161.012	179.023	229.235	116.986	134.997	215.059	109.102	233.069	67.055
PTP0865	C3 H9 F2 N5 O S	202.056	M+H	0.614032	202.056	184.045	71.7152	202.092	119.019	144.051	142.035	161.03	160.046	137.029
PTP0866	C14 H14 N4 O S2	319.064	M+H	0.773894	319.063	319.161	70.0659	112.087	301.15	191.101	239.122	175.119	114.103	301.123
PTP0867	C37 H77 N3 O4 P2 S	754.545	M+H+MeOH	12.6565	754.546	613.48	184.073	120.966	70.2375	164.008	500.319	104.993	60.0816	86.0971
PTP0868	C42 H72 O13	767.482	M+H	14.7719	767.481	198.974	463.22	216.985	685.436	124.938	437.204	489.259	511.241	176.992
PTP0869	C51 H93 F5 O P2	879.669	M+H	13.7346	879.669	879.493	611.465	286.99	583.434	625.445	319.224	287.994	291.193	283.019
PTP0870	C39 H74 F3 N3 O6 S	792.514	M+Na	12.4966	792.517	609.449	86.097	146.982	184.073	733.441	71.0737	67.055	93.0704	81.0705
PTP0871	C43 H60 F2 O8	743.434	M+H	11.8127	743.433	465.21	519.293	70.2611	67.055	81.0706	85.029	79.0549	97.0289	93.0705
PTP0872	C41 H78 Cl N O4 S2	748.513	M+H	12.3103	748.51	730.501	607.49	467.373	589.483	630.413	184.074	109.102	507.405	584.977
PTP0873	C12 H11 N	170.097	M+H	0.187622	170.096	163.977	92.05	93.0578	145.997	146.974	181.988	144.997	169.99	131.982
PTP0874	C16 H14 O6	303.086	M+H	5.39335	303.05	139.039	149.06	303.014	151.039	177.055	303.085	153.055	257.044	229.049
PTP0875	C10 H9 N O4	208.061	M+H	2.45588	146.06	208.133	149.06	208.097	162.091	150.969	208.06	208.155	132.958	58.0659
PTP0876	C19 H18 F2 N3 O3 P S	438.086	M+H	5.65502	153.018	254.048	438.085	169.032	331.027	208.043	316.003	88.0399	420.074	333.043
PTP0877	C21 H38 N2 O4 S	453.21	M+H	4.89017	453.209	435.199	70.4848	247.154	291.143	453.01	153.018	273.133	273.146	123.044
PTP0878	C4 H9 Fe N O4	190.001	M+H	0.102215	175.985	116.972	148.974	152.969	131.995	149.972	157.974	130.963	190.002	189.976
PTP0879	C23 H28 N2 O10	493.182	M+H	2.62967	188.071	205.097	146.06	331.081	144.081	493.137	493.183	159.092	118.065	130.065
PTP0880	C9 H19 F3 N3 O2 P	290.124	M+H	0.818011	200.044	191.039	155.028	209.049	85.029	73.0291	200.546	127.039	290.123	170.034
PTP0881	C23 H34 O5	391.246	M+H	10.2537	391.245	391.28	391.36	70.806	104.993	149.023	62.9825	278.979	391.105	56.9657
PTP0882	unknown	617.512	M+H	14.8365	617.514	221.115	617.141	617.59	104.993	70.3956	70.3932	95.086	81.0705	57.0707
PTP0883	C24 H39 N O	358.308	M+H	12.2234	358.308	358.366	70.7297	70.732	104.993	70.7335	146.47	311.794	165.268	195.573
PTP0884	C25 H47 N5	418.389	M+H	10.6082	418.389	356.352	70.0659	312.326	132.102	146.117	88.0763	57.0707	70.3833	86.0971
PTP0885	unknown	868.711	M+H	14.8394	868.711
PTP0886	C40 H81 F2 N O8 P2	804.548	M+H	12.1916	804.548
PTP0887	C15 H22 O3	233.154	M+H	4.88774	233.154	187.148	215.143	133.101	145.101	121.101	119.086	95.0861	173.096	107.086
PTP0888	C24 H35 F6 O P S3	581.156	M+H	3.42049	581.156
PTP0889	C19 H21 N O6	360.145	M+H	4.84009	208.097	360.144	191.07	123.044	190.086	325.107	163.075	147.044	165.055	343.117
PTP0890	C14 H24 N2 O7	333.167	M+H	5.04225	333.166	333.087	207.065	291.145	139.039	302.124	259.119	179.07	151.039	317.055
PTP0891	C45 H63 F3 N8	773.52	M+H	12.2185	773.52
PTP0892	C16 H43 F2 N10 O6 P S	573.289	M+H	7.29047	573.289
PTP0893	C39 H77 F3 N9 O2 P	792.596	M+H	13.2966	792.595	482.309	70.2087	70.2066	612.533	185.042	376.319	630.547	774.583	113.021
PTP0894	C20 H41 N O3	344.316	M+H	10.87	344.316	88.0763	60.0452	300.29	282.279	344.349	283.263	106.087	70.0659	104.993
PTP0895	C14 H24 O6	311.146	M+H	6.53063	311.146	311.183	249.146	311.055	311.218	279.157	293.135	177.007	131.086	251.126
PTP0896	C51 H86 F3 N O9 P2	488.794	M+2H	13.2222	488.794
PTP0897	C12 H15 N3 O3	250.119	M+H	8.91722	81.0705	79.0549	170.056	87.0195	84.045	130.025	127.05	250.113	82.0294	99.0194
PTP0898	C28 H65 N9 O4 P2 S	686.441	M+H	11.6286	184.073	686.441	86.0971	125	60.0816	545.382	104.107	71.0737	70.4168	98.9846
PTP0899	C37 H67 N6 O4 P S	362.242	M+2H	7.07333	362.241	701.493	362.743	702.497	361.73	352.238	343.234	100.113	352.741	230.641
PTP0900	C9 H8 O4	181.05	M+H	5.64742	181.049	121.101	149.023	152.969	171.065	163.039	65.0394	134.959	93.0704	107.086
PTP0901	C44 H80 F3 N8 O P	825.622	M+H	13.8089	825.621	793.594	513.355	67.055	81.0705	109.102	95.086	195.099	621.485	545.381
PTP0902	C47 H48 F2 N2 O8	807.345	M+H	7.7792	807.344	775.318	337.118	297.123	166.086	285.123	204.065	490.197	645.292	449.195
PTP0903	C29 H48	397.383	M+H	12.9073	397.383	161.133	81.0706	95.0861	135.117	147.117	109.102	175.148	397.241	69.0707
PTP0904	C29 H46	395.367	M+H	12.5642	395.367	145.101	81.0705	159.117	95.086	133.101	147.117	69.0707	107.086	105.07
PTP0905	C22 H22 O11	463.124	M+H	7.50189	317.065	85.029	71.0499	129.055	302.042	301.07	463.124	57.0344	463.268	147.065
PTP0906	C16 H14 O7	319.081	M+H	4.37963	127.039	319.081	193.05	165.055	84.045	319.045	301.071	153.055	169.05	174.969
PTP0907	C11 H10 N2 O2	203.082	M+H	0.906624	203.081	157.076	130.065	203.143	185.071	185.132	170.109	179.978	86.097	70.3433
PTP0908	C29 H59 F4 N7 O18 S2	467.672	M+2H	10.3184	467.672	637.069	467.312	468.173	298.274	468.103	335.005	172.952	316.994	359.005
PTP0909	unknown	643.454	M+H	12.3267	643.454	643.252	331.188	387.214	70.4328	533.382	95.0861	333.203	81.0705	67.055
PTP0910	C6 H19 N4 O7 P	291.108	M+H	2.7138	129.055	139.039	85.029	123.044	101.06	57.0343	147.044	97.0289	127.039	69.0342
PTP0911	C27 H30 O15	595.167	M+H	7.1048	287.055	595.144	303.05	449.108	85.029	129.055	347.076	127.039	99.9724	139.039
PTP0912	C21 H20 O12	465.103	M+H	7.27869	303.05	465.103	85.0291	153.018	319.045	70.3821	257.045	285.039	97.0289	69.0342
PTP0913	C41 H71 N3 O8	734.518	M+H	12.6171	734.518	575.504	716.521	95.086	81.0705	716.434	572.516	67.055	57.0707	71.0863
PTP0914	unknown	428.177	M+H	0.717651	428.177
PTP0915	C39 H76 F6 N3 O P3 S	842.49	M+H	13.2457	760.486	842.49	167.98	124.938	185.99	439.222	504.246	461.204	842.559	176.992
PTP0916	C21 H46 Cl N8 O P	493.329	M+H	10.9694	493.329
PTP0917	C28 H54 Br F6 N7 O3 P2 S2	856.237	M+H	6.43537	856.235	662.156	824.209	353.063	516.121	354.067	661.153	517.128	515.116	371.073
PTP0918	C10 H20 N O5 P S2	330.059	M+H	0.794733	330.059
PTP0919	C6 H12 O9 S	261.028	M+H	12.5623	261.028
PTP0920	C28 H30 N4 O2 S	487.215	M+H	5.2328	487.215	335.095	487.185	156.102	98.9758	116.986	212.074	177.007	71.0722	134.996
PTP0921	C54 H81 F N O6 P	890.587	M+H	13.4723	890.585	146.982	808.582	86.097	625.517	603.535	69.0706	95.086	83.0862	67.055
PTP0922	C7 H13 F3 N6 O10 P2 S2	524.964	M+H	14.9095	524.964
PTP0923	C7 H7 F4 N5	238.071	M+H	0.836218	238.071
PTP0924	C19 H32 F3 P S	381.199	M+H	11.6653	299.196	104.993	381.199	70.3238	70.3257	84.1199	381.224	381.297	70.3271	381.276
PTP0925	C34 H73 F N9 O4 P S2	786.502	M+H	13.2917	184.073	786.591	786.502	185.077	125	167.98	186.078	124.938	185.99	439.222
PTP0926	C32 H36 F N2 O7 P	611.232	M+H	7.94168	611.231	303.05	611.14	479.189	407.153	389.142	611.414	287.055	275.11	147.044
PTP0927	C27 H40 O11	541.263	M+H	12.2623	541.262	541.538	541.121	104.993	541.204	262.981	256.263	312.298	257.267	311.294
PTP0928	C39 H36 F2 N2 O2 S	635.253	M+H	5.24068	635.252	311.146	473.199	635.163	249.146	411.199	107.68	489.1	185.042	71.1146
PTP0929	C51 H97 F2 O9 P	462.349	M+2H	6.82364	462.349	100.113	462.85	210.149	182.154	569.475	453.343	209.165	343.307	227.175
PTP0930	unknown	833.538	M+ACN+H	12.2372	833.538
PTP0931	C21 H20 O10	433.114	M+H	5.37138	301.07	433.114	286.047	271.06	287.055	253.143	235.133	433.241	217.123	433.144
PTP0932	C33 H60 N9 P S3	710.395	M+H	11.3921	710.395
PTP0933	C23 H43 F3 O2	409.329	M+H	12.5098	409.328	367.252	327.227	349.241	385.262	56.9654	409.231	104.993	381.267	70.7628
PTP0934	C15 H12 O5	273.076	M+H	5.72795	273.075	153.018	147.044	273.167	123.044	119.049	171.029	255.065	91.0548	107.049
PTP0935	C15 H22 O3	251.162	M+H	8.54062	251.162	251.126	233.151	251.182	134.997	251.198	70.5724	81.0705	116.986	57.0708
PTP0936	C30 H48 O5	511.34	M+H	10.5828	511.339	511.375	493.328	467.349	449.338	104.993	511.758	261.146	479.313	451.284
PTP0937	C31 H30 O13	611.176	M+H	7.20336	147.044	303.05	611.139	119.049	309.097	165.055	611.176	91.0548	137.06	291.086
PTP0938	C16 H24	217.195	M+H	11.8296	217.068	217.105	217.195	217.12	134.997	116.986	98.9759	135.003	104.993	95.0861
PTP0939	C79 H90 F O9 P3	1295.59	M+H	11.3383	659.287	1295.59	1296.59	660.29	977.436	391.164	104.107	677.299	977.937	700.314
PTP0940	C9 H6 O4	179.034	M+H	1.38424	179.064	119.086	179.106	59.05	179.034	147.08	161.096	133.028	91.0548	121.065
PTP0941	C5 H6 O5 S	179	M+H	0.0561617	150.969	164.985	104.964	122.974	132.958	146.974	179.107	179.064	119.086	90.9484
PTP0942	C13 H16 O	189.127	M+H	4.47625	189.127	171.117	156.093	159.117	145.101	189.091	147.117	119.086	174.988	174.976
PTP0943	C15 H12 O8	321.061	M+H	4.92164	153.018	275.055	149.023	321.06	139.039	247.06	303.05	195.029	167.034	229.049
PTP0944	C31 H34 O19	711.175	M+H	5.3143	711.174	387.068	549.122	203.031	181.05	351.068	369.079	221.042	207.027	323.073
PTP0945	C47 H64 O6 S	757.45	M+H	11.888	757.449	519.293	479.225	616.426	184.073	67.0551	95.0861	81.0706	79.0549	85.029
PTP0946	C19 H23 N3 O2 S	358.165	M+2H	10.763	358.165	277.138	358.666	149.012	156.036	293.054	228.057	67.0551	131.002	95.0861
PTP0947	unknown	947.697	M+H	13.614	947.694	667.454	81.0706	333.204	67.055	351.214	651.459	95.086	79.0549	859.605
PTP0948	C39 H61 N4 O2 P S	681.432	M+H	12.9071	621.41	599.428	104.993	681.43	62.9826	88.998	177.013	147.003	119.008	116.993
PTP0949	C18 H36 F N2 O6 P	427.237	M+H	11.3418	311.189	427.237	367.215	329.2	293.178	344.984	104.993	262.981	325.205	149.012
PTP0950	C39 H47 F N4 S2	655.331	M+H	8.87216	655.329	361.235	317.084	331.081	655.189	118.978	70.7009	229.068	315.049	347.075
PTP0951	C11 H20 N4 O6	305.146	M+H	0.826417	305.146
PTP0952	C10 H15 N O2 S	214.09	M+H	7.64904	141	158.027	95.0497	53.0395	57.0707	105.045	214.159	214.09	77.0391	72.0815
PTP0953	C21 H36 O4	353.269	M+H	10.3294	261.221	81.0706	353.269	95.0861	67.055	93.0705	243.211	107.086	79.0549	109.102
PTP0954	C31 H61 F2 N2 O9 P	675.414	M+H	12.8992	675.414	177.007	158.996	219.017	98.9758	116.986	237.028	134.996	279.038	95.086
PTP0955	C10 H13 N5 O4	268.104	M+H	1.521	136.062	268.104	57.0343	85.0289	55.0187	73.0291	133.05	115.039	71.8324	69.0342
PTP0956	C16 H32 O4	311.219	M+H	10.8054	311.219	311.126	131.085	311.254	142.938	147.003	104.993	70.3999	329.2	56.9656
PTP0957	C23 H37 N2 O5 P	453.252	M+H	11.5407	337.205	319.194	393.231	453.252	355.215	351.22	70.1996	289.66	280.654	104.107
PTP0958	C37 H76 N2 O10 P2	771.505	M+H	11.5166	771.504	609.451	81.0706	67.055	95.0861	93.0705	61.0292	85.029	79.055	97.029
PTP0959	C6 H12 O9 S	261.028	M+H	13.4444	261.028
PTP0960	C17 H47 N10 O4 P	487.362	M+H	11.4422	323.195	487.202	104.993	405.199	487.297	375.172	487.359	263.047	57.0707	431.235
PTP0961	C18 H30 O2	279.232	M+H	10.0933	149.023	279.232	81.0705	95.0861	57.0707	67.055	104.993	109.102	123.117	137.132
PTP0962	C10 H14 N5 O7 P	348.071	M+H	1.03959	136.062	348.07	97.0289	69.0343	137.046	72.164	90.9483	232.003	98.9848	72.9379
PTP0963	C9 H22 F5 N5 O18 P2 S	678.015	M+H	1.53461	163.039	527.997	303.966	377.981	275.972	135.044	145.028	251.972	252.979	164.042
PTP0964	C16 H14 O6	303.087	M+H	4.19535	303.05	177.055	139.039	257.044	149.06	229.049	151.039	285.076	153.018	201.055
PTP0965	C61 H92 O2 S	889.689	M+H	14.5749	889.688	74.0972	317.209	633.448	611.465	889.513	81.0705	95.0861	93.0705	67.055
PTP0966	C25 H30 N2 O2	413.215	M+H	5.00004	413.214	203.052	271.059	86.097	300.191	251.032	70.066	85.029	123.044	187.108
PTP0967	C7 H11 N O4	174.076	M+H	0.819862	174.076
PTP0968	unknown	849.534	M+H	11.8126	849.534
PTP0969	C12 H18 O4	249.11	M+H	8.97029	249.11	249.183	249.144	104.993	119.086	116.986	207.054	134.996	98.9758	161.096
PTP0970	C32 H72 F2 N10 O4 P2 S	793.497	M+H	14.9017	793.496	198.974	793.435	216.985	733.409	124.938	176.992	511.241	437.204	489.259
PTP0971	C40 H52 N4 O15	829.35	M+H	6.05787	829.35	337.118	311.139	797.324	339.134	279.113	164.071	331.081	297.123	140.071
PTP0972	C39 H27 F3 N2 S2	645.164	M+H	0.76261	645.164
PTP0973	C12 H22 O6	263.149	M+H	5.25827	181.122	161.029	163.112	121.101	227.128	191.106	107.086	93.0704	209.117	263.126
PTP0974	C45 H74 F4 N4	747.592	M+H	14.3669	747.589	351.214	104.993	186.995	575.503	268.998	349.199	148.997	147.117	501.331
PTP0975	C18 H35 F N6 O4	419.278	M+H	11.0154	419.276	240.099	418.723	279.647	337.205	293.136	184.073	127.037	104.107	86.0971
PTP0976	C34 H69 F2 N2 O6 P3	733.441	M+H	12.7397	733.523	354.231	262.253	734.026	715.431	733.442	56.9656	81.0705	67.055	396.242
PTP0977	C48 H72 F3 N O6 P2	878.486	M+H	13.7171	878.486
PTP0978	C18 H35 N3 O4	358.272	M+H	11.6824	358.271	70.4281	358.367	57.0707	71.0863	95.086	70.43	69.0707	81.0705	56.9656
PTP0979	C30 H67 F2 N9 O2 P2 S	740.448	M+Na	11.8449	740.447	557.381	146.982	86.0971	681.374	71.0738	57.0707	67.055	81.0706	95.0861
PTP0980	C5 H13 O9 P	290.064	M+ACN+H	0.709783	290.064
PTP0981	C16 H35 N O	258.279	M+H	10.073	258.279	57.0707	62.0608	71.0862	240.268	85.1018	70.2334	58.066	244.085	116.986
PTP0982	C27 H56 F6 N10 O	651.46	M+H	12.471	651.46
PTP0983	C9 H24 F N7 O2	282.204	M+H	8.50913	250.178	282.204	282.176	66.3667	104.993	71.2834	98.9757	300.148	189.007	264.194
PTP0984	C27 H36 F6 N10 O16 S3	484.076	M+2H	6.46482	484.076	377.018	403.05	303.05	395.029	85.029	805.092	484.578	97.029	69.0343
PTP0985	C3 H2 N3 O4 P	175.985	M+H	0.108389	116.972	175.985	152.969	131.995	150.969	151.97	157.974	170.98	132.958	148.962
PTP0986	C43 H82 F2 N3 O10 P S	902.55	M+H	12.4018	637.48	820.545	902.549	86.0965	146.982	81.07	761.472	67.0546	95.0855	71.0733
PTP0987	C26 H50 F N4 P S	501.356	M+H	11.9734	501.355	501.327	233.078	81.0706	184.073	71.5827	67.055	95.086	86.097	235.058
PTP0988	C17 H34 O4	325.235	M+H	11.2114	325.235	97.6244	139.677	335.665	266.225	124.394	113.611	232.261	85.8178	87.5955
PTP0989	C7 H7 F2 N9 O S	304.053	M+H	5.35604	304.053
PTP0990	unknown	716.432	M+H	13.8413	716.432
PTP0991	C15 H12 O7	305.065	M+H	4.58109	137.023	305.067	127.039	179.034	139.039	287.055	203.033	151.039	70.3649	195.029
PTP0992	C14 H23 F N2 O9	383.146	M+H	0.87715	203.081	383.145	157.076	221.092	175.087	365.134	263.103	383.077	130.065	217.097
PTP0993	C22 H32 O2	329.245	M+H	10.5819	329.245	104.993	247.004	329.208	247.131	129.018	74.0608	329.171	315.159	329.084
PTP0994	C9 H F N O4 P3 S4	427.805	M+H	13.4709	427.805
PTP0995	C19 H31 F2 N O5 P2	454.171	M+H	1.92119	166.086	120.081	454.166	127.039	109.029	163.039	149.06	271.081	436.122	131.049
PTP0996	C39 H74 F N O7 P2 S	782.472	M+H	12.9456	782.561	782.471	184.074	185.077	125	167.98	124.938	186.078	185.991	502.231
PTP0997	C13 H17 Cl N2 O3 S	339.053	M+H	4.97547	339.052	234.99	195.01	105.07	158.974	216.979	253	237.021	177.055	249.021
PTP0998	unknown	376.731	M+H	13.0739	317.179	709.412	335.189	449.197	172.952	376.731	228.979	190.963	471.182	710.415
PTP0999	C14 H22 O6	309.131	M+H	8.00101	309.131	119.086	131.086	134.996	309.202	98.9758	116.986	163.112	267.091	133.101
PTP1000	C11 H16 O2	181.122	M+H	9.12834	181.122	125.06	149.023	152.969	135.117	93.0704	163.039	107.086	95.0861	163.112
PTP1001	C20 H34 O2	313.274	M+H	11.6482	313.273	57.0707	71.0863	85.1018	57.0343	95.0861	81.0705	83.0862	109.102	67.055
PTP1002	C34 H55 F N6 O2 S	631.419	M+H	12.2755	631.417	631.458	631.331	275.117	257.106	613.484	81.0705	95.0861	107.086	67.055
PTP1003	unknown	864.677	M+H	14.6923	864.677
PTP1004	C9 H17 F N3 O5 P S	330.068	M+H	7.43975	330.068	116.986	134.997	98.9758	348.079	334.099	348.04	312.057	283.988	316.088
PTP1005	C22 H34 F N O4 P2	458.202	M+H	1.79926	166.086	120.081	163.039	164.042	97.0289	131.049	103.055	149.06	131.07	458.2
PTP1006	C13 H19 F N5 O5 P	376.118	M+H	6.44943	224.07	376.118	212.071	196.076	254.081	225.078	147.044	70.2838	236.07	71.3726
PTP1007	C18 H25 Cl F3 N2 O14 P3	679.023	M+H	2.11453	378.989	163.039	252.979	366.974	234.969	529.005	276.979	135.044	145.028	164.042
PTP1008	C12 H21 N3 O6	304.15	M+H	0.765848	304.15
PTP1009	C42 H66 N8 O10	843.486	M+H	11.573	843.485	519.293	565.262	347.183	184.074	797.445	660.453	825.475	243.084	757.414
PTP1010	unknown	791.563	M+H	12.2846	791.563
PTP1011	C22 H34 N4 O6	473.236	M+H	8.28113	473.236	70.6186	70.6207	472.811	459.06	165.091	433.044	279.039	273.113	341.193
PTP1012	C44 H95 F N8 O9 S	931.7	M+H	14.0553	931.698	651.459	335.219	333.203	653.474	81.0705	67.055	95.086	615.495	93.0704
PTP1013	C30 H50 O4	497.361	M+H	10.0661	497.36	497.327	70.9984	479.348	451.281	193.119	496.956	81.0706	104.993	325.212
PTP1014	C49 H90 N4 O8 S3	480.303	M+2H	7.70748	480.303	480.805	471.298	100.113	479.804	471.8	209.165	182.154	390.147	83.0862
PTP1015	C17 H38 F N7 O	376.319	M+H	11.6893	376.318	376.281	376.253	302.215	137.019	72.0489	136.006	135.003	361.006	72.0468
PTP1016	C30 H26 O14	611.14	M+H	5.42648	303.05	611.139	287.055	147.044	257.044	317.065	70.2774	153.018	229.049	85.029
PTP1017	C30 H46 O2	439.358	M+H	11.0917	439.266	439.357	421.346	109.102	95.0861	121.101	439.319	107.086	149.133	81.0706
PTP1018	C12 H14 O3	207.102	M+H	5.27302	150.969	161.06	132.958	192.979	189.091	161.096	164.985	207.139	174.969	207.103
PTP1019	C14 H22	191.179	M+H	10.1259	116.986	134.996	98.9758	191.179	153.007	95.086	121.101	149.012	135.117	177.007
PTP1020	C41 H64 F2 O3 P2 S	737.41	M+H	13.9019	737.41	437.204	459.188	164.93	124.938	481.17	477.196	198.974	204.961	737.619
PTP1021	C39 H86 N8 O13	875.639	M+H	13.6901	875.636	875.464	479.262	447.251	711.393	286.99	815.408	805.554	437.204	124.938
PTP1022	C29 H60 F3 N4 O2 P	585.449	M+H	13.1539	585.449	502.974	104.993	584.977	420.97	262.982	338.967	356.978	344.984	274.975
PTP1023	C32 H30 O15	655.166	M+H	6.44304	331.081	655.165	315.05	287.055	316.058	299.055	270.052	242.057	317.066	493.135
PTP1024	C33 H64 O12	675.424	M+H	12.6977	675.423	675.507	119.086	419.182	541.351	69.0343	263.128	104.993	135.081	83.0498
PTP1025	C51 H71 F2 N2 O3 P S	861.496	M+H	10.8394	861.496	535.287	551.283	567.277	184.073	93.0705	81.0706	79.055	67.0551	85.029
PTP1026	C47 H94 N8 O5 P2	913.69	M+H	14.3239	913.689	635.464	633.449	81.0705	317.208	67.055	95.0861	93.0704	79.0549	91.0548
PTP1027	unknown	824.504	M+H	11.811	824.504
PTP1028	C18 H20 N2 O6	361.14	M+H	2.73293	361.139	343.128	235.075	281.081	298.107	252.102	239.07	297.123	207.08	315.133
PTP1029	C31 H48 O3	469.366	M+H	11.5782	469.366
PTP1030	C39 H75 F4 N3 O6 S	790.538	M+H	12.9765	790.534	146.982	86.0971	607.47	81.0706	67.055	95.0861	93.0705	79.055	585.488
PTP1031	C14 H22 O	189.164	M+H-H2O	11.1892	189.164	119.086	147.117	133.101	95.0861	134.996	105.07	116.986	98.9758	107.086
PTP1032	C41 H61 F S	605.454	M+H	13.6134	605.478	57.0707	383.315	95.0861	109.102	127.112	183.174	71.0863	439.378	85.1018
PTP1033	C39 H78 F2 N5 O3 P S2	399.77	M+2H	13.4275	339.22	478.329	86.097	321.209	357.231	56.9656	163.015	479.333	340.224	125
PTP1034	unknown	867.214	M+H	4.35964	127.039	579.149	123.044	163.039	867.212	577.134	135.044	247.06	139.039	245.044
PTP1035	C24 H11 F N4 O3 S	455.061	M+H	1.52825	295.06	323.055	249.055	455.06	221.06	277.05	120.081	166.086	267.065	167.09
PTP1036	C42 H77 F N6 O4	749.606	M+H	14.3209	749.604	353.229	749.447	337.204	319.194	469.203	186.968	204.978	95.086	104.993
PTP1037	C52 H83 F3 N5 O P	441.822	M+2H	13.788	441.821	442.323	432.816	98.9759	177.007	158.997	116.986	97.029	433.317	72.0452
PTP1038	C9 H16 N4 O3 S	261.101	M+H	5.71508	261.101	219.09	193.075	149.049	237.101	167.059	175.064	56.9656	279.111	147.033
PTP1039	C13 H14 O3	219.102	M+H	5.87974	219.174	134.996	177.007	116.986	98.9758	219.101	203.143	137.107	219.185	189.091
PTP1040	C22 H24 N4 O6	441.173	M+H	6.58376	441.173	397.183	355.173	441.089	289.053	245.063	193.12	297.042	261.028	70.4652
PTP1041	C51 H84 N2 S2	789.615	M+H	14.1492	789.615
PTP1042	unknown	555.337	M+H	11.8325	495.314	555.335	573.346	134.997	513.325	116.986	98.9758	531.336	477.303	153.007
PTP1043	unknown	1504.99	M+H	11.1964	1504.99
PTP1044	C8 H18 N6 O7 P2 S	387.04	M+H-H2O	1.04932	387.04
PTP1045	C8 H11 N O3	170.081	M+H	1.1314	152.071	170.081	134.06	170.096	84.045	124.076	142.05	96.0813	114.055	142.086
PTP1046	C19 H16 O3	293.117	M+H	4.59382	293.117
PTP1047	C30 H46 O	423.362	M+H	10.9404	423.362
PTP1048	C25 H49 N O2 S2	460.327	M+H	9.93019	460.327	280.263	262.253	442.316	85.0291	81.0706	67.055	95.086	69.0707	96.0813
PTP1049	C13 H33 F N10 O4	413.276	M+H	11.7314	175.045	413.274	413.197	413.322	133.035	333.248	119.019	145.035	391.304	157.035
PTP1050	C16 H17 F O4 S	325.092	M+H	2.11809	163.039	325.09	135.044	145.028	97.0289	127.039	85.029	181.049	69.0343	99.0445
PTP1051	C23 H45 N4 P	409.347	M+H	10.8038	409.347
PTP1052	C35 H51 F2 O P S	589.342	M+H	11.0234	589.371	575.362	589.305	507.271	547.293	589.347	184.074	104.993	545.278	557.349
PTP1053	C24 H13 F N4 O4 S	473.072	M+H	2.11633	295.06	323.055	473.071	249.055	277.05	341.065	221.06	163.039	455.06	267.065
PTP1054	unknown	1296.09	M+2H	11.3698	1296.09
PTP1055	C10 H15 N6 O6 P	347.086	M+H	0.706827	347.086
PTP1056	C30 H63 F N7 O8 P	700.453	M+H	11.9061	700.452	517.386	146.982	86.0971	81.0706	641.379	95.0861	71.0738	57.0708	67.055
PTP1057	C45 H72 F3 N3 S2	776.519	M+H	12.8634	776.52	146.982	86.0971	593.454	81.0706	67.055	95.0861	93.0705	776.583	79.0549
PTP1058	C23 H29 F2 N2 O4 P	467.189	M+H	3.9306	467.189	305.055	467.109	303.05	304.053	449.179	287.125	323.134	137.023	347.133
PTP1059	C15 H33 N O2	260.259	M+H	8.61789	260.258	88.0763	106.087	70.0659	57.0707	242.248	102.092	71.0863	71.0832	216.232
PTP1060	C15 H14 O6	273.076	M+H-H2O	5.5435	273.076
PTP1061	C10 H13 N5 O4	268.104	M+H	2.40791	136.062	268.104	57.0343	85.0289	133.05	55.0187	119.035	115.039	73.029	137.045
PTP1062	C4 H8 Fe O5	190.984	M+H	0.0661646	191	150.969	132.958	148.974	172.99	130.963	190.986	188.985	147.01	70.9587
PTP1063	C16 H26 O3	249.183	M+H	9.48623	249.183	177.007	116.986	134.997	98.9758	104.993	249.11	158.996	57.0707	207.017
PTP1064	C38 H70 F3 N8 O3 P	775.533	M+H	13.153	775.533	519.293	497.308	85.029	97.0289	61.0292	91.0396	95.0861	73.0291	81.0706
PTP1065	C35 H69 N2 O5 P S2	693.447	M+H	14.0395	693.446	120.966	95.086	81.0705	595.469	67.055	57.0707	573.488	93.0704	71.0863
PTP1066	unknown	822.434	M+H	14.2655	822.434
PTP1067	unknown	630.375	M+H	11.7636	630.373	489.355	120.966	612.363	164.008	109.102	587.332	67.0555	467.373	415.222
PTP1068	C19 H30 F2	297.24	M+H	11.2625	297.24	132.987	188.969	176.969	236.99	297.011	315.159	70.2347	116.986	206.98
PTP1069	C9 H22 F4 N8 O2	351.187	M+H	0.730128	351.069	351.033	70.7346	351.188	70.066	128.071	97.621	177.463	243.729	103.397
PTP1070	C17 H16 O7	333.097	M+H	5.47535	139.039	333.095	207.065	151.039	301.07	179.07	123.044	305.101	167.07	273.075
PTP1071	C4 H12 N2 O2 P2 S	215.016	M+H	0.828363	215.016	72.0815	70.0659	116.071	215.139	84.0451	156.065	215.103	130.05	86.0971
PTP1072	C25 H30 O12	545.164	M+H	7.22829	545.163	317.084	544.742	86.0607	545.321	251.068	413.12	171.076	229.068	485.17
PTP1073	C61 H110 F O4 P3 S	526.373	M+2H	7.78042	526.373	210.149	526.874	100.113	182.154	209.165	128.071	697.521	111.044	337.212
PTP1074	C36 H74 F5 N4 O8 P3	879.471	M+H	11.4588	879.471	601.247	681.346	717.419	85.029	439.194	97.029	519.293	61.0293	73.0292
PTP1075	C8 H8 O4	169.05	M+H	4.57486	169.049	151.039	127.039	85.029	67.0186	123.044	137.023	144.997	110.037	83.0498
PTP1076	C13 H26 N2 O4 S	307.168	M+H	2.68502	139.039	84.0814	243.17	215.139	307.168	163.039	181.049	84.045	151.039	169.133
PTP1077	C19 H44 F2 N6	395.368	M+H	12.2177	395.368
PTP1078	C13 H28 N9 O6 P	438.197	M+H	9.90222	438.197
PTP1079	C9 H11 N O4	198.076	M+H	0.822438	85.029	198.112	198.076	198.127	145.049	127.039	152.071	70.0659	198.022	180.066
PTP1080	C44 H89 F3 N6 O11 S	967.633	M+H	13.3545	967.632	683.361	687.392	805.58	521.309	85.029	97.0289	73.0291	91.0395	405.136
PTP1081	C15 H12 O5	273.076	M+H	5.2646	123.044	273.076	163.039	135.044	147.044	151.039	107.05	245.081	255.065	189.055
PTP1082	C19 H20 N4 O2	319.162	M+H	1.1905	319.161	175.119	70.0659	158.092	85.0291	257.161	116.071	319.1	112.087	319.063
PTP1083	C30 H26 O12	579.15	M+H	5.55135	123.044	579.149	127.039	139.039	287.055	409.091	163.039	427.102	291.086	289.07
PTP1084	C42 H78 F4 N O2 P S	768.552	M+H	13.2912	768.544	146.982	627.534	86.097	95.0861	81.0705	67.055	69.0706	563.502	109.102
PTP1085	C32 H73 F2 N10 O9 P3	873.482	M+H	13.8673	873.48	172.952	198.974	316.994	190.963	337.205	298.984	791.479	313.273	228.978
PTP1086	C13 H10 O2	199.075	M+H	4.46835	74.0971	199.075	199.18	100.076	83.0861	72.0452	181.065	117.103	55.0551	153.07
PTP1087	C11 H12 O6	241.071	M+H	0.81112	241.154	58.0659	84.0814	196.097	241.071	97.0289	128.107	70.0659	85.0654	138.091
PTP1088	C55 H95 F5 O2 S	915.705	M+H	14.5034	915.704	635.465	637.48	319.224	619.47	597.488	301.214	135.117	147.117	335.258
PTP1089	C47 H76 F2 N2 O S	378.29	M+2H	12.1524	378.289	378.791	112.028	245.159	341.236	149.012	57.0707	71.0863	359.247	223.049
PTP1090	C11 H15 F3 O	221.115	M+H	7.92206	221.162	221.115	116.986	134.997	221.153	98.9758	177.007	111.081	221.19	221.132
PTP1091	C21 H28 F5 N4 O14 P3 S	781.053	M+H	13.2308	780.552	146.982	781.555	597.486	598.489	575.503	721.479	576.508	465.238	109.102
PTP1092	C14 H31 F5 N5 O5 P3	538.153	M+H	5.78778	538.153
PTP1093	C20 H43 N O3	346.332	M+H	10.9611	346.331	60.0452	104.993	263.985	346.19	328.321	105.996	262.982	310.31	346.692
PTP1094	C9 H14 N2 O7	263.087	M+H	0.801449	84.045	136.039	130.05	134.045	182.045	228.05	210.04	116.035	161.029	164.034
PTP1095	C32 H48 F2 O2	503.371	M+H	12.0188	503.37	503.307	485.36	173.132	70.4647	99.0922	503.213	299.061	327.226	104.993
PTP1096	C61 H91 F3 N9 O17 P3	686.792	M+2H	11.3742	686.792
PTP1097	C49 H77 F O4 S3	845.504	M+H	10.9076	845.504
PTP1098	C8 H15 F3 N6 O7 S	397.075	M+H	0.700726	397.075
PTP1099	C9 H9 N O4	237.087	M+ACN+H	0.920652	118.087	120.09	119.09	119.084	120.102	58.0657	237.17	59.0736	132.102	70.7271
PTP1100	C18 H37 N O3	316.285	M+H	10.8843	106.087	88.0763	316.284	255.232	70.0659	316.195	57.0707	298.274	71.0862	316.056
PTP1101	C9 H18 Cl F S2	245.059	M+H	0.807121	245.059
PTP1102	C21 H20 O11	449.108	M+H	6.26232	287.055	449.108	195.029	153.018	263.055	85.0291	413.123	245.044	219.029	135.044
PTP1103	C21 H24 O10	437.144	M+H	4.56996	123.044	85.029	139.039	71.0499	291.086	285.097	163.039	437.144	165.055	129.055
PTP1104	C24 H32 O7	471.184	M+H	4.8481	471.184	471.095	325.037	339.052	234.99	234.086	195.01	216.979	91.0548	158.974
PTP1105	unknown	918.999	M+H	2.64429	192.411	1211.47	669.082	477.065	716.926	557.09	161.162	148.281	241.282	144.112
PTP1106	C54 H97 N O13	968.703	M+H	11.0221	968.703
PTP1107	C43 H58 F4 N10 O5 S	903.432	M+H	14.2584	903.432
PTP1108	C11 H21 N O3	216.159	M+H	7.1625	216.123	198.112	126.091	71.0499	70.0659	81.0341	216.174	129.055	100.076	84.0813
PTP1109	C48 H75 F2 N3 O7 S	876.537	M+H	12.4278	611.464	794.53	876.551	573.488	86.0959	146.98	95.0849	858.549	93.0693	86.0989
PTP1110	C26 H42 O4	441.298	M+H	12.5062	441.297	315.156	104.993	399.296	171.005	71.315	83.0862	358.962	95.0859	118.972
PTP1111	C10 H15 F N6 O3	287.125	M+H	6.69496	287.055	287.125	213.055	137.023	231.065	241.049	153.018	121.029	165.018	259.06
PTP1112	C22 H25 F2 N O3 S	422.159	M+H	4.41427	147.047	293.116	422.159	91.0548	69.0343	276.09	190.09	422.133	347.127	144.048
PTP1113	C14 H31 N	214.253	M+H	9.4019	214.253	214.107	141	57.0707	158.027	214.159	95.0496	71.0863	134.996	196.097
PTP1114	C12 H12 O3	205.086	M+H	3.36275	188.071	146.06	118.065	144.081	159.092	132.081	170.06	143.073	205.097	130.065
PTP1115	C13 H38 F N10 O16 P S	673.198	M+H	4.47122	181.049	223.06	349.091	511.145	493.134	195.065	139.039	85.029	331.081	247.06
PTP1116	C31 H52 F2 N10 O6 P2 S	793.331	M+H	8.37994	793.328	140.071	458.171	204.065	761.302	400.166	459.179	599.25	206.081	174.055
PTP1117	C23 H41 F S	369.298	M+H	11.6515	369.297	331.215	313.205	56.9656	369.236	62.9826	104.993	295.194	326.967	327.162
PTP1118	C28 H50 O5	467.374	M+H	12.0273	467.244	467.373	109.102	67.055	467.103	95.0861	71.0863	81.0706	173.117	83.0862
PTP1119	C34 H39 F2 N6 O2 P	633.292	M+H	7.78301	633.292	339.134	601.266	279.113	297.123	337.118	460.186	176.071	371.16	338.126
PTP1120	C53 H25 F6 N2 O8 P S	498.056	M+2H	6.22893	303.05	377.018	410.039	395.029	498.055	410.541	304.053	419.027	340.995	535.04
PTP1121	C22 H34 O4	385.235	M+H	11.88	385.235	385.291	385.273	70.3749	297.219	70.3767	70.3722	95.0861	367.26	302.975
PTP1122	C18 H46 F N10 O4 P	517.351	M+H	11.8946	517.349	517.383	517.316	104.993	263.125	86.0969	95.086	81.0706	67.0551	186.995
PTP1123	unknown	899.696	M+H	13.8078	899.694	461.204	797.59	839.412	351.214	643.455	769.557	81.0705	817.551	645.47
PTP1124	C23 H35 F S	363.251	M+H	11.8067	363.251
PTP1125	C16 H28 O7	355.173	M+H	5.62535	355.172	91.0579	355.069	285.009	73.0475	268.978	373.08	355.281	201.037	303.02
PTP1126	C43 H96 N8 O14	949.712	M+H	13.8111	949.71	867.672	669.47	351.214	81.0705	67.055	889.654	95.0861	667.454	93.0704
PTP1127	C33 H51 N O6	558.379	M+H	11.1726	74.0972	558.38	74.0609	104.107	558.291	70.2562	576.365	86.0971	133.101	337.204
PTP1128	C44 H79 F4 N5 O12	946.573	M+H	13.4268	782.566	146.982	864.569	86.097	599.5	946.573	577.518	95.086	723.492	81.0705
PTP1129	C37 H81 F N8 O3 P2 S	799.568	M+H	12.634	799.568
PTP1130	C26 H36 O11	547.207	M+H	7.85426	547.206	487.185	291.038	98.9758	177.007	116.986	249.028	309.049	161.012	267.039
PTP1131	C20 H14 N4	311.126	M+H	10.2643	311.126	142.939	311.219	329.137	71.7005	131.086	311.199	311.238	160.949	50.7768
PTP1132	C9 H25 F N10 O15	533.156	M+H	0.752234	533.156
PTP1133	unknown	438.345	M+H	10.808	438.345
PTP1134	C10 H22 N2 O5	251.16	M+H	0.645427	72.0815	251.16	216.123	198.112	215.139	233.149	161.029	234.133	70.0659	177.024
PTP1135	C6 H6 F3 N8 P	279.048	M+H	0.696332	279.048
PTP1136	C18 H33 N O	280.264	M+H	10.1641	280.263	177.007	178.01	81.0705	98.9758	190.01	67.055	95.0861	116.986	150.027
PTP1137	C38 H13 F3 N6 O4	675.102	M+H	10.61	675.102	87.0446	193.049	149.023	149.06	191.07	116.986	105.034	134.997	607.076
PTP1138	C21 H38 O6	409.256	M+H	9.61716	409.256	409.178	269.135	367.179	70.6933	295.151	70.6911	309.167	104.993	349.166
PTP1139	C41 H67 F2 N2 O P	673.502	M+H	12.6308	673.501	104.993	335.219	262.981	508.991	344.984	391.245	375.25	377.265	319.224
PTP1140	C16 H16 O6	305.102	M+H	5.32846	139.039	137.06	147.044	153.018	259.06	123.044	149.023	305.102	127.039	305.055
PTP1141	C28 H38 O6	493.249	M+H	12.4121	493.249	104.993	329.242	411.246	329.006	186.995	247.004	493.407	411.009	70.7535
PTP1142	C12 H16 O	177.128	M+H	0.135137	181.029	163.018	150.969	152.969	134.997	116.986	177.127	153.034	139.018	176.984
PTP1143	C19 H36 O4	351.253	M+H	10.023	351.252	259.206	147.117	93.0704	133.101	161.132	104.993	135.117	241.195	119.086
PTP1144	C48 H76 F N O2 P2 S	406.759	M+2H	12.5248	325.211	478.329	335.189	407.214	86.097	104.993	353.2	317.178	479.332	397.754
PTP1145	C16 H14 O8	335.076	M+H	4.87896	167.034	209.044	335.075	139.039	181.049	233.044	317.065	150.031	157.049	303.013
PTP1146	C18 H37 F4 N4 O13 P S	657.182	M+H	5.67382	147.044	223.06	349.092	119.049	309.096	181.049	319.045	331.081	165.055	91.0548
PTP1147	C11 H19 N3 O4	258.145	M+H	0.875838	129.102	104.107	84.0814	258.111	84.0451	125	130.05	258.145	86.097	240.134
PTP1148	C48 H66 F2 O16	937.439	M+H	11.419	937.439
PTP1149	C15 H12 O8	321.061	M+H	4.03549	153.018	195.029	321.06	139.039	127.039	303.05	167.034	219.028	133.028	151.039
PTP1150	C31 H36 O18	697.198	M+H	4.62423	331.081	697.198	535.144	315.05	316.057	287.055	299.055	493.134	270.052	179.034
PTP1151	C3 H3 F2 N2 O2 P	168.998	M+H	0.202182	144.997	130.982	154.965	187.008	116.966	150.969	136.954	159.013	141.055	169.05
PTP1152	C26 H56 N9 O2 P	558.438	M+H	11.5359	558.437	256.264	558.312	88.0763	102.092	558.176	558.246	494.182	476.171	326.215
PTP1153	C25 H35 N O7 P2	524.198	M+H	1.13182	182.081	136.076	165.055	123.044	119.049	147.044	91.0547	524.197	136.062	95.0497
PTP1154	C46 H94 F N4 O P3 S4	480.283	M+2H	12.6809	480.283	480.784	301.201	81.0706	480.38	67.055	173.03	95.0861	319.212	335.258
PTP1155	C26 H24 O14	561.125	M+H	6.06395	399.071	561.158	561.122	317.084	383.04	310.047	335.095	561.25	355.044	453.1
PTP1156	C8 H17 N3 O3	204.134	M+H	0.81836	204.087	114.055	126.055	158.081	138.055	204.134	96.0449	84.045	70.0659	97.0289
PTP1157	C37 H41 F6 N2 O11 P S	867.214	M+H	4.52258	127.039	579.149	867.212	577.134	245.044	123.044	163.039	247.06	139.039	135.044
PTP1158	C21 H18 O12	463.087	M+H	6.739	287.055	85.029	463.087	113.024	73.0291	131.034	301.07	141.018	159.029	121.029
PTP1159	unknown	733.524	M+2H	12.7604	733.523	354.231	262.253	734.026	715.431	733.442	56.9656	81.0705	67.055	396.242
PTP1160	C32 H65 N O3	512.504	M+H	12.0691	512.504	256.263	283.263	88.0763	57.0707	102.092	70.0659	71.0863	274.274	85.1018
PTP1161	C78 H138 F2 P2 S	1208	M+H	13.6922	615.495	616.499	554.982	308.972	390.975	164.93	290.962	313.273	359.254	472.978
PTP1162	unknown	662.44	M+H	11.7856	662.44
PTP1163	C16 H20 O9	379.1	M+H	4.39975	379.099	185.042	217.047	258.99	184.073	270.989	71.4391	289	228.979	216.979
PTP1164	C35 H29 F5 N8 O14 P2 S	488.053	M+2H	2.11688	163.039	237.007	135.044	145.028	164.042	255.018	501.018	663.051	273.028	89.0392
PTP1165	C29 H48 O2	429.373	M+H	12.3159	429.24	429.282	429.371	104.993	429.21	429.32	331.216	313.205	346.99	91.0579
PTP1166	unknown	907.7	M+H	13.9437	907.699	635.465	627.46	613.48	317.209	651.459	286.99	611.464	615.495	295.224
PTP1167	C25 H55 N4 O6 P	539.393	M+H	12.1168	539.35	539.522	539.391	184.073	245.07	104.107	256.263	257.267	263.08	539.267
PTP1168	C25 H32 N2 O6	457.232	M+H	11.4476	457.232	457.793	157.537	280.655	166.543	289.66	138.53	184.073	337.273	104.107
PTP1169	C79 H139 N8 O11 P	1408.04	M+H	11.8017	1408.04
PTP1170	C11 H20 F4 N O5 P	354.108	M+H	0.743917	85.029	354.07	245.05	127.039	273.082	145.049	354.088	183.05	264.076	69.0342
PTP1171	C46 H72 F N7 O6	838.56	M+H	12.3541	838.556	655.491	86.0971	146.982	219.174	71.0738	779.484	402.164	184.074	81.0705
PTP1172	unknown	845.43	M+H	13.9364	845.43
PTP1173	C17 H17 F N O4 P	350.095	M+H	4.46469	350.095
PTP1174	C13 H23 N3 O7 S	366.133	M+H	0.833542	366.133	170.081	366.109	84.045	188.092	142.032	76.0222	179.048	116.017	142.086
PTP1175	C13 H26 N2 O3 S	291.174	M+H	3.75255	139.039	123.044	165.055	147.044	291.086	207.065	132.084	161.06	151.039	179.07
PTP1176	C7 H12 N6 O5 P2	323.043	M+H	1.14694	234.99	174.969	323.042	186.969	216.979	198.969	132.958	277	150.969	192.98
PTP1177	unknown	735.427	M+H	13.9815	735.427
PTP1178	C19 H30 O2	603.439	M+H	13.4057	603.438	309.173	291.163	104.993	347.189	56.9655	327.184	476.994	511.327	201.745
PTP1179	C6 H8 N2 O4	173.056	M+H	0.83929	173.056
PTP1180	C12 H16 N4 O S	265.112	M+H	0.731666	265.112
PTP1181	C21 H32 O9	451.194	M+H	5.40837	451.194	271.13	289.071	203.052	163.039	153.018	139.039	451.102	86.037	71.6108
PTP1182	C16 H28 O7	355.173	M+H	6.27123	355.172	355.118	265.086	107.05	91.0579	355.068	241.086	203.053	337.107	285.01
PTP1183	C8 H14 N6 O5	275.11	M+H	0.931629	275.11	275.134	70.0659	175.119	84.045	112.087	85.029	130.05	116.071	240.097
PTP1184	C21 H20 O11	449.108	M+H	5.58103	449.108	329.065	449.178	287.055	299.055	287.125	431.097	413.086	353.065	383.076
PTP1185	C49 H97 F N2 O10	893.72	M+H	14.9123	893.72
PTP1186	C20 H21 Cl N4 O	369.152	M+H	5.20573	369.152	207.099	185.042	189.089	131.086	369.062	135.08	133.101	369.299	248.969
PTP1187	C12 H13 Cl2 N5	298.063	M+H	1.01633	298.063
PTP1188	C28 H22 O6	455.149	M+H	4.39752	107.05	455.151	349.107	361.107	455.086	123.044	239.07	323.042	199.075	255.065
PTP1189	C13 H20 O3	207.138	M+H	5.11548	207.065	207.138	207.102	206.996	207.174	207.095	207.029	207.149	207.084	210.991
PTP1190	C50 H73 F2 N O3 P2	418.76	M+2H	12.3916	502.329	86.0971	335.189	337.205	409.754	500.313	353.2	317.179	418.759	503.333
PTP1191	C40 H78 F3 N7 O5 S2	858.553	M+H	13.4303	858.553	86.097	216.978	198.968	504.345	478.329	71.0737	739.457	95.086	104.107
PTP1192	C21 H49 N4 O4 P	453.356	M+H	11.8444	453.356
PTP1193	C48 H84 F4 N3 O8 P S	970.573	M+H	13.2826	806.566	146.982	623.501	970.738	86.097	888.57	970.643	970.567	601.519	81.0705
PTP1194	C15 H19 Cl N6 O2 S	192.055	M+2H	0.947369	192.065	192.138	150.969	73.0291	85.029	173.03	133.065	185.029	97.0289	177.981
PTP1195	C14 H16 N2 O3 S	293.099	M+H	4.04511	293.099	143.047	172.973	184.973	293.21	232.994	131.086	130.963	202.984	251.005
PTP1196	C37 H36 N4 O	553.299	M+H	9.71697	553.298	70.2911	70.2933	391.245	331.1	104.993	535.287	97.6209	185.042	184.074
PTP1197	C21 H20 O12	465.103	M+H	7.14787	319.045	465.103	85.029	71.0499	303.05	129.055	153.018	273.039	165.018	245.044
PTP1198	C30 H48	409.383	M+H	13.3021	409.383	95.0861	81.0705	137.132	109.102	123.117	107.086	149.132	135.117	121.101
PTP1199	C24 H22 O7	423.144	M+H	0.89552	423.125	172.043	423.146	101.042	214.053	244.064	261.09	85.0291	140.071	69.0706
PTP1200	C11 H21 N3 O6	292.15	M+H	1.02539	292.133	70.0659	112.087	176.122	175.119	84.0814	292.104	118.087	97.0289	274.093
PTP1201	C49 H91 N4 O6 P	863.675	M+H	14.3239	863.673	609.449	317.209	67.055	95.0861	81.0706	93.0705	69.0707	79.0549	569.456
PTP1202	C8 H16 N2 O4	205.118	M+H	0.731634	141.102	187.108	82.0658	128.071	170.081	142.086	124.076	74.0244	123.092	100.076
PTP1203	C34 H34 F N2 O4 P S	617.203	M+H	7.15781	455.149	107.05	349.107	215.07	239.07	255.065	361.107	85.0291	199.075	617.2
PTP1204	C18 H37 N O3	316.285	M+H	9.30491	316.284	87.0446	256.263	88.0762	102.092	316.191	70.0659	230.248	57.0707	316.557
PTP1205	C20 H14 F N2 O2 P	365.085	M+H	0.76978	365.085
PTP1206	C6 H11 N3 O3	174.087	M+H	0.770247	114.055	70.0659	174.087	174.128	71.0499	156.065	60.0565	128.071	115.039	132.081
PTP1207	C10 H23 N3 O3	234.181	M+H	0.659583	234.181	72.0815	146.081	217.155	163.108	160.097	58.066	162.03	118.05	112.112
PTP1208	C13 H14 O3	219.102	M+H	4.80097	219.101	189.091	219.174	174.068	201.091	159.08	131.086	134.996	141.07	157.065
PTP1209	C20 H34 F N O3 P2	418.207	M+H	1.53803	166.086	120.081	131.049	103.055	149.06	71.0306	163.039	107.05	418.131	418.079
PTP1210	C30 H48 O3	457.368	M+H	10.4147	457.367	203.179	189.164	95.086	191.179	109.102	121.101	107.086	135.117	439.357
PTP1211	C11 H9 F2 N O4 S2	322.001	M+H	2.48171	261.98	217.99	279.99	278.011	260	153.018	219.969	150.969	154.022	236
PTP1212	C27 H39 F2 N2 O3 P S3	303.099	M+2H	8.58502	183.041	105.07	192.047	243.07	303.145	161.028	303.099	170.034	189.007	174.036
PTP1213	C10 H17 F3 O2	227.126	M+H	7.08393	227.125	227.2	69.0707	62.9826	81.0706	109.102	95.0861	83.0862	100.113	97.1016
PTP1214	C15 H12 O6	289.071	M+H	6.71529	153.018	243.065	289.058	149.023	215.07	107.05	271.06	135.044	139.039	195.029
PTP1215	C20 H28 N2 O2	329.222	M+H	11.4105	329.221	104.993	104.972	217.096	247.004	347.232	70.2008	235.107	247.13	70.1982
PTP1216	C21 H20 O12	465.103	M+H	5.9911	303.05	465.103	229.05	257.045	153.018	137.023	165.018	85.029	285.039	247.06
PTP1217	C8 H26 N8 O6 P2	393.152	M+H	5.72446	393.151	216.088	300.109	240.088	280.974	230.104	246.099	393.097	375.141	337.036
PTP1218	C22 H29 F N2 O2 S	405.199	M+H	11.5758	323.195	405.199	104.993	405.381	80.9485	90.1811	389.535	351	262.981	97.1294
PTP1219	C14 H22	191.18	M+H	9.4863	116.986	134.996	98.9758	135.117	153.007	177.007	149.012	191.179	131.002	195.018
PTP1220	C23 H43 N5	390.358	M+H	10.0039	390.357	328.321	284.295	390.27	70.0659	88.0763	146.118	132.102	390.234	57.0707
PTP1221	unknown	926.716	M+H	13.898	926.716
PTP1222	C39 H81 F2 N4 O3 P S	755.581	M+H	14.0222	755.58	207.099	499.34	501.355	104.993	95.0861	81.0706	57.0707	347.183	67.055
PTP1223	C5 H5 N3 O4 P2	233.982	M+H	0.318478	191.971	150.969	209.982	132.958	205.988	149.961	167.972	90.9484	88.0221	234.184
PTP1224	C19 H15 Cl N2 O2	339.089	M+H	0.0707049	131.086	163.112	133.101	309.078	91.0547	339.087	277.052	279.068	339.108	339.162
PTP1225	C12 H10 N O10 P3	421.959	M+H	0.739994	421.959
PTP1226	C18 H27 N O10	418.171	M+H	3.32327	106.066	418.171	238.107	118.065	148.076	85.029	286.128	69.0343	97.0289	87.0447
PTP1227	C29 H27 F N O3 P	488.177	M+H	1.16116	182.081	136.076	165.055	123.044	147.044	119.049	488.176	127.039	91.0548	145.05
PTP1228	C14 H20 O4	253.144	M+H	6.16389	217.122	121.065	235.133	81.0706	199.112	253.143	109.065	95.0861	93.0704	189.127
PTP1229	C49 H79 F6 N6 O6 P	993.578	M+H	11.9966	993.574	713.335	683.361	831.523	97.029	85.029	711.32	685.376	81.0705	73.0292
PTP1230	C15 H12 O6	289.071	M+H	6.9499	289.071
PTP1231	C25 H60 N8 O6 P2	631.419	M+H	11.9835	631.418	631.297	437.204	164.93	353.074	375.056	533.381	124.938	217.081	477.197
PTP1232	C17 H24 N2 O7 S	423.127	M+H	0.94117	423.125	172.043	423.146	101.042	214.053	244.064	261.09	85.0291	140.071	69.0706
PTP1233	C52 H103 F N2 O6 S2	935.731	M+H	14.6727	935.73	335.219	655.491	653.475	81.0706	67.055	95.0861	69.0707	93.0705	79.0549
PTP1234	C40 H66 F2 O5	665.497	M+H	12.231	665.496	353.23	409.256	70.1746	70.1766	507.366	57.0707	71.0863	313.273	104.993
PTP1235	C45 H73 F4 N3 O S2	812.52	M+H	12.77	812.52
PTP1236	C25 H36 F O7 P	499.225	M+H	0.730098	499.225
PTP1237	C25 H52 O13	561.347	M+H	12.6332	561.347
PTP1238	C14 H10 O2 S	265.032	M+H	3.17529	265.032	119.086	265.143	265.216	175.075	135.08	247.133	203.106	95.0861	187.112
PTP1239	C20 H38 N6 O4	427.304	M+H	11.6564	427.303	344.984	104.993	262.981	427.762	133.101	331.215	198.989	70.7084	70.7061
PTP1240	C13 H29 F N2 O5	345.241	M+H+MeOH	10.0013	104.993	262.981	344.984	345.24	345.192	198.989	180.978	280.992	71.0628	116.107
PTP1241	C22 H32 O7	447.184	M+H	4.55026	447.184	285.131	91.0579	361.025	277.034	431.086	167.055	447.12	70.3431	223.13
PTP1242	C5 H10 N3 O2 P S	208.03	M+H	1.01894	184.989	161.973	162.055	208.06	202.964	184.953	85.029	70.1333	208.155	186.969
PTP1243	C16 H28 F2 N6 O5 S	455.189	M+H	6.72092	455.188	293.136	127.037	189.088	90.2234	185.042	323.106	351.142	72.3048	207.099
PTP1244	C20 H36 N4 O7	445.266	M+H	5.4086	445.265	91.0579	359.028	70.0659	158.092	429.089	175.119	167.055	116.071	112.087
PTP1245	C28 H23 F2 N3 O2	504.208	M+H+MeOH	1.8394	166.086	120.081	504.108	300.061	91.058	299.062	167.056	70.9955	321.118	127.039
PTP1246	C11 H12 N4 O3 S	281.07	M+H	0.96664	281.07
PTP1247	C9 H19 F5 N10 O4 P2	489.107	M+H	6.28356	237.028	489.231	489.107	429.086	219.017	303.054	447.096	98.9758	116.986	128.986
PTP1248	C18 H35 N O	282.279	M+H	10.4423	282.279	264.269	56.0503	69.0707	55.0551	95.0861	252.268	81.0705	57.0707	83.0862
PTP1249	C23 H43 F6 N2 O4 P	557.293	M+H	7.2084	557.293	395.24	557.256	557.165	377.231	71.4519	557.2	495.294	331.079	147.044
PTP1250	C15 H30 N6 O2	327.251	M+H	10.6557	327.337	310.31	72.0815	327.25	57.0707	71.0863	95.086	85.1018	89.1079	81.0705
PTP1251	C7 H10 N2 O3	171.077	M+H	0.719379	171.077
PTP1252	C20 H37 Cl2 F N2 O6 S4	619.097	M+H	1.54799	307.047	487.09	619.127	234.99	619.09	145.061	163.039	217.016	205.016	163.005
PTP1253	C19 H28 O10	434.202	M+H	4.88153	85.029	145.05	285.133	127.039	97.0289	272.064	163.06	71.0499	129.055	434.202
PTP1254	C52 H99 F N2 O7 S2	929.685	M+H-H2O	14.0451	929.685
PTP1255	C12 H20 O7	277.129	M+H	0.60693	263.028	131.086	133.101	163.112	277.128	245.017	221.017	119.019	277.077	277.008
PTP1256	C17 H16 O7	333.097	M+H	4.40547	333.097
PTP1257	C19 H30 O2	291.229	M+H	10.0618	291.229	291.193	109.102	132.987	291.159	134.996	104.993	70.6028	249.185	116.986
PTP1258	C39 H70 F4 N4 O7 P2	423.24	M+2H	11.5056	405.229	423.362	333.173	423.326	95.0861	81.0706	93.0705	405.731	107.086	121.101
PTP1259	C4 H5 Cl4 Fe O P S3	390.746	M+H	13.2575	390.746
PTP1260	C29 H60 F4 N O2 P3	624.387	M+H	11.7191	624.387
PTP1261	C15 H18 N6 O	299.162	M+H	9.46679	299.162	135.003	299.199	317.172	72.0325	104.993	147.08	134.998	140.969	217.005
PTP1262	C41 H80 F3 N9 O3 S3	900.557	M+H	13.1305	900.558	290.04	120.966	326.061	206.019	164.008	575.504	597.485	228.084	95.0861
PTP1263	C38 H70 S2	591.499	M+H	12.8405	591.499
PTP1264	C18 H32 Cl3 F N P S	450.112	M+H	6.77063	450.112
PTP1265	C15 H12 O5	273.076	M+H	6.16421	273.076	153.018	123.044	147.044	171.029	273.04	245.044	163.039	119.049	135.044
PTP1266	C25 H34 O8	501.195	M+H+MeOH	5.20638	501.194	317.084	135.08	207.099	501.106	369.063	193.05	72.1248	151.039	229.068
PTP1267	C22 H32 O2	341.266	M+H	11.2455	341.266	109.032	104.993	139.073	91.0579	359.028	259.165	70.7683	131.085	246.925
PTP1268	unknown	583.337	M+H	11.8748	583.337
PTP1269	C23 H32 N6 O4 S	489.231	M+H	5.90236	489.23	335.094	333.079	225.08	70.2549	357.188	243.09	275.074	267.09	81.0706
PTP1270	C24 H37 F2 N8 O4 P	571.272	M+H	6.8786	571.272	409.22	335.095	301.119	571.18	333.079	439.229	501.23	511.021	391.21
PTP1271	C16 H24 O3	247.17	M+H	11.8115	201.164	133.101	247.169	247.13	145.101	105.07	131.086	219.174	159.117	203.179
PTP1272	C14 H29 F4 N5 O7	456.208	M+H	0.865209	456.207	86.097	132.102	438.197	230.139	276.144	420.186	258.133	127.039	109.029
PTP1273	C16 H29 F3 N2 O3 S	387.194	M+H	9.53706	331.13	175.016	387.193	83.0498	57.0707	275.068	71.0499	387.271	231.078	64.9782
PTP1274	unknown	801.622	M+H	14.004	801.619	801.546	769.595	513.355	67.055	521.308	195.099	81.0705	489.355	741.495
PTP1275	C15 H29 N4 O P	313.214	M+H	10.527	313.234	138.091	313.214	136.039	122.097	148.076	313.155	110.06	130.065	120.045
PTP1276	C11 H16 N4 O5	285.12	M+H	0.816508	152.057	153.06	138.091	135.092	96.0449	197.14	241.129	153.054	70.0659	180.113
PTP1277	C31 H34 F6 O10	681.213	M+H	7.67734	107.05	681.212	575.17	239.07	199.075	345.112	215.07	587.17	481.128	251.07
PTP1278	C36 H58 N4	547.473	M+H	13.3445	547.473
PTP1279	C35 H29 F5 N8 O14 P2 S	488.053	M+2H	1.54753	163.039	237.007	135.044	145.028	255.018	164.042	663.05	501.019	117.034	273.028
PTP1280	C18 H32 F2 N2 O	331.254	M+H	7.06672	331.081	315.05	287.055	242.057	299.055	270.052	316.058	100.113	331.253	179.034
PTP1281	C47 H62 F4 N2 O5	406.237	M+2H	12.2151	406.237
PTP1282	C19 H36 O5	367.246	M+H	9.96015	367.245	367.228	70.3324	367.111	385.189	353.217	93.0705	70.3302	95.0861	105.07
PTP1283	C21 H38 O4	337.274	M+H	11.4769	337.273	81.0705	67.055	95.0861	69.0707	55.0551	109.102	57.0344	83.0862	93.0704
PTP1284	C10 H13 N3 O5 S	288.065	M+H	0.870725	288.065
PTP1285	C25 H47 F N6 O	467.387	M+H	12.6008	467.387
PTP1286	C21 H39 N8 O2 P	467.298	M+H	11.6135	313.273	449.266	155.01	57.0707	98.9847	467.102	71.0863	95.0861	467.348	85.1018
PTP1287	C39 H75 F N2 O17	863.512	M+H	10.7337	863.512
PTP1288	unknown	1171.27	M+H	3.16423	245.044	127.039	139.039	247.06	577.134	1171.27	287.055	883.207	593.129	123.044
PTP1289	C23 H24 O12	493.134	M+H	6.12197	331.081	493.134	315.05	493.262	316.058	287.055	299.055	493.102	270.052	298.047
PTP1290	C28 H46 O4	469.332	M+H	10.4997	469.331	119.086	121.101	423.325	95.086	175.148	187.148	221.154	107.086	215.179
PTP1291	unknown	531.388	M+H	11.4287	531.269	195.003	176.992	337.273	81.0705	67.055	95.086	439.222	69.0706	213.001
PTP1292	C13 H20 O2	209.154	M+H	6.04766	165.127	209.153	209.201	149.096	152.969	121.101	95.0496	149.06	109.065	177.055
PTP1293	unknown	819.414	M+H	13.8472	819.61	539.371	221.115	81.0706	67.055	819.413	737.411	95.0861	437.204	93.0705
PTP1294	unknown	629.403	M+H	11.5161	629.403
PTP1295	C13 H29 N2 P3	307.162	M+H	0.713517	307.162
PTP1296	C17 H26	231.211	M+H	11.7887	231.211
PTP1297	C17 H34 F2 N2 O8	455.218	M+Na	11.0209	455.218
PTP1298	C18 H32 F4 N2 O5	433.233	M+H	11.5966	433.232	104.993	268.998	186.995	313.273	120.966	335.208	433.291	317.198	195.003
PTP1299	C24 H49 N O3	400.379	M+H	10.7681	400.378	338.341	88.0763	70.0659	102.092	400.183	55.0551	69.0706	364.261	400.238
PTP1300	C40 H80 F4 N5 O7 P S	882.553	M+H	13.2837	882.552	86.097	502.329	504.344	81.0705	198.968	95.086	67.055	216.978	104.107
PTP1301	C11 H12 O3	193.086	M+H	4.16678	161.06	133.065	105.07	150.969	193.086	115.054	132.958	103.055	192.979	91.0548
PTP1302	C15 H14 O4	259.096	M+H	5.74519	149.023	231.065	259.06	259.096	199.075	135.044	213.054	107.05	227.07	181.065
PTP1303	unknown	733.439	M+H	13.0566	733.439
PTP1304	C15 H20 F N5 O2 P2	384.115	M+H	2.97077	252.073	384.114	162.077	192.051	136.062	234.062	188.057	206.067	57.0344	148.062
PTP1305	C21 H38 O6	409.261	M+2H	13.1637	409.26	337.205	409.762	319.194	81.0705	499.327	67.055	85.029	95.086	91.0395
PTP1306	C10 H18 N4 O5	275.135	M+H	0.819557	70.0659	173.03	138.055	155.019	185.03	112.087	257.161	275.171	114.103	84.045
PTP1307	C14 H28 F4 N8 O5	465.218	M+H	12.0249	465.217	301.211	104.993	383.214	186.995	70.1908	301.142	62.9825	70.1925	92.4872
PTP1308	unknown	172.153	M+H	5.36302	172.153
PTP1309	C13 H15 F N6 O13 P2	545.023	M+H	1.39273	252.98	276.98	545.022	366.975	234.969	527.012	163.039	426.996	292.974	294.99
PTP1310	C8 H14 N6 O5 P2	337.058	M+H	1.26591	174.969	234.99	337.171	186.969	216.979	337.058	132.958	198.969	150.969	277.001
PTP1311	C8 H20 F N5 O5	286.151	M+H	0.764565	112.076	140.071	70.0659	286.152	124.039	286.092	286.175	157.097	286.128	84.045
PTP1312	C27 H30 O15	595.166	M+H	5.12786	595.165	325.07	577.155	295.06	337.07	379.081	457.113	307.06	409.092	349.071
PTP1313	C17 H21 N O4 S2	368.098	M+H	2.20178	206.045	178.05	368.097	85.029	97.0288	127.039	69.0343	145.05	70.6429	81.0342
PTP1314	C18 H32 O2	263.237	M+H	11.5395	263.237	95.086	81.0705	104.993	245.226	109.102	67.055	123.117	121.101	133.101
PTP1315	C27 H32 O15	597.182	M+H	6.07857	289.072	195.029	303.05	85.029	263.055	417.118	331.081	245.045	399.108	287.055
PTP1316	C22 H9 N O2 P2	382.02	M+H	0.997284	382.02
PTP1317	C18 H19 N O4	336.121	M+H	10.501	336.12	246.089	336.139	305.101	70.3507	336.223	206.115	198.052	130.039	290.078
PTP1318	C19 H40 F2 Fe2 N3 P	488.177	M+H	0.868529	488.177
PTP1319	C5 H5 F3 O2 P2	216.979	M+H	0.0704857	174.969	192.979	132.958	150.969	186.969	144.958	90.9483	216.979	72.9379	162.969
PTP1320	C58 H86 N6 P2 S	961.618	M+H	11.2215	507.272	184.074	961.534	359.183	86.097	125	97.6248	477.26	67.055	232.284
PTP1321	C9 H25 F N7 O6 P	378.166	M+H	6.33843	216.113	378.166	198.102	85.029	69.0343	97.0289	127.039	61.0293	87.0446	70.1363
PTP1322	C9 H22 F O5 P3	323.074	M+H	0.744873	323.074
PTP1323	C10 H16 N4 O3	241.129	M+H	0.818252	241.154	58.0659	84.0814	196.097	241.071	97.0289	128.107	70.0659	85.0654	138.091
PTP1324	C11 H11 N4 O4 P	295.06	M+H	1.53225	295.06	163.039	174.969	186.969	234.99	132.958	204.979	249.055	253	216.979
PTP1325	C21 H33 F6 P S	463.202	M+H	11.6651	299.196	463.202	104.993	381.199	186.995	70.3385	91.9655	135.003	70.336	70.34
PTP1326	C14 H20	189.164	M+H	11.8055	189.164	119.086	133.101	147.117	95.0861	134.996	105.07	116.986	107.086	98.9758
PTP1327	C17 H28 N5 O3 P3 S	476.119	M+H	1.40051	166.086	120.081	131.049	476.145	103.055	149.06	85.029	476.177	107.05	70.2939
PTP1328	C21 H36 O4	353.269	M+H	10.7665	261.221	353.268	81.0705	95.086	67.055	93.0704	109.102	121.101	243.211	107.086
PTP1329	unknown	875.499	M+H	14.8897	875.499
PTP1330	C32 H67 N10 P	623.537	M+H	14.232	623.537
PTP1331	C12 H14 F2 O7	309.078	M+H	0.0593347	131.086	163.112	133.101	309.078	91.0547	277.052	279.068	119.086	129.07	309.026
PTP1332	C19 H30 O8	409.184	M+H	5.32552	409.183	409.094	247.131	285.094	287.055	229.12	247.026	135.081	247.061	257.045
PTP1333	C10 H13 N5 O4	268.104	M+H	0.899264	136.062	268.104	124.04	268.083	57.0344	151.058	85.029	133.05	55.0187	73.0291
PTP1334	unknown	899.696	M+H	13.6066	899.696
PTP1335	C20 H42 N2 O4 S2	439.267	M+H	11.0543	439.266	348.655	185.042	349.157	439.356	473.198	439.145	104.993	191.179	457.219
PTP1336	C19 H22 O5	331.154	M+H	5.60253	331.081	315.05	287.055	247.06	242.057	270.052	299.055	151.075	316.058	137.06
PTP1337	C13 H18	175.148	M+H	4.94894	150.969	132.958	175.148	119.019	119.086	133.101	137.029	175.131	88.0221	70.0659
PTP1338	C7 H5 N3 O3	180.04	M+H	0.610431	180.04
PTP1339	unknown	472.387	2M+ACN+Na	11.8074	472.387
PTP1340	C11 H26 F N3 O3 P2 S	362.123	M+H	4.55685	362.123	253.086	235.075	299.091	239.07	281.081	316.118	207.08	211.075	345.097
PTP1341	C67 H113 F3 N8 P2	383.958	M+3H	7.28645	100.113	383.958	377.954	210.149	384.292	335.6	378.289	335.934	343.307	182.154
PTP1342	C21 H26 N2 O2 S2	403.158	M+H	4.16005	403.157	333.079	252.102	70.6416	335.094	298.107	403.011	221.05	294.113	289.113
PTP1343	C47 H93 F N8 O5 P2	931.68	M+H	11.2289	477.334	931.679	931.554	507.271	86.097	495.344	184.073	70.0656	232.457	162.141
PTP1344	unknown	623.501	M+H	14.4266	623.5	195.099	227.125	591.475	209.115	104.993	541.203	147.117	95.086	109.101
PTP1345	C12 H13 N3	200.118	M+H	8.26573	200.118	155.028	73.0291	191.039	74.0971	146.023	161.028	85.029	119.018	98.9758
PTP1346	unknown	846.507	M+H	11.4843	846.507
PTP1347	C24 H37 F2 O10 P S3	651.133	M+H	6.36544	651.132	325.032	633.121	343.042	331.079	147.044	70.9188	499.121	111.608	349.089
PTP1348	unknown	959.485	M+H	13.7106	959.485
PTP1349	C21 H20 [2]H3 N O5	373.184	M+H	4.57374	373.183	239.04	91.0579	357.067	257.051	203.052	391.087	373.095	287.005	93.0548
PTP1350	C7 H13 F N4 O4 S2	301.044	M+H	0.790618	301.044
PTP1351	C15 H19 Cl N4 O3	339.12	M+H	10.2352	339.27	249.088	193.026	258.094	57.0707	202.031	297.064	274.975	292.985	230.062
PTP1352	C55 H68 F3 N S	832.51	M+H	11.9026	832.51
PTP1353	C20 H36 O3	347.256	M+H	11.0283	347.256	104.993	347.292	264.988	347.202	347.095	347.076	70.2934	262.982	106.997
PTP1354	C12 H31 F N6 O2	311.258	M+H	11.3523	311.256	311.219	69.0707	81.0706	55.0551	83.0862	95.0861	57.0344	67.055	57.0707
PTP1355	C25 H34 F2	373.272	M+H	10.4836	373.271	275.153	373.221	373.191	132.987	91.0579	257.142	104.993	293.163	357.065
PTP1356	C9 H15 F2 N O2 S	272.113	M+H+MeOH	0.840885	272.113
PTP1357	C15 H22	203.18	M+H	11.1824	203.053	70.2674	203.18	133.101	185.042	119.086	147.117	95.0862	70.2651	105.07
PTP1358	C30 H71 N9 O5 P2	350.76	M+2H	11.7333	350.76
PTP1359	C11 H12 N2 O3	221.092	M+H	1.40904	175.087	158.06	221.092	130.065	157.076	203.081	132.044	204.065	221.153	111.081
PTP1360	C18 H42 F2 N9 O4 P	518.313	M+H	12.4488	360.323	518.313	198.989	104.993	180.978	186.995	268.998	104.107	271.972	217
PTP1361	C27 H33 N4 O4 P S	541.204	M+H	12.0093	541.203	104.993	301.211	459.2	541.121	262.981	377.196	541.341	395.207	301.141
PTP1362	C12 H24 O11	345.138	M+H	1.22732	345.138
PTP1363	C9 H15 N O4	202.107	M+H	0.813798	202.107
PTP1364	C22 H23 F3 N4 O S2	503.116	M+H	4.71794	503.115	323.052	485.105	299.061	503.21	167.055	341.063	91.0579	344.977	239.095
PTP1365	C14 H35 F N6 O3	355.282	M+H	11.5482	355.282	263.237	81.0706	198.989	95.0861	245.227	70.578	91.0579	67.0551	109.102
PTP1366	C16 H12 O6	323.055	M+H	1.53384	323.055	295.06	249.054	277.049	221.06	163.039	76.0223	267.065	193.064	305.044
PTP1367	C9 H10 O7 S	263.021	M+H	0.0855162	176.985	150.969	119.086	263.237	132.958	280.974	194.995	245.226	95.0861	174.969
PTP1368	C14 H29 F5 N8 O5 P2 S	290.076	M+2H	8.95082	200.044	191.039	290.288	209.049	155.028	73.0291	170.034	200.546	121.097	146.023
PTP1369	C21 H20 N2 O4 S2	429.095	M+H	5.67077	429.173	429.094	147.044	267.12	429.596	85.029	91.0579	423.06	359.028	284.055
PTP1370	C21 H36 O4	353.269	M+H	10.6523	353.322	353.268	261.221	81.0705	95.0861	67.055	109.102	243.211	131.086	93.0704
PTP1371	C15 H18 O8	344.134	M+H	3.79273	147.044	165.055	85.0291	344.134	180.087	145.05	97.029	127.039	182.081	119.049
PTP1372	C30 H68 N8 O2 S3	669.472	M+H	12.1065	669.47	317.209	373.235	375.251	319.224	81.0705	70.2605	95.0861	67.055	628.411
PTP1373	C34 H69 F5 N9 O3 P S	405.752	M+2H	12.4369	478.329	333.173	86.0971	315.163	351.184	479.333	396.746	405.752	163.016	125
PTP1374	C21 H22 O8	403.139	M+H	9.15868	403.138	373.091	388.115	358.068	327.086	330.073	355.081	211.024	183.029	301.07
PTP1375	C20 H30 O7	383.204	M+H	10.2026	383.204	301.141	327.141	104.993	70.4985	267.12	281.136	383.296	84.6177	70.496
PTP1376	C19 H35 N5	334.295	M+H	9.45545	334.295	242.248	88.0763	286.274	132.102	58.066	86.0607	334.236	74.0607	104.071
PTP1377	C13 H26 F N O2 P2	310.149	M+H	0.834024	310.149
PTP1378	C20 H30 O5	333.204	M+H	9.63601	333.203	333.171	333.239	333.318	333.282	70.4665	87.0446	298.075	105.07	56.9656
PTP1379	C36 H61 F N6 O S3	709.413	M+H	13.8491	709.411	317.179	335.189	172.952	449.197	190.963	228.978	210.968	709.593	467.208
PTP1380	C21 H38 O4	337.274	M+H	11.0942	337.273	81.0705	67.055	95.086	69.0706	55.0551	83.0861	337.236	57.0343	109.102
PTP1381	C30 H64 F N4 O7 P	643.455	M+H	12.5798	643.454	331.188	387.214	313.273	57.0707	70.1841	71.0863	95.0861	83.0862	81.0705
PTP1382	C11 H10 O5	223.06	M+H	0.83237	223.06
PTP1383	C40 H86 N8 O5 P2	821.627	M+H	13.9488	821.628	541.386	185.115	81.0706	67.055	95.0861	821.422	223.13	739.415	79.0549
PTP1384	C20 H20 O7	373.128	M+H	8.75555	373.128	343.081	373.235	329.102	357.097	327.086	373.199	358.105	312.099	315.086
PTP1385	unknown	682.635	M+H	13.7733	682.635
PTP1386	C35 H61 N6 O6 P	693.448	M+H	13.8372	693.446	120.966	81.0706	95.0861	57.0707	595.469	67.055	93.0704	573.488	79.0549
PTP1387	C16 H14 O8	335.076	M+H	4.0194	167.034	209.044	335.076	139.039	157.049	317.065	181.049	233.044	195.029	153.018
PTP1388	C18 H34 O5	353.23	M+H	8.78347	353.229	353.102	371.228	147.08	352.982	163.058	231.108	131.086	335.205	335.22
PTP1389	C15 H12 O7	305.066	M+H	5.03322	153.018	259.06	149.023	123.044	305.068	231.065	151.039	127.039	287.055	195.029
PTP1390	C23 H38 O5	377.266	M+H	10.4399	377.266	345.24	297.064	395.138	313.213	377.127	271.085	377.194	253.074	197.012
PTP1391	C14 H10 O5	259.06	M+H	5.79229	149.023	231.065	259.06	259.096	199.075	135.044	213.054	107.05	227.07	181.065
PTP1392	C45 H70 O13	841.472	M+H	10.9368	841.471	535.288	547.252	329.172	533.273	549.267	184.073	243.084	119.086	301.09
PTP1393	C25 H33 F O4	439.231	M+H	7.42296	439.23	369.188	203.052	259.167	277.178	71.6296	201.037	81.0706	147.044	113.021
PTP1394	C31 H36 O18	697.197	M+H	4.40825	331.081	697.198	535.144	315.05	316.057	287.055	299.055	493.134	270.052	179.034
PTP1395	C9 H18 N2 O4	219.134	M+H	0.821168	219.174	90.0919	72.0815	173.129	203.143	74.0608	219.134	201.123	84.045	86.097
PTP1396	C4 H8 Fe O5	190.984	M+H	0.274264	150.969	191	132.958	172.99	148.974	161.132	70.9586	188.984	129	147.01
PTP1397	C9 H20 N5 O12 P3 S	516.011	M+H	14.5163	516.011
PTP1398	C20 H43 N O	314.342	M+H	11.1728	314.342
PTP1399	C13 H14 N2 O2	231.113	M+H	4.15031	158.096	188.07	214.086	130.065	231.113	168.081	146.06	144.081	154.065	74.0244
PTP1400	unknown	844.49	M+H	10.9155	844.49
PTP1401	C44 H80 N9 O7 P S2	942.543	M+H	13.0647	778.536	595.47	146.982	860.539	942.616	942.542	942.472	719.463	573.488	784.487
PTP1402	C30 H49 F3 O	483.382	M+H	11.039	483.38	483.344	483.249	146.982	70.4209	184.073	81.0705	95.086	465.332	70.4184
PTP1403	C15 H20 F3 N9 O4	448.166	M+H	0.770163	106.05	60.0452	88.0399	127.039	85.0291	145.049	97.0288	448.165	163.06	91.0579
PTP1404	C20 H20 O4	347.121	M+H	5.03133	347.121	105.07	347.049	329.111	70.2962	329.065	181.049	350.946	70.2982	242.984
PTP1405	C15 H24	205.195	M+H	11.8004	205.195
PTP1406	C20 H20 N4	317.179	M+H	11.582	317.179	335.189	56.9656	128.986	146.996	110.976	71.9527	97.9679	161.012	81.4986
PTP1407	C17 H28 N4 O3 S	369.195	M+H	9.62754	369.195	116.986	98.9758	119.002	134.997	179.023	56.9656	269.106	161.012	137.012
PTP1408	C22 H14 O8 S2	471.02	M+H	5.16105	471.019	339.052	471.094	453.009	234.99	195.01	407.003	287.018	105.07	185.008
PTP1409	C31 H46 O2	451.355	M+H	12.6754	451.354	469.365	70.5133	70.515	70.5109	115.055	408.969	254.946	326.967	97.6209
PTP1410	C10 H23 F4 N3 O4 P2 S	420.089	M+H	6.05899	420.089
PTP1411	C10 H13 N3 O5 S	288.065	M+H	1.27232	242.059	185.038	288.065	196.054	139.032	196.006	225.033	56.0503	271.038	150.001
PTP1412	C32 H37 F N8 O	569.315	M+H	10.8164	545.315	587.325	569.312	527.304	509.293	559.331	134.997	116.986	569.377	98.9758
PTP1413	C12 H9 N5	224.092	M+H	0.838821	224.128	93.0704	165.055	121.065	79.0549	58.0659	224.092	91.0547	60.0816	119.049
PTP1414	C17 H21 F3 N4 O3	387.163	M+H	4.46689	387.162	225.11	325.162	207.138	405.049	343.173	387.02	72.4645	91.0548	85.029
PTP1415	C10 H20 F N P2	236.113	M+H	0.786138	236.113
PTP1416	C15 H14 O7	307.081	M+H	3.80589	139.039	163.039	181.049	151.039	157.076	158.06	195.065	261.087	307.08	169.05
PTP1417	C16 H14 O6	303.087	M+H	3.8743	303.05	257.044	229.049	139.039	153.018	177.055	201.055	150.031	149.06	149.023
PTP1418	C33 H54 O7	563.392	M+H	12.0179	563.391	307.151	251.125	313.273	57.0707	71.0863	70.8986	95.0861	81.0705	285.169
PTP1419	C22 H24 O7	423.144	M+H	2.08322	423.143	172.043	101.042	261.09	214.053	244.064	85.029	140.071	215.085	377.138
PTP1420	unknown	793.43	M+H	14.2514	793.428	733.409	537.19	198.974	513.19	194.934	793.487	421.142	250.96	495.18
PTP1421	C8 H23 F4 N8 O2 P	371.168	M+H	5.34632	371.168
PTP1422	C25 H45 Cl N2 S	441.307	M+H	12.1534	175.045	441.305	133.035	441.276	361.279	119.019	145.035	157.035	193.056	441.778
PTP1423	C9 H9 N O4 S	228.033	M+H	0.877716	228.033
PTP1424	C19 H44 F2 N6 O2	409.347	M+H-H2O	10.1281	409.346	187.148	95.0861	119.086	81.0705	159.117	145.101	107.086	109.102	105.07
PTP1425	C18 H42 F N10 O2 P	481.329	M+H	10.9692	481.365	481.328	184.073	481.213	463.318	70.3006	481.258	313.214	435.323	421.271
PTP1426	C15 H10 O5	293.047	M+H	0.0671209	293.047	275.036	147.08	119.086	131.086	293.106	161.096	249.057	70.9586	150.969
PTP1427	C28 H44 F P S2	495.27	M+H	12.1718	413.266	104.993	301.14	70.3974	189.016	331.005	249.001	262.982	344.984	413.009
PTP1428	C15 H6 F4 N6 O3 P2	456.999	M+H	14.6506	456.999
PTP1429	C8 H13 F N5 O7 P	342.061	M+H	6.4467	303.05	342.06	377.018	85.029	333.055	395.029	270.039	419.028	97.029	69.0346
PTP1430	C4 H7 F2 N O S2	188.001	M+H	5.35097	146.06	188.071	150.969	173.985	118.065	155.974	144.081	111.985	132.958	170.06
PTP1431	C29 H34 N10 O S	571.273	M+H	7.20627	571.273	409.22	335.095	70.5979	147.044	89.0604	571.127	333.08	501.231	391.21
PTP1432	C15 H12 O8	321.061	M+H	3.30898	153.018	139.039	195.029	321.06	303.05	127.039	151.039	219.028	167.034	303.086
PTP1433	unknown	854.657	M+H	13.7297	854.656	854.487	586.453	286.99	598.416	585.449	855.501	291.193	283.019	597.413
PTP1434	C18 H27 F3	301.214	M+H	10.6182	301.141	301.213	337.222	245.079	319.211	283.282	240.231	301.293	319.151	351.238
PTP1435	C38 H60 N4	573.488	M+H	13.0512	573.487	81.0705	95.0861	57.0707	67.055	93.0704	71.0863	79.0549	109.102	85.1018
PTP1436	C22 H40 O6	401.29	M+H	11.4531	401.29
PTP1437	C15 H28 N2 O4	301.211	M+H	12.0241	301.141	301.211	245.078	319.151	72.0909	287.127	171.005	190.753	143.433	98.9758
PTP1438	C15 H27 F N6 O9 P2	517.137	M+H	7.46969	349.021	234.99	216.979	200.984	158.974	198.969	319.011	517.136	132.958	174.969
PTP1439	C3 H5 N3 O4 P2	209.982	M+H	0.247988	150.969	191.972	132.958	209.982	210.149	192.002	167.972	149.972	107.086	90.9483
PTP1440	C13 H19 N O7	302.123	M+H	3.18545	302.042	302.074	140.071	302.144	182.081	85.029	97.0289	95.0496	274.047	287.05
PTP1441	C17 H36 F N7 O	374.303	M+H	11.346	374.303	374.206	374.362	60.0453	374.236	210.047	300.199	292.127	209.048	70.347
PTP1442	C9 H8 O4	181.05	M+H	10.2299	149.023	163.039	152.969	134.959	166.985	121.029	104.948	133.028	91.9408	135.044
PTP1443	C20 H22 O8	391.139	M+H	5.19299	229.086	135.044	107.049	391.138	85.029	119.049	91.0548	127.039	241.086	145.049
PTP1444	C13 H31 N7 O6 P2 S	476.16	M+H	0.776271	134.045	88.0399	74.0243	116.034	85.029	127.039	132.102	145.049	86.097	97.0289
PTP1445	C13 H28 F2 N5 O14 P	548.141	M+H	5.2616	303.05	548.148	548.102	548.275	70.0659	257.044	71.9948	229.049	153.018	71.9968
PTP1446	C6 H11 Cl F2 N6 O3	289.062	M+H	0.606352	261.031	274.975	198.985	292.985	216.987	247.139	234.998	116.986	134.997	289.15
PTP1447	C16 H28 O2	253.216	M+H	9.57444	141.091	197.153	253.216	127.075	113.06	169.122	83.0861	87.0446	135.117	129.091
PTP1448	C14 H2 N O3 P	263.985	M+H	11.6062	263.985
PTP1449	C31 H13 O3 P	465.067	M+H	5.54367	465.067
PTP1450	unknown	837.545	M+H	11.7404	837.545
PTP1451	C11 H16 O5	251.091	M+H	4.16504	251.091	175.039	207.065	147.044	119.049	91.0548	236.068	164.047	120.081	119.086
PTP1452	C38 H73 F4 N7 O11	880.538	M+H	13.0751	880.536	86.097	502.329	81.0705	67.055	337.205	95.086	198.968	216.978	104.107
PTP1453	C15 H14 O6	291.087	M+H	3.35416	139.039	123.044	165.055	147.044	291.086	207.065	151.039	161.06	291.194	95.0497
PTP1454	C17 H18 F N3 O4	348.13	M+H	2.22007	348.13	303.108	188.082	214.061	176.082	203.093	259.083	277.093	186.066	231.087
PTP1455	C54 H78 F3 N9 P2	972.588	M+H	13.4817	808.582	146.982	86.097	890.585	625.516	972.588	603.534	81.0705	95.086	749.508
PTP1456	C36 H80 N7 O7 P S2	818.537	M+H	12.7827	736.533	758.515	104.993	504.291	818.571	165.013	135.003	402.246	342.238	62.9826
PTP1457	C23 H47 F N2 O7	483.345	M+H	12.3199	483.367	483.342	483.2	104.993	325.212	483.248	71.4925	465.233	401.299	401.198
PTP1458	C7 H12 F6 N O2 P	288.058	M+H	3.16383	288.058
PTP1459	C34 H67 F N2 O9 P2 S	761.41	M+H	13.5662	761.41	459.188	461.204	164.93	124.938	184.073	104.993	761.578	481.17	483.186
PTP1460	unknown	730.463	M+H	11.8164	730.463
PTP1461	unknown	897.415	M+Na	14.2123	897.415
PTP1462	C27 H30 O16	611.161	M+H	0.910244	287.055	127.039	139.039	611.162	443.097	179.034	307.081	305.066	449.108	151.039
PTP1463	C20 H21 Cl N4 O	369.152	M+H	5.82862	369.152	207.138	369.19	189.127	133.065	85.029	203.052	191.143	131.086	207.099
PTP1464	C8 H19 N8 O3 P	307.139	M+H	0.609005	131.086	163.112	133.101	263.113	307.139	91.0548	245.102	265.128	265.024	119.019
PTP1465	C28 H37 N3 O2	448.291	M+H	9.5462	448.29	256.263	88.0763	102.092	70.0659	201.039	111.044	157.05	57.0707	183.029
PTP1466	C20 H41 N O2	328.321	M+H	11.1941	328.321	58.066	104.071	57.0707	104.993	247.004	71.0863	70.6255	85.1018	95.0164
PTP1467	unknown	839.674	M+H	14.9351	839.674
PTP1468	C47 H86 F2 N6 O P2	851.638	M+H	13.4712	851.638
PTP1469	C19 H36 O10	447.22	M+H	7.89082	447.22	91.058	361.025	431.086	167.056	169.053	447.116	93.0547	73.0475	344.994
PTP1470	C16 H26 N9 O P S2	456.153	M+H	7.9828	456.153
PTP1471	C16 H45 N10 O3 P	457.35	M+H	11.6319	411.362	457.367	439.357	95.086	203.179	163.148	189.164	109.102	107.086	121.101
PTP1472	C5 H16 F2 N10 O6 S	383.102	M+H	4.98147	341.091	323.08	383.1	237.028	219.018	366.129	383.205	98.9757	221.049	383.168
PTP1473	C36 H70 O4 S	599.504	M+H	13.9027	599.504
PTP1474	C17 H18 N2 O2	283.14	M+H	3.69527	283.14	178.086	70.0659	266.113	130.098	283.117	89.0603	283.06	60.0565	112.087
PTP1475	C14 H15 N	198.128	M+H	5.11041	91.0547	198.128	181.101	106.065	70.2734	65.0393	165.965	198.055	183.976	166.078
PTP1476	C8 H12 F3 N2 O4 P	289.056	M+H	1.11883	127.039	85.029	289.055	289.091	97.0289	99.0445	69.0343	109.029	81.0341	145.049
PTP1477	C37 H33 F3 O7 S	679.197	M+H	7.46077	679.197	107.05	345.076	121.029	199.075	359.091	331.097	329.081	453.133	585.154
PTP1478	C22 H40 F3 N	376.319	M+H	11.3924	376.319
PTP1479	C46 H81 F6 N2 P	807.611	M+H	14.1935	807.611
PTP1480	C44 H89 F5 N6 O S2	877.653	M+H	14.1508	877.653
PTP1481	C19 H24 O2	285.183	M+H	9.46287	285.182	285.203	120.987	203.102	285.13	104.993	285.221	285.075	95.086	240.232
PTP1482	unknown	720.466	M+H	13.9671	720.466
PTP1483	C15 H16 O5	299.091	M+H	6.80684	299.091	107.049	193.049	299.055	190.965	178.965	238.985	299.006	299.183	208.975
PTP1484	C11 H15 N O2	194.118	M+H	0.757068	194.118	135.044	150.969	151.97	151.971	58.066	193.982	132.958	133.962	133.958
PTP1485	C22 H32 O2	341.267	M+H	11.1002	341.266	341.207	62.9826	109.032	359.028	91.0579	70.8493	359.208	145.065	70.8474
PTP1486	C20 H22 O10	423.127	M+H	0.781609	423.127
PTP1487	C7 H6 O7 S	234.99	M+H	0.0696635	150.969	192.98	235.169	132.958	57.0708	174.969	179.107	235.063	253.016	210.99
PTP1488	C26 H34 O11	545.2	M+H	6.11187	545.199	545.126	545.257	70.1591	323.052	515.189	527.117	515.246	341.063	70.1611
PTP1489	C24 H55 N4 O6 P3	571.331	M+H-H2O	10.1305	571.331
PTP1490	C57 H74 F N3 O S2	900.533	M+H	12.2891	818.53	635.464	900.533	86.097	146.982	81.0706	67.0554	93.0705	95.0861	597.488
PTP1491	C9 H19 N O4	206.139	M+H	0.761201	206.138	206.102	170.081	160.097	142.086	84.045	160.043	142.123	188.111	142.105
PTP1492	C21 H31 F3 O8	469.205	M+H	7.14578	469.205	469.276	307.151	96.0813	469.241	335.095	69.0707	139.087	469.103	451.265
PTP1493	C7 H N2 O2 P	176.985	M+H	0.0895562	181.029	150.969	152.969	163.018	132.958	176.984	134.997	116.986	177.127	153.034
PTP1494	C11 H21 N5 O5	304.161	M+H	0.739882	304.161
PTP1495	C14 H41 N10 O2 P	413.324	M+H	11.6283	175.045	413.274	413.321	133.035	333.248	119.019	145.035	193.055	157.034	151.045
PTP1496	C26 H34 O11	545.2	M+H	5.53173	545.199	545.251	545.127	513.101	309.037	485.111	86.0606	339.052	143.082	309.095
PTP1497	unknown	200.184	M+H	0.105737	155.028	73.0291	146.023	191.039	85.029	200.092	119.018	161.028	170.034	74.0971
PTP1498	C18 H36 N6 O3	385.293	M+H	11.1028	385.292	273.029	280.149	371.188	119.086	279.648	97.6247	104.107	232.624	175.045
PTP1499	C8 H15 N O3	174.113	M+H	0.79703	150.969	173.985	155.974	111.985	174.128	132.958	129.995	70.9586	132.081	88.969
PTP1500	C16 H30 O10	405.174	M+H	4.89184	405.173	70.3133	173.129	70.3153	205.097	243.067	291.129	70.3093	375.149	188.07
PTP1501	C20 H28 F2 O	323.219	M+H	10.8197	323.219	131.086	323.116	163.112	133.101	104.993	82.9455	116.986	134.996	98.9758
PTP1502	C17 H16 O7	333.097	M+H	4.03488	333.085	207.065	139.039	179.07	317.055	151.039	305.102	123.044	195.065	167.07
PTP1503	C20 H26 O3	315.193	M+H	10.2328	315.193	187.112	57.0707	71.0875	71.0855	199.112	62.9825	71.0891	171.08	188.691
PTP1504	C25 H49 N4 O P	453.373	M+H	12.3871	203.179	453.372	191.179	189.164	95.086	453.334	119.086	263.201	133.101	109.102
PTP1505	C20 H18 O11	435.092	M+H	6.6332	303.05	73.0292	57.0344	303.013	61.0292	153.018	229.049	257.044	435.2	137.023
PTP1506	C9 H18 N2 O	171.149	M+H	14.4753	171.149
PTP1507	C12 H9 F5 N10 O6 P2	547.019	M+H	2.11626	163.039	415.032	252.979	276.979	366.974	234.969	313	186.969	294.99	547.039
PTP1508	C13 H28 F O2 P S	299.162	M+H	8.93266	135.003	299.161	299.2	190.965	299.182	299.006	178.965	208.975	238.985	104.993
PTP1509	C15 H29 N O	240.232	M+H	9.79502	240.232	57.0707	71.0863	95.0861	109.102	183.174	85.1018	58.066	83.0862	81.0706
PTP1510	C45 H97 N2 O5 P3	839.668	M+H	14.5623	839.668
PTP1511	C50 H98 N6 O5 P2	947.697	M+Na	13.4822	783.57	947.693	146.982	865.573	86.097	600.504	947.577	578.523	782.567	81.0705
PTP1512	unknown	661.294	M+H	11.8011	661.294
PTP1513	C24 H50 F3 N8 O2 P S3	667.298	M+H	6.38508	667.297	667.154	635.271	452.218	337.118	311.139	339.134	164.071	635.128	279.113
PTP1514	C7 H13 Cl F N4 O4 P	303.041	M+H	0.616309	261.031	200.983	219.02	112.896	302.98	243.02	303.041	256.976	260.97	56.9657
PTP1515	C25 H18 N4 O2	407.152	M+H	2.23311	407.152	347.042	407.079	245.045	234.99	275.11	365.053	71.0749	163.039	70.0658
PTP1516	unknown	934.72	M+H	13.9115	934.72
PTP1517	unknown	752.528	M+H	12.2558	752.528
PTP1518	C21 H22 O12	489.101	M+Na	5.35967	489.1	489.226	489.267	489.194	343.042	70.9193	335.094	489.304	327.178	169.047
PTP1519	C39 H66 O5	615.499	M+H	12.8206	615.498	81.0705	95.086	67.055	93.0704	109.102	69.0706	121.101	107.086	79.0549
PTP1520	C18 H16 Cl2 N2 O	347.076	M+H	5.78032	347.076	287.055	153.018	258.052	331.045	195.029	153.055	286.047	123.044	315.05
PTP1521	C18 H32 F2 N4 O5	423.24	M+H	11.9868	423.362	423.24	374.203	317.179	95.0861	423.74	81.0706	109.102	269.106	394.219
PTP1522	C16 H21 N4 O3 P3	411.09	M+H	0.758188	411.09
PTP1523	C4 H7 F2 N O S2	188.001	M+H	3.26939	146.06	150.969	173.985	155.974	188.071	111.985	132.958	170.06	118.065	205.988
PTP1524	C10 H25 F N10 O4 P2	431.159	M+H	5.16016	431.159	269.106	371.138	98.9758	177.007	116.986	251.095	158.996	431.189	389.148
PTP1525	C20 H36 O3	347.256	M+H	11.2894	347.172	347.255	347.674	156.036	266.146	149.012	57.0707	293.054	71.0863	311.065
PTP1526	C15 H14 O5	275.091	M+H	6.42299	107.05	169.05	275.091	275.055	149.06	127.039	151.039	261.042	275.125	275.161
PTP1527	C19 H48 N8 O2 P2	483.345	M+H	10.7749	483.344	465.334	483.308	483.372	184.074	483.237	70.5756	191.179	81.0705	119.086
PTP1528	C25 H24 N4 O4	483.148	M+H	5.01904	483.147	331.1	337.089	85.029	175.036	105.07	185.042	402.108	171.049	70.9174
PTP1529	C13 H34 F2 N10 O P2 S	479.216	M+H	11.3133	479.309	479.215	461.204	86.0971	124.938	163.016	125	87.1004	142.948	420.26
PTP1530	C17 H30 N2 O13	471.183	M+H	0.732539	471.183
PTP1531	C36 H70 F4 N7 O5 P	788.518	M+H	13.5298	788.518	184.073	788.606	185.077	167.98	125	124.938	186.078	504.246	439.222
PTP1532	C9 H14 N2 O3	199.108	M+H	0.774239	74.0971	199.18	100.076	72.0451	83.0861	132.958	175.985	85.029	55.0551	117.102
PTP1533	C27 H46 N6 O4	519.366	M+H	12.1793	519.366	207.099	263.125	104.993	313.273	299.062	344.985	518.846	262.981	81.0706
PTP1534	C15 H13 N4 O8 P3 S	502.974	M+H	12.6238	420.97	503.386	502.974	104.993	338.967	356.978	262.982	292.986	274.975	344.985
PTP1535	unknown	819.558	M+H	12.6145	819.557	537.303	523.324	95.0861	85.029	81.0705	97.0289	67.055	61.0292	73.0292
PTP1536	C30 H50 O2	425.378	M+H-H2O	10.5389	425.378
PTP1537	C34 H71 F2 N9 O7	756.552	M+H	13.388	756.551	146.982	86.097	57.0707	551.503	71.0863	95.086	573.485	81.0705	83.0861
PTP1538	C56 H53 N8 O3 P	459.206	M+2H	5.63748	459.205	70.0659	459.707	146.06	157.097	86.097	185.092	136.076	286.107	259.144
PTP1539	C38 H42 N4 O2	587.333	M+H	12.0285	587.332	587.548	489.355	587.473	587.195	109.102	587.393	81.0706	95.0861	120.966
PTP1540	C14 H10 O5	259.06	M+H	6.16569	149.023	231.065	259.06	213.055	183.157	303.05	216.98	259.096	241.05	259.115
PTP1541	C11 H14 O3	177.091	M+H	6.11854	177.091	134.996	181.029	116.986	163.018	148.973	98.9758	117.07	162.067	177.055
PTP1542	unknown	357.356	M+H	10.7705	357.356
PTP1543	C28 H56 N2 O3 S2	533.382	M+H	12.2957	533.381	221.115	277.141	313.273	533.272	81.0706	57.0707	95.0861	490.974	67.055
PTP1544	C15 H20	201.164	M+H	11.805	201.164
PTP1545	C21 H22 O13	483.114	M+H	2.89278	153.018	321.06	195.029	188.071	205.097	127.039	303.05	146.06	139.039	85.0291
PTP1546	C11 H20 N2 O5	261.145	M+H	3.00307	86.097	132.102	84.045	261.145	198.112	130.05	261.131	244.118	219.017	177.007
PTP1547	unknown	756.582	M+H	13.9892	756.582
PTP1548	unknown	841.217	M+H	6.52662	841.216	661.153	533.127	353.063	679.164	647.138	339.048	371.074	515.116	823.206
PTP1549	C10 H18 N2 O5	247.129	M+H	0.973587	247.129
PTP1550	C30 H11 F3 N2 O3	505.08	M+H	5.55832	301.07	505.134	286.047	445.058	505.081	301.016	234.99	283.005	463.068	258.052
PTP1551	C14 H6 O8	303.013	M+H	6.62958	303.05	303.014	229.049	257.044	153.018	137.023	257.008	275.018	285.003	201.054
PTP1552	C16 H33 N O3	288.253	M+H	10.1421	106.087	88.0763	288.253	227.2	70.0659	57.0707	270.242	71.0863	95.086	70.5668
PTP1553	C8 H20 N O6 P	258.11	M+H	0.72069	104.107	258.11	125	86.097	184.073	60.0816	71.0737	98.9846	70.7866	58.066
PTP1554	C18 H39 N O	286.31	M+H	10.7168	286.31	57.0707	62.0609	71.0862	286.337	268.3	240.232	286.238	85.1018	268.227
PTP1555	C43 H66 O3 S	663.482	M+H	12.3409	663.481	351.214	407.24	57.0707	533.382	313.274	495.267	507.367	549.378	563.393
PTP1556	C18 H28 O3	293.209	M+H	10.3706	293.208	143.047	293.106	131.086	135.003	116.986	134.997	133.101	98.9758	311.116
PTP1557	C31 H70 F N5 O8 P2	722.475	M+H	12.9434	722.475
PTP1558	C15 H14 O7	307.081	M+H	3.67934	139.039	163.039	181.049	151.039	289.07	146.06	307.081	169.05	195.065	135.044
PTP1559	C14 H30 F N4 O3 P S	385.184	M+H	5.01755	385.183	385.149	60.0816	223.06	223.131	70.4959	352.995	205.049	85.029	116.986
PTP1560	C12 H27 N O	202.217	M+H	8.12422	202.216	205.988	62.0609	57.0707	163.977	184.206	71.0863	85.1018	181.988	58.066
PTP1561	C15 H31 F N6 O	331.261	M+H	11.2964	331.261
PTP1562	C12 H19 N3 O5	286.14	M+H	0.900577	112.076	140.071	70.0659	286.152	124.039	286.092	286.175	157.097	286.128	84.045
PTP1563	C26 H30 N2 O5	473.199	M+H	11.3547	473.198	172.952	337.205	228.979	455.187	190.963	473.346	210.968	319.194	154.942
PTP1564	C9 H7 Cl N2 O	195.029	M+H	2.92474	195.029	177.055	163.039	139.039	195.121	145.028	89.0603	195.088	152.969	135.044
PTP1565	C11 H19 N O5	246.134	M+H	0.837193	246.181	100.076	97.0289	246.097	246.134	117.103	102.055	58.066	156.065	143.058
PTP1566	C37 H75 F3 N5 O11 P	854.523	M+H	13.0661	854.522	86.0971	500.314	198.968	216.978	478.329	104.107	71.0737	125	317.179
PTP1567	C52 H53 F6 N2 O17 P S	1155.28	M+H	3.69018	577.134	245.044	135.044	247.06	123.044	867.212	579.149	1155.28	163.039	139.039
PTP1568	C25 H33 F O4	439.231	M+H	7.24608	439.23	261.183	369.188	259.167	203.053	277.178	147.044	201.037	71.6414	81.0706
PTP1569	C21 H22 O13	483.112	M+H	0.789171	483.112
PTP1570	C21 H37 F N4 O P2 S	475.222	M+H	0.705033	475.222
PTP1571	C17 H37 N O2	288.29	M+H	9.60889	288.253	88.0763	242.248	74.0608	57.0707	56.0504	120.066	71.0863	102.055	270.243
PTP1572	C17 H16 O7	333.097	M+H	5.07376	333.166	333.087	207.065	291.145	139.039	302.124	259.119	179.07	151.039	317.055
PTP1573	C10 H10 O3	179.07	M+H	4.06404	150.969	179.064	147.044	164.984	122.974	104.964	132.958	119.086	146.974	179.106
PTP1574	C4 H N3 O P2	169.967	M+H	0.0469868	170.097	163.977	146.974	181.988	92.0501	93.0579	145.997	169.99	145.967	205.988
PTP1575	C35 H27 F N4 O17 S2	859.087	M+H	1.5571	859.087
PTP1576	C26 H32 O3	393.241	M+H	11.5629	337.205	155.01	319.194	393.237	56.9656	98.9846	57.0707	393.296	71.0863	355.215
PTP1577	unknown	816.532	M+H	12.528	816.532
PTP1578	C23 H32 N2 O5	417.24	M+H	11.3121	155.01	263.237	95.0861	98.9847	81.0705	245.226	109.102	67.055	417.24	123.117
PTP1579	C26 H28 O14	565.155	M+H	5.3866	565.155	547.144	391.081	295.06	379.08	349.07	325.07	409.091	337.07	529.134
PTP1580	C11 H27 N3 O6 P2	360.144	M+H	4.15744	208.097	360.144	191.07	123.044	190.086	343.117	163.075	147.044	325.107	165.055
PTP1581	C15 H14 O4	259.097	M+H	6.38749	259.096	199.075	135.044	227.07	107.05	181.065	149.06	263.08	245.069	209.06
PTP1582	C24 H28 O9	499.126	M+H	3.92709	499.126	379.084	293.083	337.073	275.073	217.067	391.084	337.055	319.062	307.063
PTP1583	C15 H20 O3	231.138	M+H	5.40303	213.127	231.138	69.0343	195.117	185.132	231.065	145.101	133.101	157.101	119.086
PTP1584	C28 H43 F2 N3 O3 S	540.307	M+H	10.7505	540.306	146.982	86.0971	335.258	481.233	70.3114	67.055	95.0861	104.107	81.0706
PTP1585	C38 H58 O12	707.399	M+H	10.4561	707.397	535.288	413.178	109.102	184.073	243.084	119.086	101.024	105.07	107.086
PTP1586	C41 H80 F N8 O15 P S	504.267	M+2H	11.3368	504.267
PTP1587	C15 H18 O8	344.134	M+H	3.68505	147.044	165.055	85.0291	344.134	180.087	145.05	97.029	127.039	182.081	119.049
PTP1588	unknown	764.43	M+H	13.9675	764.43
PTP1589	unknown	727.563	M+H	14.7171	727.563	331.188	104.993	333.204	95.0861	70.63	335.166	118.087	313.177	81.0705
PTP1590	C13 H12 N2 O2	229.097	M+H	2.99002	229.097	156.081	183.092	229.141	116.071	168.081	86.097	229.049	186.969	205.988
PTP1591	C20 H22 O6	341.138	M+H	5.82405	137.06	341.138	323.128	291.101	271.096	187.075	270.089	91.0579	175.075	263.107
PTP1592	unknown	849.256	M+H	2.65596	153.018	321.06	483.114	195.029	303.05	188.071	627.155	146.06	205.097	645.167
PTP1593	unknown	837.657	M+H	14.1817	837.657
PTP1594	C18 H39 F6 N5 O4 P2	566.245	M+H	0.873274	566.245
PTP1595	C27 H51 F N2 P2	485.36	M+H	11.8556	485.263	133.101	146.982	91.0547	339.289	485.476	485.356	70.2049	69.0706	105.07
PTP1596	C35 H76 F N9 O P2 S3	408.747	M+2H	12.8037	408.747
PTP1597	C42 H73 F5 N3 P3 S	840.473	M+H	13.0519	840.473
PTP1598	unknown	745.575	M+H	13.7003	745.575
PTP1599	C20 H28 O3	317.209	M+H	8.56524	317.209	317.173	317.066	317.118	317.137	299.2	302.042	208.951	95.086	131.086
PTP1600	C16 H36 N9 O6 P	482.26	M+H	6.14553	153.127	115.039	133.05	306.058	135.117	97.0289	295.102	482.259	304.053	85.029
PTP1601	C26 H42 O11	553.257	M+H	11.4784	553.256	419.183	553.386	184.073	104.993	62.9826	71.7369	465.334	89.0603	71.7351
PTP1602	C19 H30 O8	409.184	M+H	5.74549	409.183	409.093	71.0731	247.13	257.044	203.052	287.055	85.029	70.0658	259.06
PTP1603	C24 H26 O13	523.145	M+H	5.79338	523.145
PTP1604	C18 H16 Cl2 N2 O	347.077	M+H	8.4015	347.076	347.219	287.055	258.052	331.045	153.018	286.047	153.055	347.185	139.039
PTP1605	unknown	766.524	M+H	11.883	766.524
PTP1606	C19 H38 N2 S2	359.256	M+H	11.6914	359.256
PTP1607	C20 H23 F5 N2 O P2	465.128	M+H	4.93938	465.128
PTP1608	unknown	285.335	M+H	10.7082	285.335
PTP1609	C17 H17 F3 N2 O2	361.11	M+H	2.50876	361.11	317.12	275.11	267.035	361.025	71.5592	299.11	71.5572	257.099	91.0579
PTP1610	C19 H46 N8 P2	449.339	M+H	11.8287	449.339
PTP1611	C60 H100 F2 N P S	936.735	M+H	14.6904	936.735
PTP1612	C18 H20 O8	387.109	M+H	5.21319	387.108	265.104	267.12	387.161	161.096	144.993	221.115	207.102	105.07	207.138
PTP1613	C4 H11 F3 N7 O5 P S3	421.975	M+H	14.925	421.975
PTP1614	C11 H11 Cl N2 O	223.06	M+H	4.453	223.06	149.023	208.036	162.031	163.039	91.0548	119.049	195.065	190.026	107.05
PTP1615	unknown	573.346	M+H	11.7988	573.346
PTP1616	C18 H36 N2 S2	345.24	M+H	11.3317	104.993	262.982	345.24	344.985	70.2069	198.989	180.979	280.992	70.2085	70.2044
PTP1617	C21 H38 O8	441.246	M+H	7.83162	441.246	279.039	441.297	81.0705	261.027	153.018	189.007	177.007	441.087	291.038
PTP1618	C28 H64 F2 N10 O5 S	691.482	M+H	13.689	337.204	631.46	691.48	319.194	56.9656	331.215	375.22	313.204	351.22	393.231
PTP1619	C22 H47 Cl Fe2 N P	500.198	M+H	0.854841	500.198
PTP1620	C15 H28 F4 N9 O13 P	650.156	M+H	6.66494	650.156
PTP1621	unknown	793.555	M+H	13.1445	793.555
PTP1622	C5 H3 N4 O2 P3	244.954	M+H	13.3654	244.954
PTP1623	C15 H12 O5	273.076	M+H	6.6949	273.076	153.018	147.044	123.044	119.049	273.04	245.044	171.029	107.049	163.039
PTP1624	unknown	710.437	M+H	11.8708	710.442	527.371	146.982	710.388	651.364	109.102	109.029	612.473	299.149	184.074
PTP1625	C10 H8 O3	177.055	M+H	4.39218	181.028	163.018	145.028	134.996	177.054	116.986	153.034	139.018	117.034	98.9757
PTP1626	C17 H18 N2 O2	283.14	M+H	3.57018	283.14	178.086	70.0659	266.113	283.06	130.098	283.117	60.0564	89.0603	180.102
PTP1627	C9 H7 Cl N2 O	195.029	M+H	3.30611	195.029	139.039	177.055	163.039	145.028	195.121	195.088	89.0603	152.969	149.023
PTP1628	C13 H27 N O	214.217	M+H	10.802	214.216	57.0707	71.0863	214.159	85.1018	214.252	134.997	116.986	141	158.096
PTP1629	C48 H66 F2 N2 O16 P2 S4	1155.28	M+H	3.18096	1155.28	577.134	867.213	247.06	245.045	163.039	289.071	271.061	407.076	287.055
PTP1630	C11 H24 F N7 O7	386.181	M+H	2.47632	224.128	178.123	386.181	160.112	85.029	206.117	120.081	386.118	97.0289	254.078
PTP1631	C12 H29 F5 N9 O15 P	666.151	M+H	6.37945	666.151
PTP1632	C27 H48 O9	539.319	M+H	11.2678	539.319	185.042	321.227	538.816	97.6247	377.266	104.108	717.071	232.969	429.454
PTP1633	C15 H40 F N10 O9 P	555.278	M+H	8.8251	555.277	423.235	335.094	71.9804	537.266	439.759	317.085	333.079	156.838	326.793
PTP1634	C15 H36 F N9 O9 P2	568.217	M+H	4.43376	568.217	259.111	550.207	127.039	85.029	162.022	179.049	97.0289	145.05	156.084
PTP1635	C15 H12 O7	305.066	M+H	2.6462	305.066
PTP1636	unknown	464.382	M+H	12.5618	464.382
PTP1637	unknown	765.441	M+H	14.3013	765.441	461.204	463.219	164.93	124.938	485.201	483.185	198.974	204.961	501.197
PTP1638	C18 H16 Cl2 N2 O	347.076	M+H	7.5287	347.076	347.183	347.219	347.095	70.2055	287.055	70.2033	350.948	331.044	153.018
PTP1639	C21 H30 O7	395.204	M+H	6.3663	395.204	70.2782	105.034	70.2802	243.029	163.112	233.1	85.029	89.0603	70.2817
PTP1640	unknown	632.393	M+H	11.5638	632.393
PTP1641	C13 H20 O	193.159	M+H	4.99625	193.049	83.0498	150.969	193.159	81.0705	109.102	137.096	119.086	132.958	55.0551
PTP1642	C13 H26 F2 N6 O3 S	385.184	M+H	5.82132	385.183	385.147	223.094	207.136	385.116	98.9758	116.986	177.007	385.217	158.996
PTP1643	C50 H74 F2 N4	769.595	M+H	14.1604	195.003	769.498	769.585	347.183	81.0706	67.055	95.0861	109.102	57.0708	575.503
PTP1644	C16 H28 O7	355.173	M+H	5.85236	355.172	91.0579	355.07	285.009	355.117	355.154	355.209	137.06	73.0476	337.106
PTP1645	C12 H28 F N9 O11 S	526.169	M+H	0.724625	526.169
PTP1646	C8 H22 Br F N8 O4	393.1	M+H	10.2496	280.974	393.1	149.023	311.126	150.969	262.963	337.037	236.984	105.034	132.958
PTP1647	C13 H26 N9 O5 P	420.186	M+H	4.36531	91.0548	97.0289	115.039	133.05	85.029	73.0292	420.186	295.102	145.049	69.0343
PTP1648	C19 H30 N6 O2	375.251	M+H	11.6096	375.25	123.044	135.003	375.325	375.17	263.047	319.109	250.981	57.0707	374.995
PTP1649	unknown	774.467	M+H	12.589	184.073	774.464	86.097	756.554	774.559	125	167.98	124.938	339.19	60.0816
PTP1650	C29 H28 F N4 O3 P S	282.087	M+2H	0.960455	192.055	150.077	183.05	85.029	73.0291	97.0289	127.039	147.039	173.03	192.556
PTP1651	C18 H30 O3	295.227	M+H	10.5603	179.143	277.216	295.225	71.0863	99.0809	93.0704	135.117	81.0706	121.101	95.0861
PTP1652	C15 H22 O2	235.169	M+H	11.7891	235.169
PTP1653	C32 H38 N2 O5	531.278	M+H	6.84648	531.277	531.111	513.267	369.225	441.245	165.07	483.256	369.058	70.3285	471.074
PTP1654	C26 H34 O8	513.18	M+H	9.28973	513.179	161.012	143.001	98.9758	116.986	56.9656	185.012	277.075	251.059	203.022
PTP1655	C12 H12 N4 O4	277.093	M+H	1.85133	277.093	176.082	232.071	234.99	252.979	249.098	277	132.958	216.979	234.969
PTP1656	C17 H21 F3 N4 O3	387.163	M+H	4.79023	387.162	225.11	70.4405	203.053	343.172	207.1	207.138	185.042	225.148	70.4421
PTP1657	C10 H25 F3 N10 O4 P2 S	501.128	M+H	4.35431	441.107	327.075	501.129	237.028	309.064	219.018	207.033	98.9758	116.986	177.007
PTP1658	C9 H5 F2 N O2 S2	261.98	M+H	2.50605	261.979	217.99	279.99	150.969	251.995	70.9585	132.958	236	234.956	219.969
PTP1659	C8 H9 F4 N O2	228.065	M+H	5.10241	171.049	105.07	323.08	69.0343	97.0289	237.028	341.09	85.029	87.0447	228.232
PTP1660	C17 H43 N6 O4 P3	489.263	M+H	11.866	325.211	489.217	104.993	407.214	186.995	489.258	489.355	337.205	72.1243	56.9655
PTP1661	C10 H13 F5 N4 O3 P2 S	427.017	M+H	0.976516	306.974	427.017	318.974	132.958	336.985	150.969	200.984	366.996	144.958	186.969
PTP1662	C15 H18 O8	309.097	M+H	4.6935	147.044	127.039	119.049	309.097	291.086	85.029	97.0289	109.029	165.055	81.0341
PTP1663	C9 H10 O5	199.06	M+H	5.31799	74.0972	199.18	100.076	140.047	83.0862	72.0452	155.07	95.0497	117.103	55.0551
PTP1664	C47 H72 F5 N S	778.538	M+H	12.2823	778.538
PTP1665	C18 H39 N O3 P2	380.248	M+H	11.7083	380.248
PTP1666	C12 H22 O6	285.131	M+H	3.72581	285.131	285.04	285.077	285.203	257.045	95.0861	57.0707	253.086	268.978	285.01
PTP1667	C32 H29 F4 N O5 S	616.177	M+H	9.86681	616.177	498.15	557.164	497.142	483.127	543.147	146.387	72.0794	634.19	140.068
PTP1668	C41 H83 F2 N10 O12 P S	1009.57	M+H	11.4237	1009.57
PTP1669	C46 H82 N9 O7 P S2	968.559	M+H	13.0697	804.55	146.982	621.485	86.097	886.553	968.554	81.0705	67.055	599.503	95.086
PTP1670	C19 H24 F2	291.193	M+H	10.0978	291.229	291.193	291.159	132.987	201.047	189.007	200.044	200.546	116.986	98.9758
PTP1671	C24 H27 F N4 O6	509.175	M+H	4.87968	509.174	305.055	509.12	303.05	304.053	347.121	491.164	329.111	347.076	331.081
PTP1672	unknown	787.48	M+H	14.9621	787.48
PTP1673	C48 H58	635.464	M+H	13.1682	635.464
PTP1674	unknown	677.007	M+H	1.53506	677.007
PTP1675	C52 H75 F2 N O4 P2	878.521	M+H	12.9412	878.52	86.0971	81.0706	67.0551	95.0861	500.314	502.329	317.179	198.968	93.0705
PTP1676	C5 H6 F3 N3 O	182.053	M+H	1.55768	182.009	164.042	136.076	182.081	182.027	166.986	119.049	136.047	123.044	165.055
PTP1677	C57 H87 F3 N6 S	473.341	M+2H	6.8206	473.34	100.113	473.841	473.235	719.504	473.272	210.149	473.095	591.456	89.0602
PTP1678	C31 H65 O14 P	693.419	M+H	11.6526	693.419
PTP1679	C13 H29 N3 O5	308.218	M+H	0.541863	308.218	131.086	132.089	163.112	72.0815	112.112	84.0814	164.115	129.139	133.101
PTP1680	C18 H33 N O4	310.235	M+H	10.1354	310.235	104.993	310.134	120.089	310.206	134.997	119.086	132.089	131.086	116.986
PTP1681	C11 H19 F N2 O5 P2 S2	405.027	M+H	4.55096	405.169	252.979	270.99	123.044	345.005	405.026	208.989	363.016	210.969	387.016
PTP1682	C20 H26 N2 O2 S	359.183	M+H	9.55256	359.183	359.22	104.993	377.193	118.972	276.959	359.202	91.058	70.5614	359.028
PTP1683	C23 H24 O10	461.144	M+H	6.59218	299.091	107.05	193.05	461.144	461.274	663.311	461.179	72.2369	461.234	91.7653
PTP1684	C17 H26 F3 N O7 P2	476.119	M+H	1.93039	166.086	120.081	476.146	147.044	103.055	131.049	70.1843	149.06	107.05	70.1823
PTP1685	unknown	465.371	M+H	12.2639	465.371
PTP1686	C25 H36 O2	369.278	M+H	11.2219	369.278
PTP1687	C11 H15 F5 N7 O6 P	468.081	M+H	6.93968	468.192	85.029	71.0499	468.103	377.018	303.05	395.028	129.055	661.049	193.032
PTP1688	C13 H18 O	191.143	M+H	6.33605	134.996	116.986	98.9758	191.143	153.007	149.012	161.132	177.007	195.018	56.9656
PTP1689	C25 H47 N5 O2	450.38	M+H	9.29578	450.379	300.29	344.316	70.0659	388.342	132.102	146.118	57.0707	86.0971	84.0814
PTP1690	C21 H20 O13	481.098	M+H	5.2938	319.045	481.098	481.166	151.039	153.018	273.04	245.045	165.018	111.008	217.049
PTP1691	C15 H11 Cl N4 S3	378.99	M+H	2.11198	378.99	252.979	234.969	379.157	350.994	248.948	216.957	266.959	205.966	223.976
PTP1692	C28 H32 O16	625.177	M+H	7.01318	317.065	625.155	302.042	85.029	479.119	71.0499	274.047	129.055	285.039	301.071
PTP1693	unknown	543.37	M+H	13.4539	543.369	543.12	104.993	460.996	232.889	132.987	157.585	550.268	254.974	135.003
PTP1694	C11 H22 N2 O S2	263.125	M+H	11.9705	104.993	161.03	262.981	198.989	173.03	263.125	191.04	263.061	143.019	203.04
PTP1695	C22 H24 O7	423.144	M+H	1.69776	423.143	172.043	101.042	261.09	69.0706	244.064	214.053	140.071	85.029	215.085
PTP1696	C11 H12 O2	209.117	M+H+MeOH	5.2526	209.117
PTP1697	C21 H37 F O	325.289	M+H	11.9307	325.289	95.0861	325.212	109.102	119.086	187.148	81.0706	161.133	123.117	121.101
PTP1698	C5 H F N6 O P2 S2	306.92	M+H	0.0499367	306.92	324.93	240.909	131.086	282.92	264.909	247.906	222.898	229.896	163.112
PTP1699	C18 H20 O5	317.139	M+H	5.05679	317.066	137.06	151.075	175.075	302.042	271.096	317.138	165.055	299.128	149.06
PTP1700	C29 H48 O2	429.373	M+H	13.376	429.373	165.091	104.993	429.321	346.99	57.0708	163.112	149.096	71.0863	205.122
PTP1701	C14 H37 N10 P S2	441.246	M+H	7.29112	441.246
PTP1702	C29 H63 F N8 O5 S	655.47	M+H	13.544	655.469	104.993	186.995	490.962	268.998	80.9484	244.954	408.958	317.179	71.0637
PTP1703	C23 H22 F4 N2 O7	515.144	M+H	5.08068	455.122	323.08	341.091	515.211	237.028	146.06	515.144	515.115	353.063	247.108
PTP1704	unknown	544.364	M+H	12.3905	544.364
PTP1705	C15 H18 O8	309.096	M+H	4.38164	147.044	291.086	119.049	131.086	85.029	309.097	81.0342	165.055	309.13	109.029
PTP1706	C19 H23 Cl N4 O3	391.158	M+H	3.64897	391.157	244.108	391.081	70.1765	223.06	70.1786	149.023	181.049	278.979	331.106
PTP1707	C39 H84 N9 O P3	788.609	M+H	13.508	788.518	184.073	788.606	185.077	167.98	125	124.938	186.078	504.246	439.222
PTP1708	C14 H15 Cl N4 O S	323.074	M+H	3.11663	323.074	185.042	161.021	139.039	203.052	131.086	60.0564	85.029	323.113	305.066
PTP1709	C4 H6 F5 N3	192.055	M+H	0.750376	192.055
PTP1710	C52 H98 F2 N2 O5 P2	931.699	M+H	14.6791	931.699	651.459	333.203	198.974	931.5	767.482	81.0696	67.0542	95.0851	849.484
PTP1711	unknown	759.204	M+H	5.76268	759.204
PTP1712	C17 H32 F3 N5 O8	492.227	M+H	4.14654	209.154	191.143	492.226	330.173	122.027	69.0343	173.133	125.096	85.0291	123.117
PTP1713	C11 H19 F4 N3 O4	334.14	M+H	4.19114	188.07	205.097	146.06	334.139	84.045	159.092	225.102	334.088	130.05	144.081
PTP1714	C5 H9 F N2 O4 P2 S	274.982	M+H	13.3608	274.982
PTP1715	C22 H22 O11	463.124	M+H	6.31107	463.123	313.07	343.081	367.081	445.113	353.102	409.092	427.102	379.081	328.057
PTP1716	C15 H8 O7	301.034	M+H	6.2233	301.141	301.071	286.047	301.035	273.039	245.045	258.052	245.078	217.05	230.057
PTP1717	C20 H22 O8	391.139	M+H	4.64821	391.119	241.086	107.05	391.139	253.086	271.096	229.066	373.128	239.07	228.063
PTP1718	C14 H27 F3 N O5 P	378.166	M+H	5.14673	216.113	378.166	144.081	378.064	360.053	70.3349	70.089	85.0289	258.021	234.021
PTP1719	unknown	735.457	M+H	12.865	735.457
PTP1720	C18 H49 N10 O2 P S	501.356	M+H	12.2722	501.356
PTP1721	C20 H42 N2 O	327.337	M+H	10.7714	327.337	310.31	72.0815	327.25	57.0707	71.0863	95.086	85.1018	89.1079	81.0705
PTP1722	unknown	694.45	M+H	13.8808	694.45
PTP1723	C8 H12 O7	221.066	M+H	0.600382	119.019	179.04	161.029	221.066	137.029	239.076	101.009	221.017	197.066	203.04
PTP1724	C18 H33 F2 N O7 P2	476.177	M+H	1.41155	166.086	120.081	131.049	476.145	149.06	103.055	476.177	145.049	107.049	127.039
PTP1725	C6 H5 F N6 O3 P2 S2	354.94	M+H	14.3384	354.94
PTP1726	C40 H36 F2 O4 P2	681.213	M+H	8.36044	681.212	107.05	215.07	199.075	227.07	197.06	239.07	137.023	347.091	169.065
PTP1727	C8 H18 F5 N6 O13 P S2	597.01	M+H	13.3599	597.01
PTP1728	C9 H18 O6	245.1	M+H	1.85897	245.1	245.044	109.029	142.032	245.226	113.06	130.05	217.049	182.117	245.189
PTP1729	C15 H26 F N10 O6 P	493.182	M+H	2.84221	188.071	205.097	146.06	331.081	144.081	159.092	118.065	493.136	493.185	170.06
PTP1730	unknown	465.335	M+H	11.3044	465.282	465.331	70.7077	303.051	374.995	104.993	274.981	220.971	232.971	301.141
PTP1731	C19 H34 F2 N10 S	473.273	M+H	7.33646	473.272	473.227	337.099	336.098	335.094	81.0705	72.1167	203.052	293.208	165.09
PTP1732	C18 H27 N O8	386.181	M+H	2.85876	224.128	178.123	386.181	160.112	85.029	206.118	120.081	70.2656	97.0289	127.039
PTP1733	C43 H83 F6 N O11 P2	966.542	M+H	12.9435	966.542
PTP1734	C48 H35 P	643.254	M+H	12.313	643.454	643.252	331.188	387.214	70.4328	533.382	95.0861	333.203	81.0705	67.055
PTP1735	C30 H46 O4	471.348	M+H	8.05543	471.347	471.22	453.336	119.086	425.341	95.086	111.081	81.0706	175.148	147.117
PTP1736	C9 H17 F N2 O8 P2 S2	426.996	M+H	2.11822	163.039	252.979	366.974	234.968	276.979	145.028	135.044	164.042	70.6347	248.948
PTP1737	C37 H47 N5 O6	658.359	M+H	10.1152	658.358	256.263	429.118	193.049	88.0763	149.023	70.0659	102.092	237.075	385.092
PTP1738	C11 H24 F N2 O P S	283.14	M+H	0.883183	283.14
PTP1739	C27 H32 N4 O7 S	539.189	M+H	11.6632	539.188	104.993	299.196	457.185	262.982	375.182	135.003	374.994	70.9765	393.193
PTP1740	C7 H11 F3 N4 O4	273.082	M+H	0.730078	97.0289	208.06	130.05	273.119	225.087	81.0342	273.107	84.045	85.029	192.055
PTP1741	C20 H33 F3	331.261	M+H	11.5201	331.261
PTP1742	C9 H22 F3 N6 O4 P3	429.094	M+H	6.02106	429.173	267.12	429.094	147.044	429.596	91.0579	359.028	331.081	429.208	85.029
PTP1743	C16 H32 O4	311.219	M+H	9.88919	311.219	293.211	81.0705	95.0861	311.201	279.233	97.1018	71.0863	67.055	93.0705
PTP1744	C10 H18 F N5 O4	314.124	M+Na	0.814764	136.062	97.0289	314.091	314.182	296.081	164.057	143.016	178.072	179.037	112.076
PTP1745	C21 H20 O12	465.103	M+H	7.05419	319.045	465.103	85.029	71.0499	303.05	129.055	153.018	273.039	165.018	245.044
PTP1746	C22 H32 O2	329.243	M+H	12.4114	329.242	104.993	247.004	328.754	104.972	56.9656	217.096	85.6325	337.204	347.252
PTP1747	C13 H20	177.164	M+H	11.9004	177.164
PTP1748	C16 H32 N6 O	325.272	M+H	11.675	325.271	311.189	329.2	279.232	293.178	95.0861	109.102	81.0706	67.055	56.9656
PTP1749	C46 H94 F N O7 P2	854.656	M+H	13.3635	854.656
PTP1750	unknown	911.657	M+H	13.9271	911.657
PTP1751	C44 H88 F O P S3	779.579	M+H	13.8366	779.579
PTP1752	C14 H6 O8	303.014	M+H	1.05831	303.05	303.013	127.039	303.07	285.06	275.018	85.029	229.049	99.0445	257.008
PTP1753	C36 H66 N2 O9	671.484	M+H	13.6075	589.48	104.993	671.481	611.462	333.24	507.272	311.258	393.297	313.274	335.256
PTP1754	C29 H44	393.352	M+H	12.2005	393.297	393.351	149.133	281.172	95.0862	213.164	255.211	215.179	241.195	175.148
PTP1755	C47 H91 F N2 O12	895.663	M+H	12.8547	895.665	895.486	627.46	399.182	599.428	315.036	625.444	286.99	291.193	597.412
PTP1756	C13 H29 N3 O6	324.213	M+H	0.656068	306.118	324.213	324.129	324.165	72.0816	288.108	162.076	146.165	240.086	174.076
PTP1757	C40 H68 N2 O9	721.5	M+H	13.5427	639.495	104.993	337.273	721.485	661.478	359.256	325.211	81.0705	721.029	67.0549
PTP1758	C13 H18	175.148	M+H	11.8013	175.148
PTP1759	C18 H39 F6 N7 O3	516.307	M+H	10.8206	516.307
PTP1760	C11 H18 N9 O P	346.126	M+Na	5.17368	346.126
PTP1761	C33 H63 F N6 O2	595.507	M+H	13.8212	595.507
PTP1762	C8 H16 N2 O3	189.123	M+H	0.840872	189.135	70.0659	116.071	74.072	144.113	172.108	158.092	84.0814	130.086	115.087
PTP1763	C15 H30 F3 N2 O14 P S2	615.09	M+H	10.5647	615.09
PTP1764	C12 H20 F2 N2 O2 S	295.129	M+H	3.44656	174.969	186.969	234.99	120.081	166.086	132.958	204.979	253	216.979	295.011
PTP1765	C27 H34 F2 O8	525.231	M+H	5.9958	525.23	393.188	335.095	97.6244	333.078	137.06	317.083	315.405	275.074	510.868
PTP1766	C11 H21 F5 N10 O5 P2	531.117	M+H	4.82847	471.095	325.037	339.053	234.99	531.208	369.152	91.0548	195.01	216.979	158.974
PTP1767	C12 H9 F6 N2 O9 P S	502.974	M+H	11.9494	502.974
PTP1768	C9 H22 F5 N5 O18 P2 S	678.015	M+H	2.11469	678.015
PTP1769	C10 H16 Cl2 N4 O S2	343.021	M+H	0.607211	301.01	198.985	240.996	343.021	283.002	222.985	228.996	361.032	210.985	216.996
PTP1770	C15 H31 F2 N10 O11 P3	659.143	M+H	0.793457	659.143
PTP1771	unknown	771.535	M+H	12.4489	771.535
PTP1772	C11 H20 N2 O5	261.145	M+H	3.15589	86.097	132.102	261.131	84.045	261.145	198.112	244.118	130.05	188.071	151.039
PTP1773	C25 H30 N4 O2	419.25	M+H	4.15057	419.25	70.0659	158.092	419.123	175.119	116.071	115.087	112.087	163.112	305.091
PTP1774	C13 H22 F N O4 S	308.134	M+H	0.790124	76.0223	179.048	162.022	84.045	308.091	233.059	116.017	130.05	144.011	58.9958
PTP1775	C24 H28 N4 O	389.23	M+H	9.96359	389.229	389.266	62.9825	104.993	71.5449	135.003	148.982	347.192	357.081	357.203
PTP1776	C18 H40 F4 N10	473.346	M+H	11.1498	473.343	473.197	409.346	203.179	205.159	189.164	437.341	427.357	177.164	95.0861
PTP1777	C41 H41 Br Fe O8	398.076	M+2H	10.5564	398.076
PTP1778	C13 H20	177.164	M+H	10.1737	177.164	121.101	107.086	95.0861	134.997	93.0705	69.0707	121.017	81.0706	135.117
PTP1779	C6 H11 F N2 O2 S	195.06	M+H	0.577731	134.996	121.017	181.037	116.986	163.027	98.9758	139.027	177.007	195.017	153.007
PTP1780	C36 H71 F6 N8 O7 P S	905.488	M+H	11.6309	905.487	627.262	681.346	743.434	104.993	85.0291	465.21	97.0289	73.0291	519.293
PTP1781	C16 H30 F6 N O2 P3	476.147	M+H	2.70823	476.147
PTP1782	unknown	356.285	M+H	11.3767	356.285
PTP1783	C27 H34 O5	461.236	M+H	8.65743	461.235	329.194	315.049	72.2312	104.993	107.086	81.0706	145.035	74.097	217.529
PTP1784	C30 H48 F P	459.356	M+H	10.7333	459.356
PTP1785	C27 H28 O13	561.159	M+H	6.05397	399.071	561.158	561.122	317.084	383.04	310.047	335.095	561.25	355.044	453.1
PTP1786	C16 H22 N4 O9 S	447.117	M+H	0.169068	447.117
PTP1787	C29 H42 O3	439.318	M+H	12.2221	439.318	81.0706	95.086	69.0708	104.993	262.981	121.102	93.0702	57.0707	135.116
PTP1788	C4 H8 N4 O7 S2	288.991	M+H	11.9227	288.991
PTP1789	C9 H20 F N10 O4 P	383.145	M+H	10.2478	383.204	301.141	104.993	327.141	267.12	70.39	281.135	84.6178	149.023	207.063
PTP1790	C9 H20 N2 O2	189.16	M+H	2.64207	147.063	189.074	119.069	146.06	145.084	118.065	171.063	102.055	144.076	189.159
PTP1791	C8 H19 N6 O5 P	311.124	M+H	1.5664	179.034	133.028	311.132	123.044	293.121	161.023	265.126	121.084	151.039	120.081
PTP1792	C20 H37 F2 N O5 S3	506.187	M+H	0.750803	506.187
PTP1793	unknown	543.367	M+H	12.0252	543.367
PTP1794	C16 H35 N O2	274.274	M+H	8.64712	274.274	106.087	57.0707	88.0763	71.0863	70.0659	85.1018	200.044	70.3281	191.039
PTP1795	C16 H29 N5 O6 P2	450.167	M+H	3.91791	288.058	287.055	450.111	450.165	85.0291	91.0548	97.0289	318.124	145.049	71.8887
PTP1796	C13 H12 O9	330.082	M+H	1.37098	163.039	150.055	145.028	135.044	223.042	70.2156	117.034	168.066	312.134	330.117
PTP1797	C24 H46 N2 O2	395.364	M+H	9.91793	395.363	197.201	377.353	198.185	180.174	70.713	81.0705	413.137	83.0862	55.0551
PTP1798	C5 H2 F3 O12 P3 S3	500.794	M+H	13.0946	337.205	502.329	500.794	410.762	86.0971	319.194	500.314	501.296	317.179	125
PTP1799	C7 H13 N O4	176.092	M+H	1.17898	130.086	70.0659	116.972	71.0499	88.0763	175.985	134.081	152.969	131.995	176.122
PTP1800	unknown	854.46	M+H	11.2171	854.46
PTP1801	C18 H39 N O	286.31	M+H	10.8345	286.31
PTP1802	C8 H14 N2 O4	203.103	M+H	0.788593	203.052	203.081	157.076	130.065	203.143	86.097	185.071	161.029	69.0343	185.132
PTP1803	C11 H27 N4 O3 P	295.188	M+H	6.78489	174.969	186.969	295.188	234.99	132.958	253	204.979	216.979	295.011	150.969
PTP1804	C18 H9 N2 P S	317.03	M+H	6.1337	317.03
PTP1805	C9 H9 N3 O3	208.072	M+H	3.43417	176.045	208.072	208.133	149.06	150.969	208.097	193.982	132.958	208.155	151.972
PTP1806	C8 H16 F3 N7 O5 P2 S	442.043	M+H	2.49908	261.98	322.001	334.001	273.98	219.969	352.011	279.99	272	290.011	442.043
PTP1807	C28 H19 F2 O4 P	489.106	M+H	5.5631	489.106
PTP1808	unknown	653.315	M+H	8.52884	653.315
PTP1809	C27 H31 F N4 O3	501.231	M+H	6.3855	501.23	425.14	501.158	501.065	355.173	349.111	325.032	331.081	424.137	203.052
PTP1810	C20 H22 O4	327.159	M+H	8.64474	151.075	137.06	327.159	203.107	98.9847	119.049	91.0548	188.083	165.091	171.08
PTP1811	C8 H13 N O6	220.082	M+H	0.819161	220.082
PTP1812	unknown	637.518	M+H	13.6254	637.518
PTP1813	C13 H22 O	177.164	M+H-H2O	5.38502	177.164
PTP1814	C18 H36 N6 O3	385.293	M+H	11.288	385.292	324.326	385.177	385.377	70.4123	62.9825	220.971	104.993	57.0707	302.974
PTP1815	C12 H12 O6	253.071	M+H	2.42509	123.044	253.07	95.0497	109.029	253.13	81.0341	85.029	101.024	151.039	115.076
PTP1816	unknown	773.553	M+H	12.5672	773.553
PTP1817	unknown	767.582	M+H	13.8549	767.582
PTP1818	C10 H6 F4 N P3	309.972	M+H	14.2917	309.972
PTP1819	C13 H16	173.133	M+H	5.21722	173.133
PTP1820	C58 H83 F N6 O4 P2 S	1041.57	M+H	12.6911	959.57	981.552	681.346	421.131	461.125	797.519	519.293	85.0291	259.079	97.0289
PTP1821	C11 H10 N2 O2	203.082	M+H	1.44726	203.052	203.081	157.076	203.143	130.065	185.132	143.086	170.109	203.106	203.179
PTP1822	C11 H12 N2 O2	227.079	M+H	2.85502	227.079	96.0061	210.052	182.058	100.113	210.076	227.102	227.176	69.0707	83.0862
PTP1823	C15 H32 F2 N10 O2	423.275	M+H	11.0009	423.275
PTP1824	C23 H22 N8 O2	885.378	2M+H	7.8484	885.377	70.0659	146.06	330.144	157.097	70.2078	118.065	217.134	72.0815	245.129
PTP1825	unknown	740.521	M+H	12.5566	740.521
PTP1826	C18 H20 N2 O3	313.155	M+H	10.5437	313.234	138.091	313.214	136.039	122.097	148.076	313.155	110.06	130.065	120.045
PTP1827	unknown	789.181	M+H	4.62326	789.179	376.048	234.99	422.053	404.043	232.005	627.127	274.016	286.016	216.979
PTP1828	C16 H38 F2 N9 O3 P	474.285	M+H	9.29453	60.0816	60.0564	474.287	474.258	60.0549	71.606	119.086	71.6081	87.0219	264.645
PTP1829	C49 H72 F3 N7 O	832.582	M+H	13.3496	832.588	146.982	86.097	81.0705	95.086	67.055	649.516	478.329	71.0737	627.534
PTP1830	C51 H74 N6 O2	803.595	M+H	14.8463	803.594	104.993	295.131	313.141	767.459	71.4895	462.274	743.45	785.584	394.212
PTP1831	C13 H22 O3	209.154	M+H	4.2285	121.101	209.153	167.143	107.086	83.0498	95.0497	209.044	163.148	177.055	209.117
PTP1832	unknown	866.669	M+H+MeOH	13.7846	866.668	500.319	686.605	704.615	71.0694	588.551	71.0674	203.052	268.578	363.756
PTP1833	unknown	567.364	M+H	12.5993	567.364
PTP1834	C43 H57 F N6 S	709.442	M+H	12.9132	709.442
PTP1835	C4 H7 F2 N6 O2 P S	273.013	M+H	0.578813	273.013
PTP1836	C27 H36 F2 O5	479.262	M+H	9.74662	479.262	479.31	303.05	479.205	317.065	461.252	389.231	62.9825	302.041	317.209
PTP1837	C18 H17 N O9 S	424.07	M+H	4.75196	424.069	153.018	195.029	335.022	155.016	407.043	317.011	180.995	141	284.031
PTP1838	unknown	455.389	M+H	12.2106	455.389
PTP1839	C28 H32 F4 O10 P2	667.148	M+H	2.94923	667.148	325.032	505.095	487.085	343.042	649.138	488.092	71.5632	184.034	367.162
PTP1840	C23 H55 N9 O11	634.409	M+H	11.9453	634.409
PTP1841	C21 H20 O12	465.103	M+H	0.929315	465.103
PTP1842	C13 H26 F4 N6 O3 P2 S	485.126	M+H	4.88418	485.122	453.1	317.084	485.152	305.083	365.105	485.2	241.067	347.094	159.08
PTP1843	C24 H20 O8	437.123	M+H	6.1194	191.034	437.123	343.081	107.05	147.044	123.044	285.076	121.029	163.039	395.112
PTP1844	C40 H66 O5	627.496	M+H	13.6183	627.495	70.4907	70.4925	67.055	70.4879	325.274	135.003	104.993	81.0705	511.036
PTP1845	unknown	821.626	M+H	14.34	821.626
PTP1846	unknown	907.699	M+H	14.7685	907.699
PTP1847	C19 H35 F3 O2	353.266	M+H	12.6799	353.266
PTP1848	C7 H3 F3 O S4	288.909	M+H	0.0494534	306.919	240.909	234.899	282.92	264.909	276.91	222.898	247.906	229.896	289.03
PTP1849	C18 H42 F2 N5 O4 P3	524.249	M+H	14.9538	524.249
PTP1850	C8 H12 F6 N6 O9 S2	515.008	M+H	11.5011	515.008
PTP1851	C16 H26 O3	249.185	M+H	9.88965	249.185	193.122	57.0707	137.06	104.993	161.096	119.086	134.997	249.111	116.986
PTP1852	C61 H94 F2 N4 O2	953.742	M+H	14.0047	953.74	353.229	671.485	673.501	81.0705	67.055	95.086	533.381	531.365	69.0706
PTP1853	unknown	795.612	M+H	14.2612	795.612
PTP1854	C32 H66 F3 N9 O4	349.767	M+2H	6.15458	349.767
PTP1855	C21 H30 N4 O5	457.185	M+H	11.67	457.185	104.993	457.35	299.196	375.181	135.003	313.222	70.1923	457.266	374.995
PTP1856	C13 H29 F5 N10 O6	517.226	M+H	5.37055	517.132	517.224	354.071	355.045	353.063	133.101	355.079	379.099	85.0291	372.082
PTP1857	C32 H53 F3 N10 O2 P2 S2	793.33	M+H	7.21979	793.33
PTP1858	C51 H102 N2 O3 P2 S	885.716	M+H	13.8259	885.715	613.48	629.475	81.0705	605.475	67.055	95.0861	589.481	885.478	69.0706
PTP1859	C16 H26 F2 N10 S	429.211	M+H	12.0581	429.282	331.215	429.258	313.205	429.372	429.208	429.089	359.027	56.9656	91.0578
PTP1860	C19 H39 O7 P	411.251	M+H	12.0249	411.251
PTP1861	C57 H89 N9 S	932.703	M+H	14.8819	932.703
PTP1862	C15 H23 F2 N5 O5 P2	454.121	M+H	5.67194	454.121
PTP1863	C11 H22 N2 O	199.181	M+H	14.4098	199.181
PTP1864	unknown	701.53	M+H	14.2841	619.527	104.993	701.529	641.509	701.413	329.242	301.211	52.6858	507.272	303.342
PTP1865	unknown	480.354	M+H	10.763	480.354
PTP1866	C17 H34 F4 N4 O8 P2	561.186	M+H	7.47397	561.185	219.018	177.007	158.996	501.164	185.012	203.023	98.9758	201.007	333.049
PTP1867	C14 H15 Cl N4 O S	323.074	M+H	3.28111	323.074	185.042	161.021	323.108	203.053	85.029	323.037	131.086	153.018	127.039
PTP1868	unknown	587.363	M+H	11.8628	587.363
PTP1869	C15 H40 N9 P	378.322	M+H	9.3535	378.322
PTP1870	C37 H51 F2 O13 P3 S2	899.202	M+H	3.116	245.044	127.039	595.144	139.039	287.055	179.034	263.055	151.039	899.203	609.124
PTP1871	C12 H26 F2 N9 O4 P S	462.161	M+H	5.15488	136.039	168.066	330.118	462.16	73.0291	85.029	462.202	97.0289	127.039	69.0343
PTP1872	C6 H18 F N6 O6 P	321.108	M+H	5.0636	275.102	130.065	188.071	159.092	303.098	257.092	132.081	146.06	285.087	321.108
PTP1873	unknown	384.729	M+H	12.4269	384.729
PTP1874	unknown	748.595	M+H	14.3195	748.595
PTP1875	C11 H9 N O2	188.071	M+H	5.33712	146.06	188.071	150.969	173.985	118.065	155.974	144.081	111.985	132.958	170.06
PTP1876	C21 H22 O10	435.128	M+H	5.52127	435.128
PTP1877	C10 H9 N O4	208.061	M+H	1.77475	146.06	208.097	85.0291	190.05	208.06	208.155	127.039	150.969	208.133	186.969
PTP1878	C14 H38 N8 P2	381.277	M+H	11.0958	381.353	381.278	64.9783	135.003	381.298	70.652	299.278	381.238	216.993	81.0706
PTP1879	C6 H16 N5 O4 P	254.103	M+H	1.02666	254.102	254.138	195.065	162.055	60.0816	153.054	149.06	236.091	163.063	81.0341
PTP1880	C26 H30 N4 O2 S2	495.184	M+H	6.65507	495.184	333.06	261.074	275.11	333.13	331.1	349.127	331.081	423.126	186.065
PTP1881	C30 H26 O14	611.141	M+H	9.28313	611.141
PTP1882	C42 H63 O4 P	663.451	M+H	13.4004	663.451
PTP1883	unknown	685.466	M+H	11.9504	685.466
PTP1884	C31 H62 N6 O2	551.503	M+H	13.886	551.503	57.0707	71.0863	95.086	85.1018	81.0705	109.102	83.0862	67.055	69.0706
PTP1885	C9 H19 O11 P	335.074	M+H	0.800684	335.037	70.9702	335.094	141.852	117.681	97.621	70.9682	219.244	67.8787	79.4944
PTP1886	C9 H17 O12 P	349.053	M+H	3.06307	349.139	229.097	188.071	332.113	146.06	156.081	144.081	130.065	331.128	276.123
PTP1887	C10 H14 F N8 O7 P	409.079	M+H	3.6954	234.99	349.058	303.052	253	367.068	216.979	158.974	331.047	70.0658	176.984
PTP1888	C12 H22 O6	285.131	M+H	6.57467	285.131	285.203	285.04	285.076	81.0705	95.0861	109.102	71.7316	267.065	271.226
PTP1889	C27 H42 O6	463.303	M+H	11.0364	463.266	463.303	70.3525	135.003	70.3547	301.07	70.3563	127.037	299.009	377.193
PTP1890	C30 H44 O4	469.332	M+H	10.9619	469.332
PTP1891	C9 H18 O6	245.1	M+H	1.23807	245.1	142.032	113.035	245.226	170.027	161.029	245.046	171.117	85.029	113.06
PTP1892	C15 H20 O4	247.133	M+H	3.94182	247.132	247.06	229.122	105.07	199.112	217.122	201.127	95.0497	123.081	189.091
PTP1893	unknown	956.563	M+2H	12.6855	956.563
PTP1894	C38 H79 O P3	645.543	M+H	14.3718	645.542	249.109	104.993	665.364	662.938	530.505	63.6513	633.338	523.345	563.37
PTP1895	C57 H57 F3	799.448	M+H	14.2536	799.448
PTP1896	unknown	744.481	M+H	11.9616	744.481
PTP1897	C49 H96 F5 N4 P3	929.684	M+H	13.5785	929.684
PTP1898	C16 H10 O2	267.102	M+H+MeOH	9.59885	267.102
PTP1899	unknown	624.641	M+H	13.7908	624.641
PTP1900	C15 H24 N6 O2	321.203	M+H	9.49585	321.203
PTP1901	C12 H29 N3 O6 P2	374.16	M+H	4.69258	374.16	222.112	374.186	150.091	123.044	204.102	356.149	212.071	175.075	234.112
PTP1902	C7 H13 N2 O P S2	237.028	M+H	0.616034	237.028
PTP1903	C49 H65 F N3 P	746.497	M+H	12.3592	746.497
PTP1904	C10 H11 N O3	194.081	M+H	0.80541	194.081
PTP1905	C23 H26 F2 N10 O2 S	545.2	M+H	5.25969	545.2
PTP1906	C15 H18 Cl N3 O	292.122	M+H	0.797227	292.122
PTP1907	unknown	859.481	M+H	10.8576	859.481	535.288	565.262	551.281	184.074	549.267	70.9188	61.0293	93.0704	79.055
PTP1908	C11 H12 O3	193.086	M+H	4.66763	161.06	133.065	105.07	193.086	150.969	115.055	132.958	103.055	79.0549	118.041
PTP1909	C12 H16 O2	193.122	M+H	0.27738	150.969	132.958	192.979	174.969	168.979	90.9482	148.974	193.159	152.969	190.985
PTP1910	C12 H32 F N7 O16 P2	612.144	M+H	0.947226	612.144
PTP1911	C10 H10 O4	195.065	M+H	3.2027	195.029	139.039	177.055	163.039	145.028	195.121	195.088	89.0603	152.969	149.023
PTP1912	C44 H35 F O7	348.125	M+2H	7.7054	348.125
PTP1913	C10 H F5 N2 O7	356.978	M+H	10.5714	356.978
PTP1914	unknown	907.7	M+H	13.7574	907.7
PTP1915	C50 H75 F4 N8 O6 P	991.556	M+H	11.5981	991.557	507.272	681.345	713.335	829.506	808.527	97.029	86.0971	85.029	683.353
PTP1916	C28 H52 N2 O2 S2	513.356	M+H	11.0198	513.356
PTP1917	C22 H46 F2 N2 O5 P2 S2	583.237	M+H	5.32906	583.236	335.095	271.13	523.038	71.8722	181.05	85.0291	259.062	123.044	510.872
PTP1918	unknown	785.577	M+H	13.4295	785.577
PTP1919	C8 H13 F4 N2 O2 P	277.073	M+H	5.7096	235.062	191.036	217.052	277.073	189.021	116.964	147.01	134.974	165.021	277.141
PTP1920	C48 H100 N8 O P2 S2	931.701	M+H	14.7284	931.699	651.459	333.203	198.974	931.5	767.482	81.0696	67.0542	95.0851	849.484
PTP1921	C27 H30 O15	595.167	M+H	6.39354	287.055	595.144	303.05	449.108	85.0291	147.044	137.023	213.054	129.055	99.9723
PTP1922	C19 H39 F5 N6 O	463.319	M+H	10.5408	463.319
PTP1923	C8 H18 N4 O2	203.15	M+H	0.725673	203.15	70.0659	116.071	203.052	88.0875	158.129	71.0611	129.139	172.108	112.112
PTP1924	unknown	835.643	M+H	14.2936	835.643
PTP1925	C15 H15 N O	226.123	M+H	8.50257	226.18	180.175	163.148	83.0862	81.0705	95.086	107.086	55.0551	97.1017	69.0707
PTP1926	C10 H22 F2 N4 O2 S	301.151	M+H	1.87994	301.139	301.072	242.102	301.035	180.962	70.0659	214.107	234.99	152.071	301.004
PTP1927	C21 H30 O3	331.224	M+H	9.37095	331.224	104.993	331.188	331.262	331.173	249.001	70.7171	331.102	81.0705	95.086
PTP1928	C18 H21 F2 N O3	338.156	M+H	0.787839	338.156
PTP1929	C54 H79 F N O7 P	904.565	M+H	12.5697	639.494	822.56	904.563	86.097	146.982	104.993	763.488	81.0705	95.086	71.0737
PTP1930	C15 H26 O3	293.147	M+H	5.50519	293.147	196.094	138.052	143.047	293.106	131.086	293.21	172.974	184.973	232.994
PTP1931	C32 H67 F6 N7 O6 S	792.485	M+H	14.272	792.485
PTP1932	C21 H22 O4	339.158	M+H	11.0528	339.157	274.975	292.985	338.967	356.978	142.938	198.989	116.986	98.9757	134.996
PTP1933	C15 H22 O3	233.151	M+H	8.03088	233.151	233.063	233.115	177.007	134.996	175.131	208.997	233.19	116.986	98.9758
PTP1934	C39 H62 O5	611.465	M+H	13.242	611.464	81.0704	55.0551	311.258	95.0861	69.0705	335.257	309.242	67.055	232.312
PTP1935	C42 H68 F2 O S	659.502	M+H	14.0621	659.5	659.287	339.22	56.9656	321.21	357.231	164.846	104.993	391.164	353.238
PTP1936	unknown	1120.88	M+H	13.7006	1120.88
PTP1937	unknown	690.435	M+H	11.5228	690.435
PTP1938	C17 H39 N5 O5	394.301	M+H	12.6231	394.301
PTP1939	C39 H57 F3 O S	631.419	M+H	12.571	631.418	203.052	631.48	451.354	70.2531	82.6842	95.086	70.2548	104.993	93.0705
PTP1940	C13 H20 F3 N S	280.133	M+H	11.1967	149.023	337.205	240.099	279.647	157.538	86.0971	184.073	166.543	138.53	177.007
PTP1941	C50 H67 F N10 O4 S2	955.484	M+H	14.0599	955.756	673.501	955.487	198.972	353.23	791.48	320.966	956.488	873.484	164.928
PTP1942	C5 H9 F N4 S	177.061	M+H	0.563131	134.996	121.017	116.986	177.061	159.05	98.9758	139.027	119.019	181.029	153.007
PTP1943	unknown	619.438	M+H	11.3859	619.438
PTP1944	C19 H13 F4 N5 O2	420.108	M+H	1.51665	420.108
PTP1945	C5 H9 F N2 O4 P2 S	274.981	M+H	12.4169	274.981
PTP1946	C19 H42 F2 N6 O3	441.335	M+H	10.8792	441.335
PTP1947	C5 H6 F2 N5 O2 P S	270.002	M+H	11.6551	270.002
PTP1948	C23 H41 N5 O4 S2	516.266	M+H	1.12302	86.097	132.102	253.128	85.029	115.039	97.0289	133.049	223.118	145.05	70.3054
PTP1949	unknown	724.452	M+H	12.052	724.452
PTP1950	C23 H32 N6 O4 S	489.231	M+H	6.53601	489.091	489.231	489.266	185.042	327.037	326.033	357.188	325.031	363.027	70.0658
PTP1951	C14 H20	189.164	M+H	10.9542	189.164	134.997	116.986	98.9758	119.086	95.0861	133.101	147.117	177.007	105.07
PTP1952	C24 H18 O4	393.116	M+H	5.6049	393.115	349.126	307.116	280.974	71.8072	331.114	337.037	289.105	227.052	71.8051
PTP1953	unknown	832.518	M+H	11.5178	832.518
PTP1954	C2 H2 F N4 O5 P S	244.954	M+H	12.6125	244.954
PTP1955	C9 H10 O5	199.06	M+H	0.818543	199.06
PTP1956	C4 H6 N4 O2 S	175.028	M+H	0.574773	119.019	137.029	179.04	161.029	101.009	133.035	175.045	150.969	151.045	132.958
PTP1957	C18 H40 N2 O S2	365.267	M+H	11.6025	365.105	203.052	185.042	365.264	283.083	104.993	66.6257	71.7282	282.949	307.272
PTP1958	C37 H69 F N2 O5 S	673.499	M+H	13.8923	591.496	104.993	262.982	508.991	673.497	344.984	77.9695	613.478	301.211	70.6226
PTP1959	unknown	884.57	M+H	13.4844	884.568	86.097	504.345	198.968	216.978	69.0706	602.313	81.0705	95.0861	104.107
PTP1960	C17 H10 O	231.084	M+H	1.13518	231.084	231.032	231.142	185.038	231.065	70.2961	231.159	231.115	231.173	69.0343
PTP1961	C18 H39 N O4	334.295	M+H	8.14363	334.295	162.055	272.258	228.232	70.0659	88.0763	190.05	132.102	146.117	102.092
PTP1962	C27 H50 F4 O3	499.376	M+H	11.1179	499.376	467.35	499.341	499.186	70.2225	70.2199	481.329	133.101	301.141	104.993
PTP1963	C49 H102 F5 N4 P3	935.731	M+H	13.7731	935.731
PTP1964	C30 H50 O3	481.365	M+H	11.8915	481.365	481.314	481.232	463.22	124.938	169.047	337.205	463.354	142.948	313.273
PTP1965	C16 H30 F3 N8 O5 P	503.21	M+H	6.80512	503.21
PTP1966	C8 H5 N2 O3 P	209.011	M+H	0.116839	191	152.969	150.969	194.98	208.995	166.985	209.153	132.958	195.026	170.98
PTP1967	C7 H12 F2 N2 P2 S2	288.996	M+H	0.81113	288.996
PTP1968	C58 H77 F N4 O9	993.575	M+H	11.5053	993.575
PTP1969	C12 H32 F N7 O15 P2	596.149	M+H	3.27361	596.149
PTP1970	unknown	868.218	M+H	4.49177	868.218
PTP1971	C29 H48 O	413.378	M+H	11.8895	413.378
PTP1972	C12 H19 N10 O2 P	367.15	M+H	0.924258	367.15
PTP1973	C5 H10 Fe O5	205	M+H	0.0869038	149.023	57.0707	181.029	150.969	148.974	163.018	162.989	132.958	191	205
PTP1974	unknown	746.532	M+H	12.2039	746.532
PTP1975	C16 H23 N5 O6	382.171	M+H	2.29247	220.118	364.16	90.0555	202.107	328.139	184.097	382.171	116.034	127.039	72.0452
PTP1976	C7 H8 F2 O4 S2	240.98	M+H-H2O	2.16428	109.029	81.0342	198.969	216.979	241.118	240.979	53.0394	97.0289	93.0372	241.07
PTP1977	C15 H30 F6 N10 O5 P2	607.185	M+H	2.3408	607.185
PTP1978	C7 H11 N O4 S	206.048	M+H	0.870848	206.048
PTP1979	C27 H54 F4 N4 O4	575.413	M+H	11.4059	575.413	104.993	247.004	493.013	186.995	329.007	411.01	70.4017	268.998	575.104
PTP1980	unknown	563.465	M+H	13.5789	563.464	104.993	220.97	562.983	302.974	262.982	285.242	466.979	344.984	338.967
PTP1981	C10 H22 F2 N5 O3 P3 S	424.07	M+H	4.89285	424.069	153.018	195.029	335.022	155.016	407.043	317.011	180.995	141	284.031
PTP1982	unknown	696.382	M+H	12.6911	262.253	696.541	94.0657	516.478	60.0816	67.055	95.086	81.0705	79.0549	93.0704
PTP1983	C17 H39 F3 N7 O3 P	478.288	M+H	13.051	478.288
PTP1984	C11 H11 N O3	206.082	M+H	5.03298	206.082
PTP1985	unknown	724.488	M+H	13.0946	724.488
PTP1986	C13 H19 F4 N4 O17 P3	672.997	M+H	13.3625	672.997
PTP1987	C19 H34 O3	311.258	M+H	13.366	311.258
PTP1988	unknown	854.657	M+H	13.8771	854.656	854.487	586.453	286.99	598.416	585.449	855.501	291.193	283.019	597.413
PTP1989	C15 H18 N2 O	265.13	M+H	3.47576	265.129	70.0659	112.087	162.091	134.096	265.216	248.103	119.086	206.081	94.0657
PTP1990	unknown	780.515	M+H	12.5605	780.511	120.966	164.008	621.485	762.504	184.073	81.0706	95.0861	599.504	93.0704
PTP1991	C27 H30 F6 N2 O2	529.226	M+H	7.66401	529.226	441.173	397.184	355.173	485.236	289.053	245.063	193.12	235.169	499.279
PTP1992	C14 H29 N9 O17	596.175	M+H	0.869527	596.175
PTP1993	C21 H34 O11	480.244	M+H	7.46684	123.117	151.112	85.029	97.0289	69.0706	313.164	133.05	73.0291	115.039	283.154
PTP1994	C10 H7 N O3	190.05	M+H	1.88392	190.05
PTP1995	C14 H30 N2 O2	259.238	M+H	10.7863	259.238
PTP1996	C41 H82 F3 N2 O6 P3 S	881.513	M+H	14.6088	286.99	881.512	305.001	124.938	463.219	268.979	142.948	437.203	265.008	70.6268
PTP1997	C39 H71 O2 P S	635.501	M+H	14.2869	635.501	104.993	70.4096	70.4072	62.9826	359.247	553.257	70.4112	331.217	356.756
PTP1998	C21 H26 Cl N3 O S	404.153	M+H	2.39869	404.153	242.1	287.11	222.08	123.044	165.055	110.06	102.038	147.044	97.0653
[truncated: 2,891 more rows]
