# Supplementary material for: Compositional Analysis of Grape Berries: Mapping the Global Metabolism of Grapes
Source: Foods. 2024 Nov 21;13(23):3716. doi: 10.3390/foods13233716 (PMC11639774; doi:10.3390/foods13233716)
Supplement: Supplementary file 1 [file foods-13-03716-s001.zip › Supplementary Table S3.xlsx]

## Sheet: Sheet1
Supplementary Table 3. The identified metabolites in this study.
ID	RT	Q1	Q3	Name	Class	PT01	PT02	PT03	PT04	PT05	PT06	PT07	PT08	PT09	PT10	PT11	PT12	PT13	PT14	PT15	PT16	PT17	PT18	PT19	PT20	PT21	PT22	PT23	PT24	PT25	PT26	PT27	PT28	PT29	PT30	PT31	PT32	PT33	PT34	PT35	PT36	PT37	PT38	PT39	PT40	PT41	PT42	PT43	PT44
PTP0001	8.72	274.274	274.274	N-Lauryldiethanolamine	Others	6.48621e+08	7.55315e+08	8.59691e+08	8.77992e+08	8.38134e+08	8.08412e+08	8.36881e+08	9.46499e+08	9.12832e+08	7.93428e+08	7.9024e+08	8.61004e+08	1119927981	8.21981e+08	1112836339	8.90043e+08	9.62138e+08	8.98785e+08	1088523670	1004125128	1144433201	9.83128e+08	8.66331e+08	9.20426e+08	9.63227e+08	1027292000	9.26712e+08	840632600	976036090	8.98989e+08	1025023107	1038975868	8.92733e+08	9.47405e+08	9.99458e+08	9.41949e+08	9.78956e+08	1071565722	1179034161	1061019000	1116044392	1103178686	1054154764	9.27593e+08
PTP0002	0.71	175.119	70.0659	DL-Arginine	AA and AA derivatives	1722445541	1230822886	1125112900	1725876451	1665450101	1871668850	1526567053	2119944423	1775865551	1112861835	7.82161e+08	1338048861	1728509330	1654612517	1193416587	1577060653	2134328669	1773721661	2004940877	1892881789	1270513490	2136692815	1523107692	1669923278	1490979667	1864273313	1782118729	1471014901	1754269721	1630657097	1597708337	2078761031	2073622925	1876557699	2777627281	1918500376	1978201857	1378233253	1752515859	2186852900	1614726203	2231821689	2055761399	1863975576
PTP0004	0.78	381.079	381.079	MW_380.07223	Unknown	1.61326e+08	1.16499e+08	1.80215e+08	1.92819e+08	1.93972e+08	1.76954e+08	178761834	1.73234e+08	2.1135e+08	1.46478e+08	2.42878e+08	2.0115e+08	1.56207e+08	2.17647e+08	2.05886e+08	204428751	1.8167e+08	1.91307e+08	2.14234e+08	2.11084e+08	2.407e+08	2.07392e+08	2.16984e+08	2.23563e+08	2.38703e+08	1.82704e+08	2.52303e+08	2.39601e+08	1.98649e+08	2.06022e+08	2.23189e+08	1.99652e+08	2.41506e+08	2.17237e+08	2.11415e+08	1.94403e+08	207188337	2.49175e+08	1.95417e+08	2.08102e+08	2.16869e+08	1.96404e+08	2.00236e+08	2.31163e+08
PTP0005	6.53	639.171	331.081	Okanin 4'- (4"-acetyl-6"-p-coumarylglucoside)	Polyphenol	3354667959	3528240922	5.05154e+08	2769970344	4.98895e+06	1.38407e+07	1.59234e+07	1.4351e+06	1.50089e+06	3718615812	4.6956e+08	2.74754e+06	3.08903e+06	1.19709e+06	2993888608	4048972215	1.15589e+07	5.48705e+08	4.77718e+08	3232960371	8.893e+08	1.87519e+06	2.10164e+06	1.0563e+08	1.69587e+08	1.08637e+06	1.84118e+08	8.04188e+07	790397	565743	8.16009e+07	449108	4.00143e+07	3.57341e+06	7.65036e+08	5.37391e+06	6.29186e+08	2441374685	1.57109e+06	1.20557e+08	4.50152e+07	4.11404e+08	6.79295e+07	2.56066e+06
PTP0006	4.4	463.124	301.07	5,7-dihydroxy-6-methoxy-2-(4-{[(2S,3R,4S,5S,6R)-3,4,5-trihydroxy-6-(hydroxymethyl)oxan-2-yl]oxy}phenyl)-4H-chromen-4-one	Flavonoids	2404174794	1582550644	2106184304	1297385011	6.0271e+08	4.10733e+06	1.05209e+07	3.10042e+06	4.52511e+06	2886380439	2839698703	2.69389e+06	1.349e+06	2.35699e+06	2556425633	3373407855	6.35398e+06	3201603915	2367469559	1557127707	3806820643	3.88304e+06	7.81924e+06	3196506556	2896674051	3.32448e+06	3454437882	2799415399	4.68442e+06	2.23682e+06	3105222126	2.26123e+06	2226226267	1.16533e+08	4194389254	1.0037e+07	4329843376	3776970388	8.92982e+06	2166458706	2713303609	1969163824	7.70054e+08	1.48987e+07
PTP0007	3.56	465.103	303.05	3,5,7-trihydroxy-2-(3-hydroxy-4-{[(2S,3R,4S,5S,6R)-3,4,5-trihydroxy-6-(hydroxymethyl)oxan-2-yl]oxy}phenyl)-4H-chromen-4-one	Flavonoids	1000959400	5.58552e+08	9.13833e+08	3.56826e+08	2.00493e+08	1.1296e+06	7.81938e+07	1.64723e+06	1.7933e+06	4.98552e+08	9.30002e+08	1.06134e+06	3.90607e+06	1.32528e+06	1715326806	1695970841	1.21806e+06	8.29217e+08	2.99412e+08	1505088185	1.65433e+08	946568	1.52251e+06	5.29432e+07	1.3515e+08	871270	4.51529e+06	6.14494e+07	3.5841e+06	762248	1.7694e+08	3.82226e+06	9.59903e+06	5.62778e+07	183919744	1.32232e+06	5.53578e+08	4.99689e+08	712406	5.49804e+07	7.46876e+07	1.77343e+08	3.34429e+07	1.21519e+06
PTP0008	2.48	627.156	303.05	Quercetin 3-galactoside-7-glucoside	Flavonoids	3.11226e+07	1.93282e+06	1.42439e+08	1.51097e+06	1.50022e+07	43537.8	6.5004e+07	693544	352375	1.29628e+06	2.60208e+06	13512.7	17066.3	140643	1.8401e+07	1.16513e+07	98247.6	513702	1.00117e+06	1185140514	609006	45074.4	151904	206534	490846	378672	371806	208622	1.19413e+06	32461.1	546714	105399	451465	250713	2.96129e+06	147064	2.29193e+06	1.71055e+06	64364.4	634664	516770	298150	327443	349872
PTP0009	5.54	535.145	331.081	Rhamnazin 3- (6"-acetylglucoside)	Flavonoids	1071017314	8.99657e+08	5.36114e+07	8.27814e+08	1.03871e+06	1.53521e+06	2.75069e+06	215278	201651	8.42522e+08	6.56096e+07	1.43647e+06	890519	664099	2746376565	2634078135	1.55144e+06	4.13221e+07	5.33351e+07	8.22419e+08	1.00488e+08	393664	1.6755e+06	1.32605e+07	6.11718e+07	235747	1.51452e+07	4.28213e+07	91058.2	51280.8	5.27861e+06	75258.5	5.77588e+06	513396	9.19782e+07	1.14445e+06	9.66602e+07	4.09082e+08	635250	4.21233e+07	1.27324e+07	1.14779e+08	6.84475e+06	531906
PTP0010	11.38	479.35	479.35	Oleanolic acid	Triterpene	3.3021e+08	2.99272e+08	5.42897e+08	1.09818e+08	1.83495e+08	2.42187e+08	3.25997e+08	2.30384e+08	1.74679e+08	3.51993e+08	1.63208e+08	154844606	2.91573e+08	2.26521e+08	3.44227e+08	2.17789e+08	1.68394e+08	2.69495e+08	1.93442e+08	3.45998e+08	2.8598e+08	1.71315e+08	2.30944e+08	2.77221e+08	1.80594e+08	1.83509e+08	2.67473e+08	1.78507e+08	311164600	2.69153e+08	2.36672e+08	3.1054e+08	2.9333e+08	2.46334e+08	2.45221e+08	1.88446e+08	2.15485e+08	1.49111e+08	2.4273e+08	1.76999e+08	1.80786e+08	1.71824e+08	2.31026e+08	1.69587e+08
PTP0011	6.76	679.512	679.511	MW_678.50468	Unknown	7.48418e+06	3.6696e+07	9.47998e+07	5.60718e+07	104301507	7.85503e+07	6.37021e+07	1.12273e+08	8.13317e+07	82027404	5.10643e+07	8.80467e+07	1.69908e+08	5.5755e+07	5.69552e+07	2.33675e+07	7.95692e+07	7.32264e+07	1.47059e+08	6.13059e+07	1.22849e+08	8.93234e+07	7.16906e+07	5.81988e+07	6.88449e+07	7.85414e+07	6.92741e+07	6.62034e+07	6.39467e+07	5.6504e+07	7.61e+07	8.74144e+07	5.62098e+07	5.7036e+07	6.51457e+07	5.51894e+07	4.91112e+07	6.63695e+07	4.04852e+07	5.62704e+07	6.48404e+07	6.29831e+07	6.09745e+07	5.20066e+07
PTP0012	2.64	188.071	146.06	trans-3-Indoleacrylic acid	Others	5.97807e+08	6.02524e+08	4.43355e+08	621435973	1037082311	1.64179e+08	4.22999e+08	5.99303e+08	4.76838e+08	1.39969e+08	3.69455e+08	5.64142e+07	2.93228e+08	214522781	4.8095e+08	7.42715e+08	3.30971e+08	5.74772e+08	6.45785e+08	6.06654e+08	1.50735e+08	229195358	3.25364e+08	5.91201e+08	1.34426e+08	4.10009e+08	4.22146e+08	1.71554e+08	505789387	4.59936e+08	2.44476e+08	7.43832e+08	3.68871e+08	9.58688e+08	1036705770	4.04379e+08	5.86595e+08	2.97116e+08	2.74543e+08	2.38521e+08	1.66026e+08	8.90068e+08	5.2705e+08	1.64632e+08
PTP0013	6.06	611.14	303.05	Helichrysoside	Flavonoids	1403061841	9.46824e+08	1.29403e+08	1.81178e+08	8.9418e+06	3.41675e+07	4.27647e+07	2.38271e+06	2.3076e+07	9.07922e+08	100837228	5.06174e+06	1.33252e+07	8.43743e+06	2043967409	1363678723	2.10549e+07	4.83533e+07	1.5279e+07	2509499889	4.28816e+07	5.15149e+06	5.26912e+06	9.1801e+06	1.06472e+07	6.49134e+06	2.01495e+06	2.59152e+07	1.87985e+06	7.77747e+06	1.39921e+07	954155	1.07202e+07	4.15739e+06	1.65156e+07	4.07304e+06	5.44374e+06	7.61994e+07	1.10014e+07	1.87703e+07	1.18971e+07	2.5042e+07	1.46444e+07	3.26716e+06
PTP0014	3.13	641.172	317.065	3-{[(2S,3R,4S,5S,6R)-4,5-dihydroxy-6-(hydroxymethyl)-3-{[(2S,3R,4S,5S,6R)-3,4,5-trihydroxy-6-(hydroxymethyl)oxan-2-yl]oxy}oxan-2-yl]oxy}-2-(3,4-dihydroxyphenyl)-5-hydroxy-7-methoxy-4H-chromen-4-one	Flavonoids	1.38036e+06	3.26636e+06	324884153	419086	2.40627e+06	17957.8	2.96013e+07	604803	224080	166231	24903.6	22604	21014.1	14776.2	7.33362e+07	200066	16277.6	20843	29059.6	1652935672	134914	64598.4	142325	16114.8	32871.6	300807	108463	7064.03	1.83033e+06	25345.2	130327	41935.5	431404	20421	33397.8	40202.5	309627	106824	24024.9	504105	237906	9164.23	34328.1	71995.8
PTP0015	3.98	449.108	287.055	5,7-dihydroxy-2-(3-hydroxy-4-{[(2S,3R,4S,5S,6R)-3,4,5-trihydroxy-6-(hydroxymethyl)oxan-2-yl]oxy}phenyl)-4H-chromen-4-one	Flavonoids	3153085314	6.37595e+08	7.2506e+08	2.22898e+08	2473561409	2.76157e+06	1.64629e+07	1.17068e+06	1.88064e+07	507819282	1039367293	3.88811e+06	3.84925e+06	4.81311e+07	9.21111e+08	1792232857	1.26811e+06	1405041619	7.39733e+08	1308002320	525905865	4.38158e+06	4.0737e+06	9.93894e+08	1357314153	2.15084e+06	7.79793e+08	1004027856	2.74929e+06	1.50951e+06	2192274109	1.03053e+07	1180735593	742619538	9.71317e+08	3.52459e+06	6.25603e+08	1305677209	2.89499e+06	6.03025e+08	2038055501	5.55138e+08	2.84174e+08	3.95081e+06
PTP0016	10.79	485.29	133.101	MW_484.28295	Unknown	2.5401e+08	253846212	264578578	2.47739e+08	267741950	2.50179e+08	269273063	2.35761e+08	264384655	2.44742e+08	2.63789e+08	2.49797e+08	2.32754e+08	2.43644e+08	2.43767e+08	2.48058e+08	2.61747e+08	2.69656e+08	2.62779e+08	297499814	2.63714e+08	2.58956e+08	136042144	1.45633e+08	1.32957e+08	1.42806e+08	1.34129e+08	1.60936e+08	1.48515e+08	1.60872e+08	1.40275e+08	1.51567e+08	1.20714e+08	1.28744e+08	1.24725e+08	1.35696e+08	1.31113e+08	1.23095e+08	1.11456e+08	1.32594e+08	1.28382e+08	1.31142e+08	1.19173e+08	1.28965e+08
PTP0017	3.63	625.177	301.07	6-Methoxykaempferol 3-robinobioside	Flavonoids	3.01825e+07	6.37346e+07	5.82538e+08	894464	1.61941e+07	26143.5	1.59346e+07	144749	49822.6	2.13403e+06	367830	17963.3	18741.7	33848.1	3.54598e+08	949582	24417.5	680024	1.06684e+06	5.39077e+08	1.14426e+06	29365.9	507667	352259	174847	19270.3	861275	177275	858145	13253	193726	29052.6	744269	51290.8	1.91419e+06	19558.9	1.1784e+07	4.55968e+06	47772.1	383975	533216	258832	253140	273653
PTP0018	5.83	801.224	331.081	Isoscoparin 2"- (6- (E) -ferulylglucoside)	Flavonoids	8.88456e+06	6.14964e+07	2.59364e+07	1.00655e+06	359072	845414	5.29471e+06	501944	289158	835036	314443	218919	233152	400187	1163689109	4.56861e+06	321614	208001	208361	9.30026e+08	209027	271651	286552	68846.1	266673	130425	86546.9	285536	204589	80998.2	168368	122385	253679	41676.9	70342.4	57516.6	81522.8	356848	85130.3	256038	109452	115091	70460.8	41393.6
PTP0021	4.51	494.138	332.084	MW_493.13060	Unknown	2817967545	1458829330	2628488760	1528320167	1.67977e+07	5.22574e+06	1.21552e+07	828837	1.23185e+06	1925743117	1083531065	1.6196e+06	1.02644e+06	817531	3277912048	3456742516	4.25468e+06	1269047160	8.59698e+08	2724143799	7.10305e+08	1.10836e+06	1.48791e+06	118501424	361604530	629076	1.59268e+08	2.22244e+08	1.6852e+06	370570	1.0952e+08	330075	6.45815e+07	4.99369e+06	7.62776e+08	3.4156e+06	2647909065	2287204701	1.96792e+06	1.21982e+08	1.17705e+08	749203116	5.36902e+07	3.99592e+06
PTP0022	2.64	188.071	146.06	MW_188.07069	Unknown	5.97489e+08	6.01096e+08	4.41537e+08	6.18553e+08	1029939149	1.65556e+08	4.18541e+08	6.00485e+08	4.75444e+08	1.38436e+08	3.62623e+08	55804245	2.92602e+08	2.13852e+08	4.79797e+08	7.40005e+08	3.3215e+08	5.7247e+08	6.46159e+08	6.08196e+08	1.52257e+08	2.25533e+08	3.254e+08	5.94056e+08	1.34435e+08	4.10513e+08	4.16569e+08	1.70602e+08	502225858	4.56311e+08	2.43135e+08	7.43392e+08	3.68691e+08	9.62056e+08	1030027102	4.05431e+08	5.8088e+08	2.98273e+08	2.74243e+08	2.39361e+08	1.67172e+08	8.82346e+08	5.30655e+08	1.64804e+08
PTP0023	4.1	479.119	317.065	5,7-dihydroxy-2-(4-hydroxy-3-{[(2S,3R,4S,5S,6R)-3,4,5-trihydroxy-6-(hydroxymethyl)oxan-2-yl]oxy}phenyl)-3-methoxy-4H-chromen-4-one	Flavonoids	2741865026	1108009083	1635403096	6.96628e+08	1.06152e+08	4.06291e+06	5.36319e+07	2.9972e+06	2.32519e+06	1388031387	1056827110	2.37253e+06	2.03892e+06	2.14079e+06	2775199929	2658389246	3.2624e+06	1105235141	4.36399e+08	3983704459	402289923	2.85619e+06	2.15191e+06	8.67721e+07	2.44434e+08	1.33336e+06	3.83498e+07	1.73234e+08	6.29078e+06	771795	1.80561e+08	1.44853e+06	2.10733e+07	1.23651e+07	2.95841e+08	3.01724e+06	1217545421	9.33676e+08	1.48781e+06	1.03898e+08	9.01832e+07	2.71625e+08	4.53817e+07	3.44659e+06
PTP0025	9.81	279.159	149.023	Dibutyl phthalate	Others	2.16508e+07	1.95335e+07	2.22113e+07	1.55382e+07	2.35255e+07	2.24307e+07	1.76064e+07	2.07979e+07	2.35129e+07	2.11434e+07	2.00917e+07	1.99914e+07	1.8061e+07	1.86517e+07	2.42708e+07	1.85803e+07	1.70284e+07	2.1032e+07	3.00263e+07	2.07557e+07	2.37634e+07	1.92991e+07	2.01462e+07	1.78337e+07	1.73219e+07	1.84833e+07	1.6234e+07	1.30013e+07	1.6178e+07	1.58384e+07	1.67314e+07	1.95788e+07	1.59635e+07	1.48783e+07	1.31982e+07	1.46797e+07	1.52369e+07	1.59253e+07	1.33346e+07	1.33544e+07	1.42021e+07	1.52039e+07	1.21377e+07	1.39643e+07
PTP0026	8.79	230.248	230.248	MW_229.24067	Lipids	5.68599e+07	7.74775e+07	1.13456e+08	7.58595e+07	1.38419e+08	1.09863e+08	7.76065e+07	1.26201e+08	1.23335e+08	1.11886e+08	8.51764e+07	9.62264e+07	2.00473e+08	7.78791e+07	1.42032e+08	6.24615e+07	1.00988e+08	6.98805e+07	1.3931e+08	8.92175e+07	113775128	1.4359e+08	8.76097e+07	7.97915e+07	7.04562e+07	1.1085e+08	7.81867e+07	7.48112e+07	9.0525e+07	5.86175e+07	6.56145e+07	7.71837e+07	6.71706e+07	6.22319e+07	9.83748e+07	5.64485e+07	5.44772e+07	8.96649e+07	3.80385e+07	6.87387e+07	8.20354e+07	1.06014e+08	8.2294e+07	7.4676e+07
PTP0027	12.82	758.57	184.073	MW_757.56231	Unknown	6.60535e+07	1.32026e+08	1.08229e+08	1.81783e+08	2.09727e+08	1.92272e+08	8.40252e+07	1.37018e+08	1.71191e+08	6.95108e+07	8.5715e+07	1.38267e+08	1.38604e+08	136340472	9.7026e+07	6.95076e+07	1.08966e+08	8.44529e+07	1.1762e+08	8.56452e+07	1.00049e+08	1.57758e+08	129036722	9.67257e+07	1.25167e+08	1.11591e+08	1.06508e+08	1.1292e+08	1.54083e+08	1.08323e+08	1.2643e+08	1.25035e+08	1.16431e+08	134889405	1.17624e+08	7.02647e+07	9.28638e+07	1.11235e+08	1.13157e+08	1.236e+08	1.21418e+08	1.88011e+08	134741736	1.43536e+08
PTP0028	8.71	318.3	318.3	2-Amino-1,3,4-octadecanetriol	Lipids	2.01748e+08	2.32371e+08	250481493	2.75283e+08	285588026	2.56827e+08	1.96735e+08	2.32002e+08	2.56306e+08	331948724	1.93603e+08	2.21152e+08	3.82869e+08	1.64702e+08	2.53025e+08	1.77577e+08	2.48456e+08	1.3619e+08	259475862	2.65499e+08	2.97847e+08	2.73357e+08	2.26681e+08	1.48946e+08	1.44998e+08	2.23344e+08	1.96418e+08	1.99101e+08	1.89626e+08	1.91258e+08	2.20951e+08	1.8984e+08	1.33047e+08	1.66033e+08	2.06187e+08	2.13832e+08	1.86216e+08	2.13859e+08	1.85984e+08	1.58843e+08	1.12886e+08	1.26306e+08	1.96873e+08	1.4951e+08
PTP0029	0.73	337.172	337.171	1,4a-dimethyl-9-oxo-7-(propan-2-yl)-1,2,3,4,4a,9,10,10a-octahydrophenanthrene-1-carboxylic acid	Terpenoids	9.84145e+07	1.26367e+08	3.22901e+07	1.22335e+08	3.30956e+07	4.62454e+07	5.97842e+07	7.76715e+07	4.51821e+07	5.2136e+07	2.62649e+07	78578870	172854909	3.99413e+07	3.35844e+07	1.40758e+08	8.24306e+07	1.41869e+08	1.13616e+08	1.48669e+08	3.45826e+07	4.54892e+07	4.78046e+07	1.14262e+08	5.5267e+07	1.22678e+08	1.40837e+08	5.26183e+07	8.75429e+07	7.19106e+07	9.79381e+07	1.69871e+08	1.23084e+08	9.10501e+07	2.05281e+08	1.08472e+08	6.65071e+07	2.13751e+08	1.19291e+08	8.83681e+07	1.44926e+08	2.41161e+08	1.898e+08	1.28403e+08
PTP0030	12.01	338.342	338.341	Erucamide	Lipids	9.07464e+06	5.09057e+06	7.29524e+06	1.0276e+07	7.67157e+06	1.32827e+07	1.43088e+07	1.46152e+07	1.008e+07	7.64941e+06	5.4979e+06	1.00852e+07	6.8157e+06	8.28632e+06	6.32963e+06	7.00434e+06	7.621e+06	8.36189e+06	1.57943e+07	9.40753e+06	1.05317e+07	7.24606e+06	8.79482e+06	4.47951e+06	6.88665e+06	8.49816e+06	8.78986e+06	4.05229e+06	6.59149e+06	5.00695e+06	5.76698e+06	3.73271e+06	4.65309e+06	4.64335e+06	7.78232e+06	4.69714e+06	4.60392e+06	2.86434e+06	3.86281e+06	6.35096e+06	4.56682e+06	7.04754e+06	5.8351e+06	2.09951e+06
PTP0031	2.96	611.161	287.055	4-(5,7-Dihydroxy-4-oxo-4H-chromen-2-yl)-2-(-D-glucopyranosyloxy)phenyl -D-glucopyranoside	Flavonoids	9.7003e+06	1.6379e+06	3.20012e+08	3.85703e+06	1.39929e+08	595208	1.03818e+07	533413	887144	2.48285e+06	1.29571e+06	158407	3.99971e+06	3.72825e+06	5.43634e+07	3.45403e+06	803184	2.29473e+06	1.35875e+06	7.83801e+08	563013	1.34907e+06	1.05715e+06	1.09045e+06	1.27406e+06	299656	1.44992e+06	854357	881315	1.24968e+06	2.58196e+06	942192	988528	822871	1.1795e+06	788736	2.20098e+06	2.04763e+06	1.55193e+06	437032	2.692e+06	467324	2.67181e+06	927244
PTP0032	2.64	205.097	188.07	DL-Tryptophan	AA and AA derivatives	9.63162e+07	9.64347e+07	6.79303e+07	9.90648e+07	1.99397e+08	2.27943e+07	6.11122e+07	9.52145e+07	7.11625e+07	1.85143e+07	5.32309e+07	7.44394e+06	4.09193e+07	2.87627e+07	7.04504e+07	1.22244e+08	4.59662e+07	8.8167e+07	101646991	9.36807e+07	1.9648e+07	3.08093e+07	4.44421e+07	9.13773e+07	1.79412e+07	5.88024e+07	6.08945e+07	2.29528e+07	7.4554e+07	6.57445e+07	3.24324e+07	120856810	5.20573e+07	166704418	1.85269e+08	5.75811e+07	8.85869e+07	4.11489e+07	3.73221e+07	3.26865e+07	2.23498e+07	1.52275e+08	7.98766e+07	2.20647e+07
PTP0033	11.38	439.357	439.357	439.357	Triterpene	4.03902e+07	3.66459e+07	6.09262e+07	24430181	3.05514e+07	3.22831e+07	3.38723e+07	3.16341e+07	2.87112e+07	3.98694e+07	2.91314e+07	2.62086e+07	3.46655e+07	29741836	3.93283e+07	3.24172e+07	2.87134e+07	3.54156e+07	3.01688e+07	4.15722e+07	3.45202e+07	2.88843e+07	2.78551e+07	3.43152e+07	2.62788e+07	2.90849e+07	3.41271e+07	2.87319e+07	3.37921e+07	3.02265e+07	3.11881e+07	3.30497e+07	3.48335e+07	3.21191e+07	3.19045e+07	3.16555e+07	3.19682e+07	2.74925e+07	3.24595e+07	2.82762e+07	3.22485e+07	2.76866e+07	3.19707e+07	3.03811e+07
PTP0034	10.95	637.305	637.305	NP-018915	Others	1713398753	1673380187	1655977921	1609286984	1697611841	1658939049	1713251539	1624286267	1627815970	1642985138	1612140639	1609565301	1610006235	1614066062	1751188110	1671238375	1618020382	1686964000	1648772623	1714063705	1664580197	1634796983	9.14028e+08	9.91027e+08	9.27584e+08	9.86831e+08	9.76982e+08	9.5759e+08	1009397989	9.74028e+08	9.56729e+08	968579075	9.79198e+08	9.40907e+08	9.342e+08	9.58989e+08	9.59139e+08	8.34462e+08	8.43476e+08	8.47622e+08	8.72148e+08	8.67475e+08	8.51299e+08	8.72064e+08
PTP0035	11.7	381.298	381.297	MW_380.29034	Unknown	5.52041e+07	5.37281e+07	6.93876e+07	6.25318e+07	7.59396e+07	9.39035e+07	5.60696e+07	7.85315e+07	6.63994e+07	6.18384e+07	6.5876e+07	5.24553e+07	6.52812e+07	5.08427e+07	7.64941e+07	5.07717e+07	5.56657e+07	5.01436e+07	6.87191e+07	6.4376e+07	6.40842e+07	6.96999e+07	1.08109e+08	7.22024e+07	7.20967e+07	9.32918e+07	9.43785e+07	6.36951e+07	1.04047e+08	6.30494e+07	7.66047e+07	9.09382e+07	8.76951e+07	5.94145e+07	1.23174e+08	5.59371e+07	6.52306e+07	8.35733e+07	5.27435e+07	7.42646e+07	7.69059e+07	1.09806e+08	9.1153e+07	6.37995e+07
PTP0036	9.96	318.3	60.0452	MW_317.95035	Unknown	3.60504e+07	6.33198e+07	1.64862e+08	7.82129e+07	3.05326e+07	2.26548e+07	4.44325e+07	4.86778e+07	4.62918e+07	2.58927e+07	3.21462e+07	3.24519e+07	3.52049e+07	4.64406e+07	8.46254e+07	3.48352e+07	3.09343e+07	2.53851e+07	1.99362e+07	2.56895e+07	2.55024e+07	4.92109e+07	7.81509e+07	3.50101e+07	2.64281e+07	3.58127e+07	3.59747e+07	3.26179e+07	1.39308e+08	5.50598e+07	3.29979e+07	5.31493e+07	6.21552e+07	5.78411e+07	6.05495e+07	3.43512e+07	3.73051e+07	3.08093e+07	3.00393e+07	2.58927e+07	3.62209e+07	8.074e+07	6.03241e+07	1.66772e+07
PTP0037	0.8	291.13	291.13	Argininosuccinic acid	AA and AA derivatives	8.91013e+07	6.56655e+07	4.48882e+07	6.95604e+07	2.33056e+07	7.86495e+07	1.05449e+08	8.1471e+07	4.9316e+07	3.97358e+07	3.29218e+07	6.38206e+07	1.345e+08	6.4228e+07	4.04183e+07	4.21905e+07	9.44846e+07	3.54382e+07	6.36626e+07	115000066	2.95294e+07	9.24714e+07	3.70432e+07	7.08188e+07	5.23331e+07	8.55147e+07	6.38069e+07	6.64981e+07	5.59562e+07	4.57959e+07	4.3284e+07	5.88189e+07	8.13427e+07	7.82803e+07	8.15645e+07	9.24763e+07	8.32335e+07	3.28789e+07	5.30829e+07	1.10448e+08	6.23853e+07	1.00928e+08	1.02678e+08	8.14132e+07
PTP0038	6.33	625.156	317.065	Isorhamnetin 3- (6"-p-coumarylglucoside)	Flavonoids	1593918331	1193142581	1.44859e+08	2.82993e+08	2.18767e+06	1.63201e+06	1.09509e+07	767517	388031	1143521363	1.12507e+08	534391	580165	231258	2636420672	1477971891	1.20564e+06	7.28787e+07	3.2877e+07	2532589282	1.01956e+08	972701	465273	1.48896e+07	1.99437e+07	287610	1.4315e+07	1.08114e+07	282945	117328	2.52316e+07	102681	3.30838e+06	647250	4.41779e+07	609201	2.85903e+07	2.03575e+08	125825	2.17342e+07	3.09477e+06	2.60251e+07	1.38499e+07	280650
PTP0039	5.92	479.082	303.05	Miquelianin	Flavonoids	3.90678e+08	7.97314e+08	9.28908e+08	7.41067e+08	4.11218e+08	9.84424e+08	5.37684e+08	2.74233e+08	6.91298e+08	9.95151e+08	5.59606e+08	5.17358e+08	7.51098e+08	6.28907e+08	7.48967e+08	7.72747e+08	1064628977	8.64154e+08	4.42551e+08	4.11756e+08	1.64248e+08	4.81505e+08	6.17242e+08	4.04291e+08	6.04922e+08	8.91277e+08	7.89716e+08	7.22351e+08	2.91567e+08	7.5498e+08	8.76191e+08	2.61096e+08	9.82736e+08	8.15846e+08	7.11172e+08	3.9833e+08	1.97221e+08	9.72982e+08	7.65183e+08	5.56901e+08	6.05372e+08	1001922070	6.80661e+08	435351720
PTP0040	9.69	316.285	60.0452	MW_315.27750	Unknown	3.95649e+07	4.35438e+07	1.59742e+08	9.69803e+07	1.74481e+07	2.28324e+07	6.17527e+07	4.76623e+07	7.63625e+07	3.3704e+07	5.55293e+07	3.24323e+07	2.63696e+07	4.52789e+07	8.69869e+07	3.76384e+07	5.23772e+07	3.07555e+07	2.3264e+07	1.8336e+07	2.27705e+07	8.34508e+07	8.67805e+07	4.82874e+07	3.33344e+07	3.55406e+07	3.26426e+07	4.57184e+07	103431534	6.95804e+07	4.36886e+07	6.02927e+07	4.59136e+07	2.77525e+07	6.45378e+07	3.24074e+07	5.4024e+07	2.1243e+07	2.99583e+07	5.31766e+07	4.6585e+07	1.0998e+08	8.76556e+07	1.51616e+07
PTP0041	3.58	466.107	304.079	4-[(3-Acetamido-4-methylphenyl)amino]-1-amino-9,10-dioxo-9,10-dihydro-2-anthracenesulfonic acid	Others	1893533040	9.95265e+07	2.62684e+08	7.86935e+07	8.50787e+07	191545	1.48544e+07	143567	289030	1.60656e+08	1.53242e+08	74687	932355	402752	4.53965e+08	4.25056e+08	78821	1.3868e+08	2.69604e+07	1015979203	3.21792e+07	73116.9	126213	9.19872e+06	2.6202e+07	108649	1.0211e+06	1.53334e+07	401165	160869	2.65084e+07	908357	1.68534e+06	5.33046e+06	2.64167e+07	104054	8.3999e+07	6.02007e+07	287392	8.92251e+06	1.16605e+07	2.58353e+07	5.11499e+06	91883.6
PTP0042	3.09	642.175	642.175	MW_641.16783	Unknown	1.85717e+06	3.2819e+06	5.43879e+07	2.23416e+06	1.26737e+06	1.15118e+06	6.13193e+06	1.52669e+06	1.28062e+06	2.8382e+06	483973	797341	2.22582e+06	1.26072e+06	1.09049e+07	1.39701e+06	2.12753e+06	1.0733e+06	1.14525e+06	6.80973e+08	2.38083e+06	2.00998e+06	5.09525e+06	1.98209e+06	965769	1.19389e+06	900095	1.19372e+06	1.92038e+06	1.23112e+06	1.04736e+06	1.81217e+06	2.25963e+06	1.16876e+06	2.84529e+06	1.70961e+06	2.36311e+06	1.26257e+06	3.03725e+06	1.12988e+06	1.37768e+06	728707	803507	759699
PTP0043	5.23	773.193	303.05	Quercetin 3-O-beta- (6"-O-E-p-coumaroylglucoside) -7-O-beta-glucoside	Flavonoids	132168	746563	1.4338e+06	25032.8	17910.7	18838.3	3.26281e+06	12110.6	17789.9	70612.6	23485.5	4490.05	13837.7	9805.31	1.4838e+08	825059	22431.3	16016.8	7168.74	2.75549e+08	53101.2	6614.2	58370.1	22991.1	18302	6114.16	15531	20691.6	21374.7	35934.3	19432.6	23859.2	20534	5280.97	17905.1	6126.25	32727	31568.4	10126.3	28166.2	34639.4	9446.29	12927.2	5354.8
PTP0044	0.83	335.038	335.037	2-[3-(dimethylamino)acryloyl]-5-(methylthio)-3-(2-thienyl)thiophene-4-carbonitrile	Others	1.50173e+07	2.70879e+06	2.22203e+07	1.65623e+07	6.44337e+06	2.50871e+07	7.36662e+06	3.36877e+06	1.93258e+07	2.40022e+07	8.71456e+06	1.2443e+07	2.35371e+07	2.10783e+07	5.17401e+07	1.75376e+07	1.93763e+07	3.17487e+07	2.4873e+07	6.04746e+06	3.22041e+07	2.31009e+07	2.19207e+07	6.43438e+06	2.14196e+07	3.37492e+07	2.15911e+07	1.22923e+07	9.20592e+06	3.69769e+07	1.20757e+07	1.3237e+07	2.32883e+07	2.50668e+07	5.96302e+06	1.80088e+07	2.05762e+07	2.87153e+07	4.10198e+07	3.53019e+07	1.91596e+07	1.27945e+07	2.25842e+07	2.89324e+07
PTP0045	0.87	308.091	76.0222	L-Glutathione (reduced)	AA and AA derivatives	3.11409e+08	3.46162e+08	2.95715e+08	4.30267e+08	7.74733e+08	3.27644e+08	3.22471e+08	2.8103e+08	4.89164e+08	1.68053e+08	3.53772e+08	1.96259e+08	2.83184e+08	5.06334e+08	3.2849e+08	3.6849e+08	2.73391e+08	3.05775e+08	8.64022e+07	3.54263e+08	2.62111e+08	2.24704e+08	3.30094e+08	4.03109e+08	4.56035e+08	3.11099e+08	1.73196e+08	4.63685e+08	2.39151e+08	3.83409e+08	4.88812e+08	4.02508e+08	9.60936e+07	4.58477e+08	2.42888e+08	4.19455e+08	1.89212e+08	2.0426e+08	4.4517e+08	2.78484e+08	4.50759e+08	4.61582e+08	3.14262e+08	4.59308e+08
PTP0046	6.36	595.145	287.055	Kaempferol 3- (2"-p-coumarylglucoside)	Flavonoids	4.69333e+08	8.64039e+08	6.71031e+07	6.54421e+07	6.08597e+07	247559	2.59197e+06	547657	109063	4.62958e+08	229924244	461077	325837	9.17443e+06	4.23149e+08	588054716	667428	8.02635e+08	3.25904e+08	3.28043e+08	1.49287e+08	344374	312874	2.83698e+08	1.19339e+08	128311	6.52487e+08	2.36449e+08	429085	130860	3.63302e+08	269149	2.66821e+08	1.49723e+07	2.19041e+08	433348	7.66162e+07	9.99218e+08	926645	2.11426e+08	3.61364e+08	3.47953e+08	1.02545e+08	1.01072e+06
PTP0047	6.14	303.05	303.05	Quercetin	Flavonoids	7.32266e+08	1082790043	8.73944e+08	3.41211e+08	7.14022e+08	1042231315	2.29321e+08	3.03389e+08	1070616246	1057821418	3.5005e+08	6.82097e+08	1302290225	1224051033	7.8168e+08	1074485663	8.3385e+08	1249639552	7.48968e+08	3.7058e+08	2.84098e+08	3.28821e+08	2.07079e+08	3.10235e+08	9.07161e+08	5.73649e+08	1127098222	1060941479	7.68268e+07	6.29969e+08	5.77466e+08	5.52394e+08	1633739810	1114531388	9.08e+08	7.37918e+08	2.73241e+08	1638992721	5.92928e+08	3.91568e+08	1334492455	1149723282	1243361623	2.15311e+08
PTP0048	6.63	609.161	301.07	Hispidulin 7- (6"-E-p-Coumaroylglucoside)	Flavonoids	2867591222	1811690275	1.52272e+08	6.04207e+08	2.19115e+07	1.61645e+06	1.1205e+06	395040	230993	1964007949	5.53388e+08	723068	666965	439743	1602972299	2533728157	2.67549e+06	1114879722	8.32006e+08	5.54561e+08	1335974316	1.102e+06	698272	7.38947e+08	4.66334e+08	460026	1749392588	4.35354e+08	352922	259208	4.65023e+08	169882	4.05207e+08	2.14254e+06	1376303721	3.26091e+06	1081291844	2646219801	1.92014e+06	4.12343e+08	338008931	5.84569e+08	1.68121e+08	2.54075e+06
PTP0050	12.63	756.554	184.073	MW_755.54703	Unknown	3.47978e+07	3.87997e+07	6.92921e+07	6.76109e+07	7.68551e+07	1.06645e+08	3.03024e+07	4.8693e+07	7.93649e+07	4.13671e+07	2.14813e+07	4.68037e+07	5.38843e+07	4.95315e+07	3.40181e+07	23479969	4.36243e+07	2.39548e+07	2.97023e+07	3.89891e+07	3.60124e+07	7.09131e+07	3.9056e+07	3.06257e+07	5.17042e+07	4.72385e+07	7.35701e+07	4.10183e+07	6.77097e+07	4.62395e+07	4.88104e+07	4.18596e+07	4.67796e+07	5.01186e+07	5.77393e+07	3.20547e+07	3.47417e+07	4.59656e+07	4.84551e+07	4.13377e+07	3.93515e+07	8.07963e+07	6.50229e+07	3.28515e+07
PTP0051	13.36	615.496	615.495	MW_614.48895	Unknown	5.58794e+07	9.44334e+07	7.52474e+07	1.4732e+08	1.22272e+08	154294442	6.28434e+07	6.70509e+07	9.33e+07	3.52771e+07	3.62696e+07	9.18314e+07	1.06444e+08	5.45133e+07	7.69213e+07	6.12848e+07	8.80467e+07	5.81002e+07	6.40556e+07	6.86361e+07	5.22676e+07	9.34238e+07	1.41273e+08	6.97526e+07	143717997	1.28975e+08	1.23395e+08	9.62716e+07	156811441	1.1045e+08	1.3592e+08	127703630	8.87152e+07	9.24079e+07	7.18497e+07	5.73652e+07	7.12926e+07	1.00044e+08	8.79895e+07	1.0692e+08	1.2124e+08	1.16881e+08	139947089	1.49296e+08
PTP0052	12.65	782.569	184.073	MW_781.56224	Unknown	3.18135e+07	3.67315e+07	5.91329e+07	5.59934e+07	6.74433e+07	7.03055e+07	3.27255e+07	5.08781e+07	5.10907e+07	2.88034e+07	4.05243e+07	4.87701e+07	4.46202e+07	4.1968e+07	2.75697e+07	2.63763e+07	3.96759e+07	2.7673e+07	3.82474e+07	3.60733e+07	4.18544e+07	4.82704e+07	5.01774e+07	3.4082e+07	3.04465e+07	2.81702e+07	2.13151e+07	3.5079e+07	3.38833e+07	3.04917e+07	3.69242e+07	4.28069e+07	2.86934e+07	3.41304e+07	4.79529e+07	1.72939e+07	3.57046e+07	3.09514e+07	4.5131e+07	4.64718e+07	3.22415e+07	4.89957e+07	3.89894e+07	4.93897e+07
PTP0053	4.07	192.077	160.05	Carbendazim	Others	1102546502	1095024204	5.73374e+08	5.004e+08	1308988801	4.06424e+08	1245612447	4.83231e+08	8.63025e+08	1034964359	408790056	4.04834e+08	7.23404e+08	1328016209	8.72696e+08	3.29332e+08	603021234	9.81723e+08	5.90498e+08	3.69951e+08	8.08201e+08	3.04141e+08	1.65325e+08	1232498621	4.38803e+08	754254315	9.16927e+08	3.85799e+08	1.859e+08	1.12802e+08	6.95908e+07	1.24538e+07	1339997896	9.6742e+08	121131977	4.59986e+08	4.00715e+08	8.78419e+08	366447269	2.37729e+08	7.99042e+08	4.62726e+08	6.4849e+08	5.31974e+08
PTP0054	12.4	797.518	797.517	MW_796.51045	Unknown	9.36093e+07	1.34053e+08	1.38759e+08	8.52467e+07	1.45959e+08	1.09933e+08	1.19616e+08	7.75731e+07	1.33764e+08	1.00239e+08	9.06691e+07	7.99344e+07	7.72877e+07	1.02473e+08	1.64686e+08	1.11357e+08	9.45005e+07	1.13131e+08	1.0461e+08	8.61445e+07	1.23883e+08	1.01081e+08	9.27011e+07	9.76052e+07	8.11446e+07	8.06517e+07	1.13479e+08	1.04465e+08	1.5513e+08	1.02771e+08	1.03376e+08	126169052	108376383	1.0366e+08	1.03037e+08	9.76509e+07	1.10289e+08	6.03864e+07	9.04019e+07	1.10124e+08	9.74522e+07	8.99824e+07	8.38848e+07	9.37535e+07
PTP0055	12.47	780.555	184.073	MW_779.54717	Unknown	3.03083e+07	2.52426e+07	5.62667e+07	4.2597e+07	5.27569e+07	6.40041e+07	2.88502e+07	3.59743e+07	5.28395e+07	3.25496e+07	2.68033e+07	4.1037e+07	3.72956e+07	3.62594e+07	2.66018e+07	2.28234e+07	3.15512e+07	2.36627e+07	2.38701e+07	3.18257e+07	3.33441e+07	4.55836e+07	3.33452e+07	2.62462e+07	2.87843e+07	3.07964e+07	2.72814e+07	2.74539e+07	3.25931e+07	3.01143e+07	2.99284e+07	2.89981e+07	2.76369e+07	3.01204e+07	3.53476e+07	1.83288e+07	2.87097e+07	2.5359e+07	3.82496e+07	3.49125e+07	2.80148e+07	3.89491e+07	3.59655e+07	2.79173e+07
PTP0056	12.32	714.552	262.253	MW_713.54447	Unknown	6230.37	9503.51	16234.7	36520.4	13024.5	24579.1	9846.83	15193.9	18793.6	10280.2	6558.43	26409.1	17335.3	7689.19	8099.07	3696.83	15298.1	10782.7	8097.75	11026.3	5737.68	31488.4	32791.2	22109.7	8095.08	26866.9	13723.8	2628.41	21521.7	17969.2	5921.14	16408.4	6612.12	16956.2	22283.3	9575.2	10438.4	24670.9	13005.9	8073.09	10183.8	35598.5	16738.1	5336.91
PTP0057	11.76	813.513	813.512	MW_812.50536	Triterpene	6.98699e+07	9.80529e+07	8.1026e+07	9.08141e+07	7.62461e+07	1.04296e+08	9.12406e+07	1.00224e+08	1.04288e+08	1.10804e+08	4.43436e+07	7.76184e+07	115912725	1.09735e+08	6.25876e+07	7.93764e+07	1.09726e+08	6.846e+07	5.73908e+07	7.14457e+07	1.03624e+08	1.06789e+08	1.00251e+08	5.50922e+07	6.45695e+07	7.77058e+07	7.01569e+07	6.95793e+07	1.0586e+08	1.34522e+08	5.20927e+07	7.38343e+07	3.47737e+07	7.09948e+07	7.02558e+07	1.04388e+08	4.53144e+07	4.75482e+07	7.59248e+07	6.99196e+07	4.28083e+07	8.88569e+07	1.03268e+08	6.613e+07
PTP0058	4.9	507.114	303.05	Quercetin 3- (6"-acetylgalactoside)	Flavonoids	1410305832	7.29982e+07	1.06653e+07	1.275e+07	403988	155113	3.72458e+06	168232	76681.4	1.74491e+08	8.80507e+06	91203.4	65087.6	23779.8	208714537	1.3134e+08	33191.5	2.81756e+06	1.32005e+06	4.54408e+08	2.2589e+06	17183.4	93422.7	901517	2.27014e+06	49000.7	311276	2.88019e+06	80945.6	40116.5	2.6373e+06	31724.8	56217.3	107386	1.21769e+06	42148.2	388944	2.33316e+06	17876.1	5.31035e+06	1.09815e+06	2.66297e+06	1.09943e+06	48863.5
PTP0059	6.15	465.103	303.05	Quercetin-3-D-glucoside	Flavonoids	1.23232e+08	2.9592e+08	1.79856e+08	5.38278e+07	1.19142e+08	2.30851e+08	3.11218e+07	3.74463e+07	2.07201e+08	2.82143e+08	6.20112e+07	1.20089e+08	342378941	2.68982e+08	1.37923e+08	2.25093e+08	1.35185e+08	3.30251e+08	1.40953e+08	33640087	4.02871e+07	4.56831e+07	2.17867e+07	3.98138e+07	1.9084e+08	1.00428e+08	2.39944e+08	2.53155e+08	1.07503e+07	1.34247e+08	1.10423e+08	1.24072e+08	6.09683e+08	3.11539e+08	1.81216e+08	1.38783e+08	4.26185e+07	4.81638e+08	8.84302e+07	6.98978e+07	2.95634e+08	3.26283e+08	3.46719e+08	3.34679e+07
PTP0060	6.6	303.05	303.05	MW_303.05644	Unknown	2.52889e+07	902869	8.01704e+07	7.58197e+07	158691	1.61598e+08	1.43408e+07	2.57301e+07	308054	1.47045e+08	8.26168e+07	7.62363e+07	178002	555371	4.06689e+06	2.20051e+06	1.54224e+08	5.2616e+08	3.19965e+08	-49127.5	600534	2.4126e+07	803364	7.70384e+07	3.2626e+07	4.30088e+07	4.84376e+08	177430	4.48569e+06	5.5614e+08	5.68229e+07	9.77418e+06	8.6436e+07	8.82615e+07	5.59993e+07	1.07505e+08	1.0261e+06	5.03941e+06	5.80254e+08	1.57154e+07	1.66405e+08	258405	5.83561e+06	2.76441e+07
PTP0061	7.36	905.68	905.679	MW_904.67306	Unknown	1.09007e+07	6.14e+06	9.13654e+06	6.21934e+06	1.09827e+07	9.00171e+06	5.9888e+06	1.17208e+07	8.67778e+06	1.63766e+07	6.05257e+06	9.91806e+06	2.10214e+07	5.60363e+06	1.72403e+07	7.75201e+06	5.62079e+06	6.96388e+06	1.34131e+07	8.9291e+06	1.26726e+07	7.96139e+06	8.37965e+06	5.10588e+06	6.25926e+06	7.72202e+06	5.55525e+06	5.99451e+06	5.93647e+06	5.45758e+06	5.6992e+06	8.45497e+06	6.46552e+06	6.86037e+06	6.14255e+06	6.26143e+06	4.98321e+06	6.81433e+06	5.95904e+06	4.65342e+06	5.15792e+06	6.33654e+06	6.00115e+06	4.6873e+06
PTP0062	5.61	505.134	301.07	Rhamnocitrin 3- (6"-acetylglucoside)	Flavonoids	3222791569	461674856	1.89741e+07	6.91862e+07	4.05781e+06	370953	138816	88979.2	223963	1702365904	4.47566e+07	190029	243383	130847	4.71956e+08	8.30037e+08	255376	8.65926e+07	8.11748e+07	4.82487e+07	1.78279e+08	195898	1.33743e+06	8.45322e+07	1.03448e+08	87755.6	2.00058e+08	1.89594e+08	44555.4	380257	3.80678e+07	284279	3.7876e+07	144066	1.61776e+08	266580	1.65633e+08	4.29297e+08	178721	1.26326e+08	6.62629e+07	7.45172e+07	9.24284e+06	532488
PTP0063	13.06	760.585	184.073	MW_759.57798	Unknown	2.10065e+07	2.67558e+07	3.77027e+07	1.88801e+07	5.09666e+07	2.70187e+07	2.6164e+07	5.13207e+07	1.24661e+07	2.77566e+07	1.77795e+07	1.13241e+07	1.82875e+07	1.73236e+07	1.28651e+07	1.04816e+07	1.09352e+07	1.99975e+07	2.02602e+07	2.14204e+07	1.90499e+07	1.5316e+07	2.58495e+07	2.65508e+07	1.17066e+07	1.20568e+07	1.51828e+07	9.38681e+06	2.0866e+07	1.61695e+07	1.17993e+07	2.86031e+07	2.26002e+07	3.20093e+07	3.19611e+07	1.37542e+07	1.3307e+07	1.91907e+07	9.5828e+06	1.08952e+07	1.15967e+07	2.31438e+07	2.07541e+07	1.35159e+07
PTP0064	12.19	959.57	959.569	MW_958.56333	Unknown	8.12146e+07	1.37241e+08	1.78455e+08	1.07946e+08	1.72045e+08	1.38514e+08	1.23905e+08	9.97089e+07	1.79726e+08	8.18326e+07	9.17589e+07	8.00205e+07	9.18613e+07	1.36191e+08	1.72004e+08	9.91244e+07	9.47687e+07	9.85727e+07	9.82998e+07	1.10936e+08	1.07076e+08	1.35392e+08	9.075e+07	9.25248e+07	8.52839e+07	6.81802e+07	1.13366e+08	1.0321e+08	2.04993e+08	104797625	1.42919e+08	1.48228e+08	1.19494e+08	1.07798e+08	1.31958e+08	7.88411e+07	1.45535e+08	6.88917e+07	9.10256e+07	1.31095e+08	1.1545e+08	1.26998e+08	1.1506e+08	1.09607e+08
PTP0065	12.96	784.586	184.073	MW_783.57796	Unknown	7.84827e+06	6.20874e+06	4.62137e+07	1.06665e+07	1.22332e+07	14999115	5.97444e+06	4.63194e+07	1.47735e+07	1.30103e+07	6.09034e+06	8.10107e+06	1.00776e+07	8.76892e+06	5.50568e+06	5.51956e+06	7.74468e+06	5.95875e+06	7.40456e+06	8.64798e+06	1.07286e+07	7.88956e+06	1.10959e+07	7.41222e+06	9.18046e+06	7.77658e+06	1.35957e+07	5.01015e+06	7.97694e+06	6.75556e+06	5.97288e+06	7.1292e+06	9.41814e+06	7.06213e+06	9.00417e+06	5.36964e+06	5.72311e+06	9.54676e+06	7.65302e+06	5.89208e+06	5.53326e+06	1.17026e+07	9.57251e+06	5.25602e+06
PTP0067	5.67	453.344	453.343	1,8,15,22-Tetraazacyclooctacosane-2,9,16,23-tetrone	Others	6.05525e+07	9.49935e+07	1.44241e+08	1.07911e+08	1.28167e+08	120892139	1.11303e+08	1.62201e+08	1.15094e+08	1.99313e+08	8.40916e+07	1.33314e+08	264932430	9.66241e+07	1.86382e+08	1.09784e+08	1.1708e+08	1.02108e+08	2.03643e+08	1.4173e+08	1.71099e+08	1.25685e+08	9.00242e+07	8.95605e+07	1.11469e+08	1.33721e+08	1.02685e+08	1.06206e+08	1.06994e+08	9.28585e+07	1.1297e+08	1.23429e+08	8.54603e+07	9.38512e+07	1.18093e+08	8.06095e+07	9.03903e+07	1.27277e+08	5.62566e+07	1.0758e+08	1.06109e+08	1.0787e+08	122053447	9.23339e+07
PTP0068	8.88	415.212	119.086	Bis(4-ethylbenzylidene)sorbitol	Others	7.80588e+07	6.65008e+07	-110096638	8.52198e+07	118540083	8.85472e+07	9.34523e+07	8.19539e+07	1.04507e+08	1.29064e+08	1.00006e+08	1.34281e+08	7.84601e+07	1.04074e+08	1.44523e+08	1.04939e+08	1.03183e+08	151955827	1.17404e+08	82530803	1.16631e+08	1.27021e+08	1.40991e+08	2.09246e+08	4.86084e+07	1.13056e+08	9.87333e+07	1.63464e+08	1.47475e+08	7.1609e+07	8.58912e+07	1.96568e+08	1.17824e+08	1.48369e+08	1.82461e+08	7.73079e+07	7.72797e+07	1.40499e+08	7.40232e+07	1.49378e+08	9.47289e+07	1.09977e+08	7.70959e+07	1.24797e+08
PTP0069	12.8	716.523	575.503	MW_715.51555	Unknown	4.60732e+06	4.30149e+06	4.23609e+06	9.78662e+06	8.53046e+06	5.72317e+06	4.79577e+06	3.79231e+06	7.05953e+06	4.85461e+06	5.82071e+06	9.09158e+06	5.98569e+06	5.5391e+06	4.41451e+06	2.82317e+06	4.84661e+06	5.61855e+06	5.40972e+06	3.70351e+06	5.06165e+06	7.39369e+06	5.0803e+06	7.8114e+06	6.69213e+06	8.73997e+06	5.77418e+06	8.05444e+06	5.57417e+06	8.20767e+06	1.05309e+07	5.00216e+06	5.54287e+06	8.07375e+06	3.86076e+06	5.42244e+06	3.11271e+06	3.52068e+06	6.53541e+06	9.70527e+06	7.54241e+06	7.92289e+06	5.25764e+06	6.35582e+06
PTP0070	0.85	229.155	229.154	Prolylleucine	AA and AA derivatives	8.82563e+07	1.0031e+08	1.24432e+08	7.22819e+07	5.92644e+07	5.52809e+07	1.08241e+08	6.28013e+07	5.04114e+07	1.52849e+08	4.11432e+07	5.32802e+07	1.20647e+08	7.40597e+07	1.17189e+08	6.66982e+07	5.75367e+07	6.01969e+07	4.41373e+07	6.45828e+07	1.07264e+08	6.16515e+07	6.61589e+07	4.72627e+07	4.56423e+07	6.5614e+07	3.68079e+07	4.53945e+07	8.04031e+07	6.65681e+07	3.75049e+07	4.58091e+07	4.87694e+07	7.04685e+07	3.10201e+07	5.56576e+07	5.75822e+07	4.35639e+07	1.19129e+08	5.26956e+07	6.1242e+07	4.80268e+07	6.15103e+07	7.78439e+07
PTP0071	13.28	589.481	589.48	MW_588.47338	Unknown	3.82669e+06	4.56926e+06	3.58699e+06	2.89965e+06	4.52468e+06	5.433e+06	3.22916e+06	6.78468e+06	3.42063e+06	2.39456e+06	6.21216e+06	4.18896e+06	3.41695e+06	2.87504e+06	2.5701e+06	4.98191e+06	3.33286e+06	7.61058e+06	6.92188e+06	3.03999e+06	2.99202e+06	4.6597e+06	6.39601e+06	9.66982e+06	8.88399e+06	8.87716e+06	1.06622e+07	8.11264e+06	6.95328e+06	7.95272e+06	6.82823e+06	1.50347e+07	6.77179e+06	6.75252e+06	9.2159e+06	6.38997e+06	5.53343e+06	7.88101e+06	5.56709e+06	6.21745e+06	5.58672e+06	7.92185e+06	5.90016e+06	5.56026e+06
PTP0073	0.79	278.124	260.113	Queuine	Others	4.22436e+06	8.82107e+06	6.20845e+06	4.93808e+06	4.58433e+06	1.39101e+06	5.91376e+06	3.09272e+07	1.11872e+07	1.60299e+07	9.88675e+06	1.19773e+08	4.03972e+07	5.08109e+06	1.81455e+06	3.74816e+07	1.88058e+06	1.74415e+06	3.85485e+06	2.48102e+07	7.30148e+06	1.82518e+06	1.12154e+07	2.06739e+07	5.64644e+06	1.69203e+07	8.82481e+06	8.21419e+06	4.34672e+06	1.01093e+06	1.61959e+07	1.13909e+07	3.18187e+06	2.11731e+06	4.47531e+06	4.7681e+06	2.63523e+06	2.59791e+07	4.06599e+07	1.47825e+06	3.8776e+07	2.00194e+07	1.31209e+06	1.55945e+07
PTP0074	12.24	786.601	184.073	MW_785.59364	Unknown	87393.7	159752	138659	392580	337155	227208	65292.4	490874	298599	107975	83927.3	139485	218241	138405	81368.8	123848	188095	87193.9	53048.6	183671	210453	139380	509388	144466	115000	123375	80629.2	66328.1	145360	96524.2	22593.8	90093.3	77762.6	86259.2	236910	74236.7	59700.1	138614	136322	60726.2	56653	387354	173467	114832
PTP0075	0.95	182.081	136.076	L-Tyrosine	AA and AA derivatives	1.25663e+08	1.66842e+08	7.94295e+07	1.31851e+08	238120256	4.51987e+07	1.66986e+08	1.28472e+08	1.23907e+08	1.50239e+07	3.91898e+07	1.85607e+07	1.09321e+08	3.64687e+07	7.28598e+07	1.24991e+08	6.25662e+07	1.90059e+08	1.89787e+08	6.42416e+07	4.56066e+07	28010564	6.74341e+07	1.16329e+08	2.94475e+07	4.23116e+07	8.68461e+07	4.81707e+07	9.18306e+07	3.00304e+07	3.80995e+07	2.06909e+08	7.62673e+07	5.43136e+07	1.92465e+08	1.59821e+08	1.1154e+08	8.85487e+07	7.57986e+07	4.43904e+07	6.83604e+07	1.70913e+08	1.34e+08	3.61228e+07
PTP0076	1.13	276.145	276.144	MW_275.13720	Unknown	2.77009e+06	1.43769e+07	1.39182e+06	5.90916e+06	6.80889e+06	3.85862e+06	6.15057e+06	6.65246e+06	3.23356e+06	8.27232e+06	1.28368e+06	4.72805e+06	2.80047e+07	5.44369e+06	3.23058e+06	5.22875e+06	4.24861e+06	6.62762e+06	6.42072e+06	9.69206e+06	3.43719e+06	2.45759e+06	1.09219e+06	8.37793e+06	3.63045e+06	2.32361e+06	1.34223e+07	2.40761e+06	6.26792e+06	2.36663e+06	6.92635e+06	1.91029e+07	9.36796e+06	1.18218e+06	8.97046e+06	1.0415e+07	4.73512e+06	1.90221e+07	4.18619e+06	2.82881e+06	7.01742e+06	1.17146e+07	1.89552e+07	3.90013e+06
PTP0077	2.01	310.129	310.128	MW_309.12129	Unknown	899403	2.2326e+07	1.27307e+06	6.34056e+06	9.11212e+06	2.64382e+06	4.64074e+06	3.4552e+06	2.0927e+06	1.52444e+06	697574	2.00704e+06	1.2848e+07	1.85753e+06	2.50912e+06	5.67743e+06	3.1465e+06	3.6356e+06	5.02834e+06	5.15453e+06	1.2379e+06	928389	6.58663e+06	7.68862e+06	2.15608e+06	3.31291e+06	6.30965e+06	4.3317e+06	7.16825e+06	3.39314e+06	8.04317e+06	2.32421e+07	6.04239e+06	2.78665e+06	1.48567e+07	7.00664e+06	4.60433e+06	9.23115e+06	3.61594e+06	2.29519e+06	5.71415e+06	8.33244e+06	1.87457e+07	5.42439e+06
PTP0078	3.57	657.193	333.097	MW_656.18596	Unknown	1.48854e+06	4.51758e+06	9.21708e+07	154033	109090	16157.7	3.28332e+06	31327.6	55902.1	25956	19256.3	11908.7	33334.5	11416.9	1.62607e+07	49088.4	14629.6	20305.1	20010.6	137089551	34624	16449.6	15846.8	14590	16771.9	8714.58	25175.3	5810.76	177890	8544.4	7686.64	8674.04	14183.9	10231.3	10909.8	7510.23	192505	48117.6	12585.2	38460.8	29496.8	15021.4	9845.8	19100.9
PTP0079	3.57	291.086	139.039	Epicatechin	Flavonoids	6.25322e+07	1.90818e+08	1.50874e+08	2.77227e+08	1.46791e+08	3.30839e+08	4.9386e+08	288542458	3.6043e+08	3.85248e+08	4.16054e+08	2.52373e+08	3.25235e+08	4.20343e+08	5.01467e+08	7.64308e+07	3.18195e+08	4.08673e+08	3.41876e+08	5.31157e+07	3.14674e+08	4.87857e+08	4.91043e+08	388786672	4.32867e+08	5.46262e+08	9.61139e+07	3.5284e+08	2.12738e+08	4.70634e+08	3.18495e+08	5.80251e+08	2.55426e+08	2.41722e+08	2.74562e+08	2.71672e+08	6.8755e+08	2.74673e+08	4.54297e+08	2.34223e+08	4.34268e+08	2.24703e+08	2.95856e+08	2.49248e+08
PTP0080	0.87	262.129	262.128	Lotaustralin	Others	1.75841e+06	4.52738e+06	1.45637e+06	2.04613e+06	2.75138e+06	1.22824e+06	2.31448e+06	2.16402e+06	1.37292e+06	2.23847e+06	958109	2.53173e+06	7.24009e+06	1.47017e+06	1.12024e+06	2.74121e+06	1.46767e+06	1.78483e+06	2.7325e+06	1.84704e+06	1.18696e+06	883843	1.22566e+06	3.2332e+06	1.19816e+06	2.09945e+06	3.41512e+06	1.46252e+06	2.07318e+06	1.0372e+06	2.78564e+06	4.44599e+06	2.21822e+06	1.3745e+06	2.37439e+06	3.01025e+06	1.14977e+06	5.38696e+06	2.1251e+06	1.2138e+06	3.00092e+06	3.12617e+06	3.65149e+06	1.93005e+06
PTP0081	0.89	241.155	241.154	2-(Cyclohexylmethylidene)-1,2,3,4-tetrahydronaphthalen-1-one	Others	2.31701e+08	237635729	2.97596e+08	1.95766e+08	2.06797e+08	193226454	2.91352e+08	1.99799e+08	1.93822e+08	4.26888e+08	1.27437e+08	1.62037e+08	2.46556e+08	2.14107e+08	296680885	1.90042e+08	2.16337e+08	1.74076e+08	1.37674e+08	2.03075e+08	3.15604e+08	2.44039e+08	1.9841e+08	1.81128e+08	1.76695e+08	1.95757e+08	151227193	1.28879e+08	1.74952e+08	1.64282e+08	1.28481e+08	1.72643e+08	1.76616e+08	1.9095e+08	9.53126e+07	159502300	1.87137e+08	171602604	2.87955e+08	1.87061e+08	1.68539e+08	1.51523e+08	1.90696e+08	2.17981e+08
PTP0082	1.21	294.155	276.144	MW_293.14753	Unknown	2.17458e+07	7.11444e+07	1.11438e+07	3.10546e+07	3.86916e+07	1.66646e+07	3.85247e+07	3.5439e+07	2.25833e+07	4.30011e+07	8.34457e+06	1.8446e+07	1.43429e+08	3.25384e+07	1.64439e+07	5.00908e+07	2.14026e+07	2.02091e+07	5.74786e+07	3.97693e+07	1.10072e+07	1.11837e+07	1.14205e+07	4.29701e+07	1.73858e+07	2.27591e+07	7.23891e+07	2.29461e+07	3.29779e+07	1.54414e+07	3.31365e+07	9.72741e+07	4.4995e+07	1.79239e+07	7.19336e+07	5.42754e+07	1.95576e+07	5.02876e+07	2.38683e+07	9.90747e+06	4.191e+07	5.56071e+07	9.46452e+07	3.28812e+07
PTP0083	12.13	485.361	485.36	MW_484.35324	Unknown	3.50974e+07	5.87004e+07	4.89467e+07	4.40399e+07	2.90745e+07	4.99691e+07	4.34465e+07	6.83599e+07	3.51101e+07	8.2372e+07	2.80487e+07	5.34117e+07	1.08505e+08	5.66144e+07	3.24751e+07	6.30598e+07	6.06886e+07	4.71822e+07	4.71333e+07	4.54515e+07	5.53268e+07	4.73653e+07	8.89957e+07	4.21525e+07	4.31955e+07	6.19675e+07	3.68455e+07	3.92148e+07	3.00421e+07	7.71677e+07	2.57122e+07	5.71619e+07	2.46868e+07	4.73934e+07	2.6957e+07	5.30547e+07	2.44213e+07	3.21346e+07	6.41452e+07	2.16878e+07	2.03048e+07	3.781e+07	4.49381e+07	3.26112e+07
PTP0084	0.74	248.113	248.113	Linamarin	Others	1.98157e+06	3.1118e+06	917571	646531	1.70146e+06	1.84022e+06	2.01716e+06	1.25227e+06	1.10008e+06	1.36564e+06	1.32042e+06	1.17205e+06	1.19493e+06	509354	954270	2.70709e+06	782606	2423988	2.37996e+06	939685	1.09177e+06	487397	1.12397e+06	2.29262e+06	1.36397e+06	1.55927e+06	3.07902e+06	923021	1.55621e+06	384653	1.75514e+06	3.46029e+06	1.11496e+06	399236	2.35602e+06	2.1766e+06	1.00252e+06	4.62323e+06	702990	580502	1.63227e+06	1.68688e+06	1.42042e+06	532766
PTP0085	0.79	260.113	260.113	MW_259.10573	Unknown	1.05435e+06	1.8362e+06	1.36291e+06	1.03402e+06	1.01752e+06	349487	1.17253e+06	7.03035e+06	2.14168e+06	3.35785e+06	2.2393e+06	3.16056e+07	8.07809e+06	1.15131e+06	416478	7.24896e+06	376469	321426	826685	5.46469e+06	1.55883e+06	346447	2.58337e+06	4.00064e+06	1.44128e+06	3.00095e+06	2.19324e+06	1678806	883838	168999	3.32985e+06	2.2043e+06	817951	425156	944850	927804	513343	5.71105e+06	7.67561e+06	262691	7.83952e+06	3.89211e+06	241141	3.27337e+06
PTP0086	0.95	182.081	136.076	MW_181.54392	Unknown	1.20984e+08	1.67983e+08	8.87808e+07	1.20394e+08	2.36935e+08	5.36516e+07	1.52246e+08	177109461	1.23464e+08	2.33403e+07	5.55174e+07	2.3031e+07	1.33961e+08	4.83086e+07	7.33945e+07	1.26362e+08	6.42224e+07	1.67141e+08	1.79675e+08	6.40068e+07	4.53956e+07	2.82103e+07	6.91998e+07	1.13709e+08	2.79704e+07	4.60119e+07	9.38177e+07	4.74687e+07	1.00925e+08	3.3691e+07	3.97767e+07	2.03971e+08	6.81977e+07	5.54476e+07	1.89423e+08	134992112	1.13218e+08	8.81887e+07	7.55839e+07	4.55825e+07	6.9672e+07	2.05048e+08	1.35882e+08	3.67961e+07
PTP0087	0.61	175.045	119.019	MW_174.03804	Unknown	4.76965e+06	5.24519e+06	4.60583e+06	3.72715e+06	3.92108e+06	3.36936e+06	3.84844e+06	3.33479e+06	3.51495e+06	2.92322e+06	3.37616e+06	3.24371e+06	4.4339e+06	4.1865e+06	3.86373e+06	3.45859e+06	3.67838e+06	3.30936e+06	3.44219e+06	4.02798e+06	3.43401e+06	3.38565e+06	3.68069e+06	3.91526e+06	3.44476e+06	3.48193e+06	3.80078e+06	4.13038e+06	3.70333e+06	3.47449e+06	3.78622e+06	3.9108e+06	3.67701e+06	3.83531e+06	4.28834e+06	3.68154e+06	3.95141e+06	3.81082e+06	3.40587e+06	3.51485e+06	3.18122e+06	3.89437e+06	3.49351e+06	3.15111e+06
PTP0088	12.36	469.366	469.365	3-Hydroxy-vitaminK	Vitamin	1.86594e+07	3.97062e+07	2.21696e+07	2.71284e+07	1.41938e+07	2.96344e+07	3.92422e+07	3.9542e+07	2.32737e+07	6.69148e+07	2.87534e+07	3.88742e+07	6.52793e+07	2.98588e+07	1.56448e+07	5.93223e+07	4.61855e+07	4.45762e+07	3.08741e+07	3.85e+07	3.73324e+07	3.12099e+07	4.27661e+07	4.04571e+07	5.67317e+07	6.70801e+07	3.29023e+07	2.69744e+07	2.61021e+07	4.01475e+07	2.33865e+07	3.98469e+07	3.84384e+07	3.39998e+07	3.13086e+07	4.88542e+07	1.07354e+07	2.92655e+07	3.96804e+07	1.35535e+07	2.10792e+07	2.40852e+07	17207076	3.9562e+07
PTP0089	5.26	521.13	317.065	Isorhamnetin 3- (6"-acetylgalactoside)	Flavonoids	2631618900	1.46953e+08	2.04268e+07	2.58186e+07	178395	119898	2.25956e+06	43436.1	48431.7	5.23303e+08	1.17335e+07	123814	118712	56759.6	6.66496e+08	3.10968e+08	112958	3.26973e+06	3.1294e+06	5.56574e+08	5.79855e+06	34849.6	47463.4	1.26846e+06	4.98091e+06	16822.4	652186	4.46707e+06	39810.8	20404	2.49759e+06	12945.5	211747	34317.4	1.74847e+06	30700.4	2.15658e+06	1.17376e+07	17411.7	6.69995e+06	1.47923e+06	5.69353e+06	1.35465e+06	36152.2
PTP0091	0.8	325.113	85.029	Bis-D-fructose2'_1:2_1'-dianhydride	Others	4.07896e+06	4.27376e+06	6.04257e+06	4.53558e+06	1.57159e+06	3.76281e+06	4.20295e+06	1.35227e+06	1.93716e+06	5.02725e+06	3.26543e+06	2.46978e+06	3.09083e+06	3.96071e+06	5.7938e+06	3.75642e+06	3.48599e+06	7.4598e+06	4.6827e+06	3.72451e+06	4.31407e+06	3.32128e+06	3.06352e+06	2.40864e+06	3.48014e+06	5.43831e+06	2.70917e+06	4.05545e+06	4.52739e+06	5.83571e+06	3.5132e+06	3.30468e+06	4.27839e+06	4.3559e+06	1.62462e+06	3.85272e+06	5.05564e+06	4.71031e+06	5.10654e+06	3.80509e+06	4.4922e+06	2.82188e+06	3.81058e+06	3.78826e+06
PTP0092	0.74	266.124	248.113	MW_265.11624	Unknown	14353430	3.2578e+07	7.51317e+06	5.14981e+06	5.24241e+06	3.77167e+06	1.99795e+07	1.35273e+07	1.17465e+07	9.53808e+06	1.40317e+07	1.03325e+07	7.33904e+06	4.93996e+06	6.70115e+06	2.71866e+07	4.87611e+06	2.50519e+07	2.65025e+07	7.68595e+06	9.64983e+06	5.27443e+06	1.1295e+07	2.39674e+07	1.34041e+07	1.11711e+07	3.53374e+07	8.51348e+06	1.54645e+07	2687931	1.8305e+07	3.36401e+07	1.08484e+07	3.55424e+06	2.64445e+07	2.00129e+07	8.72926e+06	5.16168e+07	5.20008e+06	4.64187e+06	1.80792e+07	1.7715e+07	1.12223e+07	4.18175e+06
PTP0093	10.13	330.337	330.336	MW_329.32941	Unknown	5.78521e+07	6.63361e+07	1.01937e+08	1.06633e+08	1.17098e+08	149966934	6.64932e+07	1.10427e+08	1.01581e+08	7.89056e+07	7.17722e+07	6.82658e+07	8.79395e+07	5.43711e+07	9.32466e+07	4.47304e+07	6.64593e+07	5.07846e+07	7.47698e+07	64958849	8.10326e+07	1.0187e+08	1.52788e+08	6.96492e+07	7.56712e+07	9.15415e+07	1.02748e+08	5.88674e+07	1.46495e+08	6.86776e+07	7.08672e+07	1.17095e+08	9.60711e+07	7.73782e+07	1.73871e+08	5.08029e+07	5.23531e+07	8.41087e+07	5.11693e+07	6.13244e+07	7.01741e+07	1.48929e+08	9.92881e+07	5.42773e+07
PTP0094	11.37	935.711	479.35	MW_934.70323	Unknown	1.76912e+06	853329	4.21347e+06	222301	426553	1.12295e+06	1.50753e+06	756941	451019	2.36414e+06	333257	527076	836683	1.00476e+06	1.51107e+06	332504	265920	766998	193489	3.3898e+06	828405	353646	623209	981513	344656	526861	580639	254972	907208	499780	517997	829866	1.34794e+06	1.43443e+06	846887	656990	471741	403521	552189	317843	475369	703222	715149	605416
PTP0095	5.61	319.045	319.045	Myricetin	Flavonoids	3.85833e+08	6.93249e+08	7.62453e+08	160810816	1.25549e+08	3.25166e+07	4.1347e+07	3.98712e+07	4.57143e+07	4.20963e+08	8.53189e+07	1.15125e+07	3.66718e+07	8.20833e+07	7.00904e+08	7.62843e+08	1.51762e+07	2.05922e+08	1.10871e+08	1003607668	1.40048e+08	5.15047e+07	9.02534e+06	2.88338e+07	7.05547e+07	4.511e+07	5.81407e+07	6.66563e+07	5.55402e+06	2.20554e+07	3.36405e+07	2.62307e+07	6.27157e+07	3.18669e+07	2.12154e+08	1.13911e+07	311988503	510951638	2.06e+07	5.26495e+07	4.51975e+07	1.348e+08	5.95886e+07	1.25787e+07
PTP0096	11.61	975.566	975.565	MW_974.55903	Unknown	1.82752e+07	4.89736e+07	2.69386e+07	4.34719e+07	2.88558e+07	3.31736e+07	3.64308e+07	4.65869e+07	5.3509e+07	3.66944e+07	1.72005e+07	3.44452e+07	5.20345e+07	4.92227e+07	2.01265e+07	2.70983e+07	4.15089e+07	2.07481e+07	1.81145e+07	3.31529e+07	2.4705e+07	4.63902e+07	3.32426e+07	1.95528e+07	2.28907e+07	2.20724e+07	2.17703e+07	2.47454e+07	5.15032e+07	5.66063e+07	2.3363e+07	2.77686e+07	1.29606e+07	2.8839e+07	2.88752e+07	3.65318e+07	1.40241e+07	1.3701e+07	2.31253e+07	2.81575e+07	1.84229e+07	4.14344e+07	4.46955e+07	3.1666e+07
PTP0097	12.51	730.539	184.073	MW_729.53145	Unknown	1.23239e+06	5.60095e+06	4.11953e+06	6.07956e+06	1.07739e+07	6.54645e+06	2.91739e+06	3.55566e+06	2.74904e+06	1.39115e+06	3.97381e+06	2.58795e+06	1.47974e+06	1.91294e+06	4.63016e+06	2.20024e+06	1.67231e+06	4.5638e+06	5.94869e+06	2.36834e+06	2.03682e+06	2.81875e+06	2.12545e+06	3.89444e+06	6.51205e+06	1.22623e+06	4.51615e+06	1.8823e+06	6.92435e+06	1.66103e+06	2.35113e+06	6.90669e+06	2.87135e+06	4.7681e+06	1.10314e+07	2.01482e+06	3.37913e+06	6.91665e+06	2.85768e+06	2.18415e+06	4.06641e+06	5.4168e+06	4.81273e+06	2.62545e+06
PTP0098	12.04	774.565	184.073	MW_773.55754	Unknown	523592	497868	913511	4.00956e+06	2.0235e+06	1.04272e+06	712732	1.39486e+06	1.18628e+06	640913	351285	1.92793e+06	2.10705e+06	1117968	498393	443671	959458	791728	1.11256e+06	607675	452957	1.75453e+06	2.45628e+06	441058	907742	1.23235e+06	670026	268032	1.90453e+06	1.34898e+06	362604	732853	390012	1.69343e+06	1.09887e+06	702498	637153	546895	1.47086e+06	479582	433330	3.17072e+06	1.02789e+06	939226
PTP0099	7.11	485.2	485.199	NP-015904	Acylsugars	4.60798e+07	1.26793e+08	1.78811e+07	9.59431e+07	6.87877e+07	1.50285e+07	1.08957e+07	3.92765e+07	3.02914e+07	9.55935e+07	5.58051e+08	6.05634e+06	1.67999e+07	128333563	1.96963e+08	5.52689e+08	2.05052e+07	4.81392e+08	4.68954e+08	2.56258e+07	7.00541e+08	2.15325e+07	2.91452e+07	5.65005e+08	1.49681e+07	3.36264e+07	3.40875e+07	3.86003e+07	5.0392e+07	7.6377e+06	2.69089e+07	7.5071e+08	7.09047e+08	8.60828e+08	8.55845e+08	4.18995e+07	4.00804e+07	7.76861e+08	5.56097e+08	1.97811e+07	1.37484e+08	4.32121e+07	4.3936e+07	2.68105e+07
PTP0100	12.73	732.554	184.073	MW_731.54699	Unknown	1.54914e+06	3.33079e+06	4.07368e+06	2.19909e+06	5.23789e+06	5.1373e+06	1.68979e+06	4.2114e+06	1.94064e+06	2.15128e+06	1.52126e+06	1.74616e+06	1.73114e+06	1.87568e+06	1.60505e+06	1.10321e+06	1.1004e+06	2.16666e+06	2.5068e+06	2.34826e+06	1.53058e+06	1.83074e+06	1.38929e+06	1.80905e+06	2.69496e+06	1.65034e+06	3.09177e+06	1.49932e+06	2.46217e+06	1.36834e+06	1.34381e+06	3.18121e+06	2.71068e+06	3.0897e+06	4.02234e+06	1.52097e+06	1.68858e+06	2.98973e+06	1.37869e+06	1.69365e+06	1.66978e+06	3.60276e+06	2.52384e+06	1.57948e+06
PTP0101	12.96	587.465	587.464	MW_586.45778	Unknown	1.11038e+06	3.64438e+06	1.52789e+06	3.01172e+06	2.68192e+06	2.21064e+06	1.74559e+06	1.29545e+06	1.72058e+06	961693	2.65584e+06	2.67017e+06	1.76717e+06	1.37594e+06	4.28557e+06	4.49269e+06	2.08109e+06	4.29933e+06	4.3854e+06	2.19077e+06	1.6883e+06	1.88724e+06	2.43593e+06	3.28775e+06	6.04804e+06	3.33879e+06	4.58302e+06	3.50112e+06	5.31137e+06	3.58052e+06	3.42908e+06	5.56629e+06	2.75555e+06	2.84524e+06	3.31578e+06	2.74183e+06	3.6186e+06	3.80999e+06	3.02735e+06	3.23449e+06	3.90214e+06	2.0761e+06	2.45784e+06	2.61064e+06
PTP0102	4.47	301.07	301.07	Diosmetin	Flavonoids	9.2671e+08	8.95029e+07	1.0916e+08	6.20534e+07	2.87691e+07	162276	632016	280219	280958	1.7627e+08	9.64878e+07	170654	166961	301208	1.72695e+08	3.56033e+08	427527	2.2476e+08	9.97015e+07	3.94553e+07	2.83442e+08	504695	556919	1.80542e+08	1.9634e+08	205454	2.63958e+08	1.63064e+08	393156	298939	2.32361e+08	248542	1.21697e+08	5.17563e+06	4.38718e+08	252396	4.90065e+08	6.60847e+08	508225	6.6507e+07	2.43894e+08	1.00867e+08	3.31721e+07	757842
PTP0103	12.44	599.429	599.428	MW_598.42136	Unknown	2.50339e+08	3.48485e+08	1.81587e+08	2.09416e+08	1.72475e+08	1.56064e+08	2.222e+08	1.99213e+08	1.73365e+08	2.18566e+08	2.43491e+08	2.14796e+08	2.11232e+08	2.25905e+08	2.28743e+08	2.70615e+08	2.59378e+08	3.36203e+08	2.54838e+08	2.56295e+08	2.35881e+08	2.17246e+08	2.57763e+08	2.71211e+08	2.38221e+08	2.73356e+08	2.30405e+08	2.83993e+08	2.25262e+08	2.77744e+08	2.7773e+08	2.26947e+08	2.49609e+08	2.16093e+08	1.99051e+08	2.2932e+08	2.17502e+08	206094388	1.98827e+08	1.87043e+08	2.02291e+08	2.02103e+08	1.63139e+08	1.96507e+08
PTP0104	6.86	641.177	147.044	MW_640.16960	Unknown	1.18635e+08	3.68922e+07	357853	1.41061e+07	31987.1	19274	25703.1	3852.87	2901.76	2.78487e+07	1.67354e+06	4305.81	2602.38	2151.17	3.37439e+07	4.9602e+07	10985.2	2.13164e+06	3.61914e+06	1.05448e+07	1.26085e+07	4449.75	6302.29	808862	1.01188e+06	2640.72	1.99849e+06	504278	5797.21	1876.11	814361	6043.35	464269	13073.5	5.11352e+06	9239.74	3.0621e+06	1.91956e+07	3050.5	1.21588e+06	497840	2.74228e+06	803058	24278.4
PTP0105	8.18	387.18	105.07	Bis(methylbenzylidene)sorbitol	Others	2.72213e+07	2.79024e+07	3.0948e+07	2.62509e+07	5.36228e+07	4.98919e+07	4.57022e+07	6.34547e+07	5.11362e+07	4.55751e+07	4.31553e+07	4.14143e+07	5.87573e+07	8.64285e+07	5.50485e+07	2.73369e+07	35659072	2.65879e+07	5.49741e+07	3.88111e+07	5.20189e+07	4.66658e+07	2.98648e+07	3.15439e+07	3.86176e+07	3.76964e+07	2.69063e+07	4.07208e+07	2.81671e+07	2.7611e+07	2.637e+07	4.83189e+07	25632830	2.26606e+07	2.06555e+07	2.83314e+07	2.36246e+07	2.62435e+07	2.41544e+07	3.5925e+07	3.29973e+07	3.07348e+07	3.30887e+07	3.1054e+07
PTP0106	10.6	473.363	427.357	MW_472.35574	Triterpene	1.56126e+07	3.34414e+06	1.16989e+07	3.67595e+06	3.63501e+06	2.73138e+06	8.20128e+06	6.62986e+06	4.21248e+06	1.38207e+07	4.45362e+06	7.27877e+06	1.3858e+07	1.09198e+07	1.12103e+07	6.91726e+06	3.84155e+06	4.03268e+06	2.87316e+06	7.00569e+06	4.27541e+06	4.60665e+06	3.87926e+06	5.18797e+06	4.36895e+06	4.20213e+06	8.12849e+06	3.60481e+06	5.05649e+06	4.79802e+06	4807561	4.15637e+06	2.77566e+06	8.29389e+06	5.28675e+06	5.40899e+06	3.22346e+06	1.76617e+06	4.52961e+06	2.85185e+06	4.05516e+06	4.62057e+06	5.78454e+06	3.27711e+06
PTP0108	0.77	234.097	216.087	MW_233.09012	Unknown	2.02884e+06	1.24669e+07	3.06683e+06	894777	3.92361e+06	643106	4.25504e+06	2.47724e+06	728445	1.20279e+06	1.23721e+06	1.13556e+06	2.67068e+06	1.18374e+06	2.01904e+06	3.49763e+06	1.37127e+06	825676	2.03325e+06	1.4599e+06	1.25544e+06	451131	1.36888e+06	3.95272e+06	1.05102e+06	1.9637e+06	2.51299e+06	1.30402e+06	4.43239e+06	895110	2.81734e+06	3.50878e+06	1.52334e+06	1.00244e+06	1.96135e+06	3.21734e+06	913337	4.32427e+06	2.11052e+06	633729	4.2983e+06	2.36277e+06	2.23424e+06	1.40412e+06
PTP0109	1.27	294.155	276.144	NP-053582	Unknown	1.08479e+07	3.49224e+07	6.13149e+06	1.86069e+07	1.9429e+07	6.47729e+06	1.7003e+07	1.51032e+07	1.22857e+07	17645883	3.03523e+06	1.05685e+07	8.56597e+07	1.33897e+07	7.54392e+06	2.54631e+07	1.18626e+07	2.066e+07	3.33583e+07	2.59518e+07	5.79583e+06	6.58274e+06	7.0382e+06	2.29659e+07	7.91327e+06	1.16581e+07	3.29253e+07	1.49642e+07	1.466e+07	8.54499e+06	1.61559e+07	6.41965e+07	2.37096e+07	9.11614e+06	4.14479e+07	2.90629e+07	1.06123e+07	4.47378e+07	1.24451e+07	9.17874e+06	2.21944e+07	3.51215e+07	5.67509e+07	1.56327e+07
PTP0110	5.6	481.098	319.044	myricetin 3-O-beta-D-galactopyranoside	Flavonoids	4.97504e+07	2.1961e+08	2.13174e+08	4.03082e+07	4.29631e+07	8.47489e+06	7.92504e+06	8.95984e+06	9.72137e+06	7.41078e+07	1.55659e+07	2.91614e+06	8.64343e+06	1.76006e+07	1.20209e+08	2.20604e+08	4.09028e+06	4.78423e+07	2.89436e+07	3.55374e+08	2.54936e+07	1.68636e+07	2.86619e+06	8.15808e+06	1.38413e+07	1.50754e+07	13684231	1.70377e+07	1.82775e+06	7.9188e+06	1.14547e+07	7.18989e+06	1.40576e+07	1.06457e+07	4.90666e+07	4.27763e+06	8.79559e+07	1.34771e+08	4.42969e+06	1.4147e+07	9.83187e+06	3.23763e+07	1.5826e+07	3.67058e+06
PTP0111	3.28	579.15	127.039	Vitexin 2"-O-p-coumarate	Flavonoids	2.1697e+07	1.81332e+08	4.0526e+07	1.63199e+08	4.70127e+07	1.20778e+08	7.31971e+07	1.35505e+08	1.11492e+08	2.21857e+08	6.12973e+07	9.28621e+07	121596857	1.24089e+08	1.80605e+08	6.6156e+07	1.75687e+08	1.64882e+08	1.54494e+08	2.16583e+06	2.0381e+08	124287891	2.14512e+08	1.86111e+08	9.8704e+07	9.80165e+07	6.26578e+07	2.02278e+08	1.05153e+08	1.98647e+08	2.05071e+08	1.72059e+08	1.18036e+08	8.28845e+07	1.82505e+08	1.12022e+08	2.47637e+08	1.18639e+08	227904193	1.52437e+08	2.10084e+08	1.01824e+08	9.73544e+07	100406204
PTP0112	11.11	377.267	377.266	2-(14,15-Epoxyeicosatrienoyl) glycerol	Lipids	8.16097e+06	1.39634e+07	8.41361e+06	7.09211e+06	1.18246e+07	1.1489e+07	8.16134e+06	4.51956e+06	9.51995e+06	4.94108e+06	6.12298e+06	8.22674e+06	9.14604e+06	7.30514e+06	1.12392e+07	7.71731e+06	6.5009e+06	8.34705e+06	9.15269e+06	6.82519e+06	8.05808e+06	7.4266e+06	9.28481e+06	6.599e+06	1.14161e+07	9.48773e+06	9.62582e+06	9.17575e+06	8.58761e+06	8.40715e+06	1.40817e+07	1.54099e+07	7.77541e+06	8.21224e+06	9.29908e+06	5.50556e+06	1.18084e+07	1.66175e+07	1.04838e+07	1.07308e+07	1.27616e+07	1.09189e+07	1.26517e+07	1.37421e+07
PTP0113	2.77	367.15	349.139	MW_366.14293	Unknown	2.27857e+06	8.24332e+06	1.52402e+06	3.21265e+06	4.0301e+06	291521	1.79209e+06	2.92428e+06	1.95137e+06	422591	1.79016e+06	477624	1.53781e+06	570039	1.07932e+06	5.94009e+06	966253	2.68949e+06	4.37162e+06	6.79186e+06	520567	587476	1.0261e+06	7.34692e+06	551213	1.10705e+06	3.12265e+06	742451	2.30164e+06	1.20424e+06	1.9774e+06	7.03777e+06	1.93225e+06	7.91304e+06	1.50319e+07	1.67357e+06	1.61876e+06	5.76165e+06	661361	873527	1.06318e+06	1.17753e+07	3.5447e+06	1.15526e+06
PTP0114	12.18	798.565	798.553	MW_797.55725	Unknown	2.82006e+07	38490060	4.79887e+07	2.86995e+07	4.20976e+07	3.51338e+07	3.71174e+07	2.59352e+07	3.63906e+07	3.08129e+07	2.58116e+07	2.31743e+07	2.48938e+07	2.92162e+07	5.14714e+07	3.1969e+07	3.2119e+07	3.20109e+07	3.23544e+07	2.23275e+07	3.69726e+07	2.92137e+07	2.80666e+07	2.9195e+07	2.4747e+07	2.63373e+07	3.79069e+07	2.71751e+07	4.46568e+07	2.92664e+07	2.85133e+07	3.51324e+07	3.11936e+07	3.17837e+07	3.32792e+07	2.93458e+07	3.61747e+07	2.04815e+07	2.40568e+07	3.09529e+07	2.36207e+07	2.86259e+07	2.55916e+07	2.59163e+07
PTP0115	3.9	287.055	287.055	Fisetin	Flavonoids	4.64734e+08	4.45286e+07	5.54893e+07	1.10938e+07	2.89612e+08	2.89725e+06	3.44551e+06	5.111e+06	3.59442e+06	3.03779e+07	8.07568e+07	6.42575e+06	7.92795e+06	8.74864e+06	7.93614e+07	1.55665e+08	3.87571e+06	1.18254e+08	5.54303e+07	1.20965e+08	4.8533e+07	2.77322e+06	3.90799e+06	7.94133e+07	1.14886e+08	3.18921e+06	6.34891e+07	8.04681e+07	2.92769e+06	3.57181e+06	1.17306e+08	5.69115e+06	9.66201e+07	4.17253e+07	6.96204e+07	3.66138e+06	4.16633e+07	1.13373e+08	1.47381e+07	6.49904e+07	1.87813e+08	3.54438e+07	1.37628e+07	4.09484e+06
PTP0116	3.9	298.097	136.062	NP-001346	Others	2.23087e+08	3.78189e+08	1.08516e+08	2.74842e+08	3.17527e+08	2.91182e+08	1.63041e+08	2.47679e+08	3.33723e+08	2.5716e+08	7.27874e+07	244307648	524203775	3.46776e+08	1.68346e+08	3.08738e+08	3.87157e+08	3.40238e+08	513829776	1.76367e+08	3.13397e+08	242704359	2.37342e+08	2.11071e+08	4.30461e+08	2.86423e+08	4.53031e+08	2.66907e+08	2.48152e+08	216545010	2.93733e+08	4.02638e+08	2.50182e+08	1.78687e+08	4.96241e+08	2.18457e+08	1.45275e+08	3.41595e+08	2.51499e+08	2.9557e+08	323928266	2.10548e+08	3.22215e+08	3.15987e+08
PTP0117	4.32	291.086	139.039	NP-053481	Others	1.54538e+07	1.73835e+08	9.91051e+07	7.41349e+07	5.0963e+07	1.36521e+08	3.94372e+08	1.64618e+08	1.07578e+08	1.24339e+08	1.78557e+08	8.63759e+07	5.25371e+07	5.97541e+07	2.71605e+08	1.43272e+07	5.8089e+07	1.57618e+08	2.206e+08	3.75883e+07	2.4036e+08	2.06591e+08	1.42926e+08	1.22454e+08	2.1281e+08	2.34126e+08	7.94806e+07	9.07328e+07	1.04216e+08	3.33453e+08	8.8226e+07	2.69964e+08	1.52198e+08	7.03707e+07	224570759	9.30611e+07	2.90569e+08	6.77906e+07	8.09347e+07	8.94185e+07	1.4902e+08	122589842	6.95679e+07	9.11709e+07
PTP0118	0.79	351.069	351.069	(2S,4R,5S,6S,7R)-5,6,12,14-tetrahydroxy-4-(hydroxymethyl)-13-methoxy-3,8-dioxatricyclo[8.4.0.0]tetradeca-1(14),10,12-trien-9-one	Others	1.26335e+07	6.51957e+06	1.01229e+07	1.17816e+07	7.49064e+06	2.53903e+07	6.84576e+06	6.51044e+06	2.01169e+07	1.1248e+07	7.39786e+06	1.32872e+07	2.20763e+07	1.58387e+07	2.21302e+07	1.28176e+07	1.80944e+07	1.71491e+07	1.86633e+07	7.47862e+06	2.68419e+07	3.27686e+07	2.16787e+07	8.62199e+06	2.47984e+07	2.26333e+07	2.65421e+07	9.93617e+06	9.98054e+06	2.54614e+07	1.02143e+07	1.96502e+07	2.74269e+07	2.1622e+07	1.59528e+07	1.39272e+07	1.36773e+07	2.65296e+07	2.29583e+07	2.78205e+07	1.32455e+07	1.47427e+07	2.12448e+07	2.88694e+07
PTP0119	5.94	303.05	303.05	MW_303.05321	Unknown	4.44948e+08	7.55501e+08	916206516	6.44814e+08	3.58176e+08	8.84051e+08	4.88237e+08	2.49931e+08	5.95199e+08	8.69681e+08	5.21102e+08	4.51862e+08	629815619	5.3306e+08	6.87544e+08	6.89145e+08	9.48928e+08	5.75059e+08	4.03581e+08	4.9626e+08	1.48957e+08	4.48428e+08	5.58684e+08	385019468	5.03272e+08	7.63352e+08	6.55824e+08	6.14255e+08	254592674	5.95602e+08	721502790	1.98915e+08	8.00009e+08	6.21397e+08	593084008	3.25505e+08	1.4278e+08	7.49743e+08	5.63731e+08	4.61844e+08	4.83897e+08	741411504	4.98733e+08	3.62893e+08
PTP0120	8.74	362.327	362.326	MW_361.31930	Unknown	3.1589e+07	4.37134e+07	3.44749e+07	4.50025e+07	3.9637e+07	3.54217e+07	2.50814e+07	3.37822e+07	4.13605e+07	5.19719e+07	2.48801e+07	3.50788e+07	5.41434e+07	2.43092e+07	3.42851e+07	2.71225e+07	3.59954e+07	1.52831e+07	2.8161e+07	3.5742e+07	3.86754e+07	3.44826e+07	4.00051e+07	1.98288e+07	2.27434e+07	4.18873e+07	2.68523e+07	3.18007e+07	3.48482e+07	3.6035e+07	2.82038e+07	2.33863e+07	1.72992e+07	3.13276e+07	2.60022e+07	4.22296e+07	2.61775e+07	2.52527e+07	3.55725e+07	2.35216e+07	2.12892e+07	2.00205e+07	3.04125e+07	2.30432e+07
PTP0121	9.46	473.363	473.362	NP-021050	Triterpene	555687	325292	760955	186357	391800	180991	310553	290259	593711	298379	212310	319201	218979	548049	224295	1.0199e+06	504505	561296	302705	454290	256761	152583	213550	215694	466430	165271	102910	101365	286536	223663	308525	304688	198449	374996	573690	230740	363653	417023	229175	273014	149687	307460	277130	204321
PTP0122	6.62	610.164	302.074	MW_609.15672	Unknown	1069618289	4.47503e+08	2.74922e+07	1.17127e+08	3.91354e+06	241297	187702	65960.5	14885.6	5.0372e+08	1.09883e+08	96941.1	126122	48046.3	4.10558e+08	7.70304e+08	455668	2.38427e+08	1.7024e+08	1.0385e+08	3.01869e+08	188494	119959	149630586	8.73974e+07	47299.5	4.29865e+08	8.23159e+07	73910	29662.4	8.72435e+07	12459.4	7.58159e+07	339253	3.16156e+08	587063	2.27074e+08	8.86331e+08	329306	7.66965e+07	6.43322e+07	1.12108e+08	3.01146e+07	499657
PTP0124	10.61	358.368	358.367	MW_357.36082	Unknown	3.89665e+07	4.01426e+07	7.29593e+07	6.01634e+07	6.7948e+07	8.12423e+07	3.53218e+07	7.33779e+07	5.62196e+07	4.07157e+07	4.11764e+07	3.95307e+07	5.02822e+07	2.98904e+07	5.03372e+07	27475995	3.69683e+07	2.8801e+07	3.62691e+07	3.27596e+07	4.61888e+07	5.57063e+07	9.34354e+07	4.84578e+07	4.67402e+07	5.44824e+07	5.2856e+07	3.32224e+07	9.40355e+07	5.81462e+07	4.98468e+07	6.17595e+07	6.21795e+07	7.03008e+07	7.77508e+07	3.27822e+07	2.93218e+07	46518437	2.54782e+07	3.3878e+07	3.8664e+07	1.08304e+08	6.22036e+07	3.0898e+07
PTP0125	12.59	714.507	573.487	MW_713.50010	Unknown	446825	363189	602858	928120	939013	746995	513162	836921	794117	702751	379501	839797	681533	444779	402095	302518	575990	117416	469612	267672	443373	608234	453400	588360	684670	962166	1.2066e+06	464150	723330	620378	733704	494110	459134	531702	519868	900723	706406	507272	435583	598355	372385	845379	629580	228224
PTP0126	4.03	406.165	259.111	MW_405.15725	Unknown	3.53247e+07	5.54974e+07	1.16587e+08	6.77266e+07	6.08866e+07	3.83135e+07	7.83311e+07	1.82946e+08	1.29891e+08	1.05452e+08	8.67812e+06	5.02038e+07	6.37665e+07	2.83817e+07	4.42843e+07	5.7344e+07	8.2526e+07	4.02363e+07	4.48963e+07	2.775e+07	2.41177e+07	8.17144e+07	1.05183e+08	6.91896e+07	9.05031e+07	115893373	1.32379e+08	1.01091e+08	101435406	8.07272e+07	9.95553e+07	8.77454e+06	5.06091e+07	6.1808e+07	4.9614e+07	6.34518e+07	1.74571e+07	1.44801e+07	3.49684e+07	1.14974e+07	4.66958e+07	5.60457e+07	6.04793e+07	3.33364e+07
PTP0128	9.5	302.305	302.305	Sphinganine;2-Amion-1_3-octadecanediol	Others	5.21933e+07	6.8941e+07	8.2649e+07	1.06182e+08	1.0284e+08	9.83543e+07	5.56e+07	6.12451e+07	7.44302e+07	7.77992e+07	5.70992e+07	5.19734e+07	8.398e+07	50621198	7.61968e+07	3.45425e+07	6.85178e+07	4.14715e+07	7.0695e+07	7.44112e+07	7.88978e+07	1.21992e+08	1.00225e+08	4.75324e+07	5.44335e+07	7.01036e+07	8.60121e+07	6.55763e+07	1.10015e+08	4.03359e+07	5.62881e+07	7.17593e+07	6.77291e+07	5.10798e+07	1.19e+08	4.11907e+07	4.91802e+07	8.32747e+07	5.09492e+07	5.05663e+07	5.3013e+07	8.81226e+07	5.95471e+07	4.48101e+07
PTP0129	5.85	487.215	487.215	1-(4-benzhydrylpiperazino)-3-[4-(1,2,3-thiadiazol-4-yl)phenoxy]-2-propanol	Others	8.6476e+07	7.19058e+07	7.07207e+08	7.52735e+07	6.75888e+07	4.23838e+07	2.3031e+08	8.70215e+07	5.13418e+07	7.56952e+07	254002088	1.23725e+08	1.23808e+08	3.3326e+08	1.67458e+07	5.56864e+08	8.2109e+07	2.15727e+08	2.05852e+08	5.97865e+07	7.89475e+08	1.67767e+08	3.02625e+07	2.22246e+08	5.47712e+07	6.95427e+07	5.78647e+07	4.84776e+08	5.90332e+07	4.85815e+07	1.82825e+08	5.96843e+08	964548056	5.24771e+08	5.00533e+08	5.77874e+07	1.68927e+08	2.71574e+08	1.76438e+08	2.62505e+08	3.95124e+08	2.25805e+08	3.65902e+08	2.85256e+07
PTP0131	9.28	288.253	288.253	N,N-Bis(2-hydroxyethyl)dodecanamide	Others	1.8664e+07	2.23277e+07	3.12944e+07	2.47384e+07	3.38805e+07	2.89727e+07	2.37316e+07	4.47061e+07	3.32716e+07	3.86245e+07	1.96828e+07	3.34917e+07	6.27824e+07	2.34581e+07	5.41963e+07	2.1788e+07	2.07133e+07	2.44032e+07	4.19002e+07	3.05102e+07	4.06226e+07	2.89217e+07	2.67546e+07	2.2778e+07	2.13611e+07	3.55653e+07	2.23064e+07	2.53713e+07	2.60896e+07	1.97143e+07	2.13702e+07	2.42675e+07	2.05502e+07	2.09299e+07	1.87819e+07	1.94439e+07	1.80508e+07	2.36881e+07	1.2763e+07	2.09306e+07	2.51063e+07	3.40997e+07	2.59973e+07	2.31741e+07
PTP0132	0.64	193.056	179.04	MW_192.04862	Unknown	88420.4	74556.2	72998.1	106467	132264	50294.5	123486	169092	147390	60330.3	64987.3	107098	125520	115523	56350	69796.3	98168.6	28555.7	62976.3	178747	73752.6	91263.8	101078	120537	92210.4	48390.5	117856	74761.5	136691	67509.8	62917.2	118179	124529	149814	252620	117643	118874	78467	57666.5	119302	73028.4	159775	125218	90159.5
PTP0133	0.92	627.156	303.049	Quercetin 3-glucosyl- (1->6) -galactoside	Flavonoids	814773	368954	420101	269051	209671	90177.1	93783.2	93405.8	152760	183765	183343	48097.2	103768	129411	600891	350853	138125	108235	108097	8.28921e+06	108531	108441	79904.7	109885	140431	67742.1	122854	112717	137118	80606.9	107875	85278	89611.5	137847	89574.4	55570.9	131665	183552	89477	149083	134678	111639	129734	96167.8
PTP0134	12.12	772.549	184.073	MW_771.54212	Unknown	815863	2.06227e+06	2.44923e+06	5.36167e+06	2.25401e+06	3.11523e+06	880019	3.41816e+06	3.42633e+06	1.92299e+06	1.45659e+06	4.16272e+06	2.2743e+06	2.32795e+06	723141	1.57227e+06	3.27307e+06	2.00903e+06	2.67522e+06	1.34763e+06	2.21572e+06	3.30012e+06	4.19233e+06	1.045e+06	2.39326e+06	2.90123e+06	863484	1.42012e+06	2.04531e+06	1.87996e+06	454145	1.62626e+06	642004	2.48903e+06	4.08925e+06	616956	683187	1.14546e+06	2.51048e+06	829237	795953	4.10992e+06	2.34381e+06	1.39146e+06
PTP0137	13.19	639.497	639.495	MW_638.48931	Unknown	4.71543e+07	6.0246e+07	3.86053e+07	3.07323e+07	2.7347e+07	4.57412e+07	6.91664e+07	2.17982e+07	5.22958e+07	2.33441e+07	2.29436e+07	4.31931e+07	3.75119e+07	3.00259e+07	1.0231e+08	3.86157e+07	2.89151e+07	5.0959e+07	8.43188e+07	7.2174e+07	3.30291e+07	3.67918e+07	4.29367e+07	2.68549e+07	2.49715e+07	3.5146e+07	2.31623e+07	3.77331e+07	5.20369e+07	4.05331e+07	5.12104e+07	4.52642e+07	3.45183e+07	2.08391e+07	3.42835e+07	1.62428e+07	5.5161e+07	2.45116e+07	3.94402e+07	5.39863e+07	6.28418e+07	2.05786e+07	2.76167e+07	4.88514e+07
PTP0139	13.12	613.481	613.48	MW_612.47345	Unknown	1.6997e+07	2.57033e+07	2.22541e+07	3.6699e+07	1.74462e+07	4.93366e+07	1.4984e+07	9.76401e+06	3.14897e+07	1.99348e+07	1.08647e+07	3.09228e+07	3.53484e+07	1.62668e+07	2.03782e+07	2.08093e+07	3.20474e+07	1.88801e+07	1.20185e+07	1.69196e+07	1.37268e+07	3.03997e+07	2.63286e+07	1.84947e+07	4.08373e+07	4.58257e+07	5.35764e+07	2.91169e+07	4.60224e+07	3.80211e+07	5.11051e+07	2.72936e+07	2.73838e+07	2.07584e+07	2.22814e+07	2.2715e+07	1.67203e+07	2.28016e+07	3.10787e+07	3.07575e+07	3.98125e+07	2.39817e+07	4.19269e+07	2.82976e+07
PTP0140	3.29	579.15	127.039	Luteolin 7- (6"-E-cinnamylglucoside)	Flavonoids	2.07326e+07	1.83827e+08	3.89408e+07	159947069	4.47218e+07	1.19845e+08	7.12052e+07	1.32295e+08	1.12406e+08	2.13446e+08	6.0225e+07	9.06279e+07	1.20186e+08	1.21506e+08	1.64597e+08	6.56302e+07	1.6965e+08	1.62545e+08	158171759	2.13493e+06	1.90059e+08	1.22589e+08	2.21747e+08	1.90226e+08	9.49888e+07	9.83404e+07	5.96452e+07	1.9349e+08	9.78684e+07	1.9929e+08	2.02727e+08	1.70028e+08	1.20877e+08	7.98754e+07	1.81463e+08	1.13451e+08	2.56116e+08	1.1844e+08	225784800	1.50822e+08	2.17941e+08	1.008e+08	9.91286e+07	1.05724e+08
PTP0142	10.43	471.348	471.347	18-Glycyrrhetinic acid	Triterpene	2.05924e+08	8.08389e+07	1.84588e+08	5.56043e+07	5.65616e+07	4.59216e+07	8.91164e+07	9.60379e+07	6.69905e+07	207767917	6.35608e+07	6.59336e+07	1.58999e+08	1.47963e+08	1.502e+08	9.60391e+07	6.02688e+07	7.09898e+07	4.50409e+07	1.34174e+08	9.89875e+07	6.68861e+07	7.15709e+07	8.63032e+07	5.36e+07	5.25928e+07	9.54222e+07	5.8951e+07	7.87071e+07	8.60149e+07	6.59136e+07	6.35173e+07	6.53252e+07	1.37619e+08	8.34789e+07	7.32655e+07	6.51585e+07	3.42739e+07	7.27154e+07	4.53618e+07	5.30447e+07	5.26156e+07	8.07454e+07	3.84301e+07
PTP0144	6.6	449.108	303.05	2-(3,4-dihydroxyphenyl)-5,7-dihydroxy-3-{[(2S,3R,4R,5R,6S)-3,4,5-trihydroxy-6-methyloxan-2-yl]oxy}-4H-chromen-4-one	Flavonoids	413015	14921.1	1.59337e+06	1.5397e+06	28664.7	3.33484e+06	312032	582174	14108.1	2.63199e+06	1.8371e+06	1.84856e+06	7305.68	58289.5	10985.2	46081.6	3.4376e+06	1.48573e+07	8.60628e+06	49992.5	4166.12	499360	10458.5	1.57836e+06	800385	1.21345e+06	1.57554e+07	8938.7	121979	2.36646e+07	1.57622e+06	274080	1.77278e+06	1.80072e+06	1.37363e+06	3.04553e+06	19542.3	77672.3	2.17502e+07	382697	3.50946e+06	3820.05	139623	682699
PTP0145	10.78	495.345	495.344	Maslinic acid	Triterpene	320856939	7.96471e+07	3.55823e+08	9.77906e+07	7.59435e+07	6.85302e+07	1.30319e+08	1.06317e+08	5.9702e+07	1.98833e+08	8.73617e+07	1.20475e+08	2.06796e+08	1.98331e+08	1.72105e+08	1.12068e+08	5.87201e+07	1.52624e+08	8.88161e+07	1.2623e+08	1.07522e+08	5.4017e+07	7.48203e+07	1.08439e+08	6.77761e+07	6.4383e+07	1.52104e+08	5.91945e+07	9.22495e+07	1.2483e+08	7.13896e+07	1.00704e+08	1.03528e+08	1.43772e+08	2.11717e+08	9.12806e+07	1.02778e+08	4.1348e+07	1.03075e+08	4.73022e+07	5.58476e+07	6.51575e+07	8.04878e+07	7.70076e+07
PTP0148	5.27	229.086	229.086	Resveratrol	Stilbene	248623	852459	1.92435e+06	1.65498e+06	1.05988e+07	2.34807e+06	556154	3.66689e+06	3.09687e+06	618522	708743	3.27279e+06	1.13359e+06	3.06126e+06	2.4293e+06	6.74233e+06	889829	3.31524e+06	1.76657e+06	3.61995e+06	1.02419e+06	2.15412e+06	1.19517e+07	1.26935e+06	2.37311e+06	2.7151e+06	2.51259e+06	4.08852e+06	2.03574e+06	5.35429e+06	2.23384e+06	4.39974e+06	2.60397e+06	2.05974e+06	658541	1.50029e+06	7.98843e+06	2.26291e+06	1.21516e+06	2.18616e+06	3.38793e+06	2.82727e+06	3.7202e+06	3.63041e+06
PTP0153	5.33	349.092	181.049	Dihydrogossypetin 7,8-dimethyl ether	Flavonoids	6.85078e+08	1.34346e+08	3.27451e+08	151167223	2.05493e+06	383353	1.57294e+06	79224.4	121342	1.93719e+08	1.31036e+08	54644	40970.4	13143.2	5.60882e+08	6.16682e+08	454860	1.31909e+08	1.00915e+08	5.54522e+08	8.12986e+07	52490.3	106659	1.14523e+07	3.69816e+07	25589.2	1.64383e+07	2.08487e+07	182408	27330.1	9.87313e+06	25069.2	6.65923e+06	503797	9.15348e+07	300168	3.87309e+08	4.117e+08	61479.6	1.04738e+07	1.22021e+07	9.50697e+07	6.53653e+06	553870
PTP0188	7.09	455.149	455.149	5-{(2R,3S)-6-Hydroxy-2-(4-hydroxyphenyl)-4-[(E)-2-(4-hydroxyphenyl)vinyl]-2,3-dihydro-1-benzofuran-3-yl}-1,3-benzenediol	Stilbene	4.46228e+06	8.1025e+06	1.58418e+07	1.98985e+06	1.40246e+07	8.69635e+06	2.52637e+06	9.07085e+06	1.51131e+07	1.00777e+07	13549.2	3.59891e+07	1.24387e+07	1.02048e+07	1.46328e+07	9.45387e+06	3.19031e+06	1.26745e+06	ND	1.84353e+07	6.89783e+06	1.03363e+06	1.75834e+07	ND	4.9399e+06	4.5788e+06	5.10528e+06	1.11974e+07	8.70151e+06	3.37532e+06	1.93492e+06	1.732e+07	5.30325e+06	3.11759e+06	ND	912359	4.16146e+06	2.83395e+06	4.08688e+06	1.81432e+06	3.59144e+06	879283	5.79988e+06	1.04896e+07
PTP0190	4.36	206.081	188.07	Indole-3-lactic acid	Others	256068	1.71964e+07	2.50295e+06	6.74092e+06	6.24905e+06	3.03842e+07	411791	5.62296e+06	1.62791e+07	4.94016e+07	806241	2.03145e+07	1.52805e+07	3.53286e+06	5.54629e+06	798326	6.56842e+06	4.87876e+06	7.36747e+06	2.53921e+06	9.26894e+06	2.21516e+07	1.19498e+07	1.33384e+06	2.711e+07	1.6885e+07	1.47786e+07	2.25853e+07	393338	6.3842e+06	1.23149e+07	1.18255e+07	3.74385e+06	1.22087e+07	2.80769e+06	8.19425e+06	3.04904e+06	4.98615e+06	1.21993e+07	9.44976e+06	2.50081e+07	2.69714e+06	1.73994e+07	1.46659e+06
PTP0196	0.91	332.134	332.134	5'-O-beta-D-Glucosylpyridoxine	Vitamin	2.1275e+07	2.58668e+07	4.81099e+07	2.92625e+07	2.38999e+07	4.68498e+07	2.01179e+07	2.82098e+07	2.99195e+07	3.54678e+07	2.52031e+07	3.06077e+07	2.67315e+07	3.45464e+07	2.70934e+07	5.0813e+07	3.46765e+07	3.1198e+07	2.47967e+07	4.77886e+07	3.08211e+07	3.21496e+07	3.26809e+07	2.61227e+07	4.53498e+07	3.63224e+07	2.8432e+07	2.7617e+07	2.13758e+07	3.38883e+07	2.55198e+07	2.4945e+07	2.24634e+07	2.21558e+07	1.4772e+07	2.47012e+07	3.51673e+07	2.54249e+07	3.32109e+07	3.52279e+07	3.31763e+07	3.16589e+07	2.0571e+07	2.83237e+07
PTP0219	2.45	595.145	127.039	Kaempferol 3- (6"-p-coumarylgalactoside)	Flavonoids	1.92393e+07	31432203	7.55674e+06	6.54882e+07	2.57823e+06	2.42679e+07	1.32529e+07	2.36979e+07	2.42509e+07	8.72297e+07	1.09078e+07	1.00926e+07	5.3109e+07	5.49547e+07	5.42478e+07	1.65924e+07	5.23019e+07	5.55754e+07	5.06954e+07	1.22887e+06	2.59561e+07	2.9778e+07	2.38992e+07	4.92643e+07	2.0881e+07	1.45898e+07	1.13868e+07	4.36186e+07	4.74986e+06	4.25782e+07	7.64494e+07	3.86349e+07	2.56981e+07	8.11905e+06	4.37526e+07	2.65246e+07	7.38937e+07	3.76869e+07	5.85192e+07	1.49055e+07	8.25499e+07	1.5526e+07	3.86506e+07	2.9252e+07
PTP0220	2.25	220.118	90.0555	Pantothenate	Vitamin	1.31762e+07	9.89366e+06	1.16377e+07	8.29589e+06	3.43447e+06	1.57515e+07	1.02977e+07	1.75883e+07	9.43738e+06	1.83508e+07	2.61447e+06	4.22702e+06	1.31506e+07	5.94417e+06	1.38207e+07	9.08603e+06	7.44515e+06	9.06434e+06	1.00545e+07	8.09013e+06	1.09262e+07	4.53524e+06	4.35802e+06	9.00851e+06	3.38955e+06	4.1755e+06	1.42831e+07	5.09845e+06	1.28935e+07	7.33905e+06	4.24422e+06	9.53338e+06	1.19179e+07	1.45094e+07	9.98842e+06	1.25258e+07	1.12188e+07	8.88196e+06	7.23061e+06	4.564e+06	4.61228e+06	1.90246e+06	1.28468e+07	5.14177e+06
PTP0223	10.81	477.335	477.334	NP-005821	Triterpene	7.53037e+07	2.26623e+07	5.84995e+07	1.80965e+07	1.78198e+07	1.73931e+07	1.84583e+07	2.93619e+07	2.06858e+07	4.9025e+07	2.15332e+07	1.88838e+07	3.53273e+07	3.7897e+07	4.5067e+07	2.77393e+07	1.46705e+07	1.84382e+07	1.30394e+07	3.57691e+07	2.3497e+07	1.60018e+07	2.83112e+07	2.79707e+07	1.74541e+07	2.27398e+07	3.36811e+07	1.98568e+07	2.78066e+07	3.70771e+07	3.13833e+07	3.00839e+07	2.65576e+07	4.8785e+07	3.1789e+07	2.99887e+07	2.60609e+07	2.47542e+07	2.66657e+07	1.8225e+07	2.11206e+07	2.13533e+07	3.85936e+07	1.40357e+07
PTP0224	12.04	441.374	441.373	NP-021292	Triterpene	6.09081e+06	8.45999e+06	1.09709e+07	6.00942e+06	9.35137e+06	7.01825e+06	8.58706e+06	6.48084e+06	7.20482e+06	1.371e+07	7.40072e+06	6.85215e+06	1.10984e+07	7.4812e+06	1.27445e+07	7.80287e+06	7.8427e+06	7.23939e+06	1.06361e+07	1.01237e+07	1.25276e+07	1.66784e+07	2.24282e+07	2.23427e+07	2.19367e+07	2.80002e+07	3.11186e+07	2.9599e+07	2.4617e+07	27500649	3.36903e+07	2.48499e+07	2.43484e+07	1.7789e+07	1.91711e+07	2.94627e+07	3.15997e+07	2.88241e+07	2.34701e+07	2.74345e+07	2.29958e+07	1.74256e+07	2.60366e+07	2.39383e+07
PTP0226	5.96	229.086	229.086	cis-Resveratrol	Stilbene	344910	592114	844831	918144	8.1303e+06	1.64135e+06	240326	406042	1.08727e+06	523810	399620	609778	573422	817039	921564	4.6351e+06	707060	785103	437995	2.21925e+06	272853	1.65326e+06	3.25568e+06	207457	779300	958712	1.68915e+06	1.6262e+06	391367	2.52902e+06	566274	5.57311e+06	646184	1.25503e+06	421839	276363	5.81372e+06	956954	773118	342398	828964	773876	3.07563e+06	884355
PTP0238	10.99	443.389	443.388	Betulin	Triterpene	3.32291e+08	3.50315e+08	3.54686e+08	3.4561e+08	3.33218e+08	3.16154e+08	3.22339e+08	3.28593e+08	3.78567e+08	3.34002e+08	3.31077e+08	3.26374e+08	3.67331e+08	3.70482e+08	3.71591e+08	3.40874e+08	3.53387e+08	3.4602e+08	3.47638e+08	3.58195e+08	3.40183e+08	3.41836e+08	4.22331e+08	406982157	4.02453e+08	4.09373e+08	4.19805e+08	4.3955e+08	4.30472e+08	4.13944e+08	4.07649e+08	4.23148e+08	4.00188e+08	3.98822e+08	4.02611e+08	4.01754e+08	4.03447e+08	4.26941e+08	4.14454e+08	4.10892e+08	4.31815e+08	4.12459e+08	4.25438e+08	408647148
PTP0260	10.77	437.342	437.341	NP-045860	Triterpene	1.12579e+07	3.38664e+06	1.83751e+07	2.19742e+06	3.15534e+06	2.02081e+06	2.3437e+06	4.91192e+06	2.44372e+06	1.41149e+07	4.21848e+06	2.43408e+06	7.45404e+06	7.56883e+06	1.15082e+07	3.16614e+06	1.9562e+06	2.90459e+06	1.49379e+06	5.62716e+06	4.38784e+06	1.71582e+06	3.27247e+06	5.07934e+06	1.45303e+06	3.21437e+06	2.76075e+06	2.98648e+06	3.721e+06	4.26572e+06	2.80834e+06	1.64642e+06	3.2942e+06	7.01146e+06	2.89822e+06	4.20809e+06	3.42181e+06	1.08783e+06	5.87373e+06	2.59683e+06	3.16181e+06	1.84699e+06	3.66648e+06	1.11107e+06
PTP0271	6.66	479.119	317.065	5,7-dihydroxy-2-(4-hydroxy-3-methoxyphenyl)-3-{[3,4,5-trihydroxy-6-(hydroxymethyl)oxan-2-yl]oxy}-4H-chromen-4-one	Flavonoids	3.58386e+07	3.89825e+07	1.73549e+07	7.29522e+06	1.60182e+07	2.14443e+06	1.48231e+06	1.04222e+06	2.46587e+06	1.25814e+07	3.55948e+06	7.38218e+06	916482	2.83621e+06	1.2325e+07	6.04105e+07	1.79637e+06	1.88903e+07	1.27489e+07	5.57256e+06	8.95289e+06	3.64301e+06	4.17483e+06	4.5625e+06	2.22e+07	1.92966e+06	3.6908e+07	7.08749e+06	442879	3.75219e+06	4.04328e+06	5.23484e+06	8.33503e+07	1.62833e+07	3.86744e+07	1.08282e+06	1.03342e+07	1.2428e+08	3.88107e+06	4.97676e+06	1.4695e+07	3.46074e+07	1.35939e+07	1.30938e+06
PTP0276	5.51	305.066	153.018	Taxifolin	Flavonoids	6.64318e+06	1.08804e+07	19837090	9.12803e+06	3.63745e+06	6.57926e+06	2.27379e+06	1.15627e+07	4.0611e+06	1.44977e+07	1.45298e+07	8.10687e+06	4.76734e+06	1.24217e+07	1.03448e+07	5.35964e+06	6.99004e+06	1.42257e+07	5.27272e+06	2.34775e+06	2.47578e+06	4.74919e+06	3.20759e+06	8.67619e+06	2.52642e+06	4.30383e+06	1.11432e+07	4.30722e+06	2.38782e+06	1.94684e+06	7.53785e+06	2.73296e+06	4.96686e+06	1.98015e+06	3.3768e+06	6.02236e+06	2.12765e+06	2.77685e+06	5.42818e+06	3.99087e+06	7.59863e+06	2.86912e+06	3.20918e+06	3.84607e+06
PTP0278	5.86	305.066	153.018	NP-059631	Flavonoids	5.951e+07	992919	5.85258e+07	4.77762e+07	724653	3.57575e+07	1.41873e+07	3.55035e+07	1709.25	6.42407e+07	7.13695e+07	3.0367e+07	34108.2	41778.3	302965	804615	2.27451e+07	6.91096e+07	3.3358e+07	ND	256693	3.22617e+07	200653	5.30776e+07	1.53993e+07	2.27288e+07	5.88391e+07	283349	1.09928e+07	687993	3.85441e+07	1.42141e+07	2.51376e+07	1.2028e+07	1.60063e+07	2.74995e+07	4.67051e+06	1.13388e+07	176781	6.89932e+06	4.21873e+07	43190.8	643061	8.5893e+06
PTP0284	5.04	319.081	319.045	Taxifolin 3-methyl ether	Flavonoids	8.17556e+06	9.30069e+07	8.7367e+07	1.89358e+07	1.29716e+07	1.30021e+07	2.132e+07	3.91915e+06	2.58297e+07	3.94739e+07	1.55742e+07	1.10481e+07	2.46751e+07	3.9093e+07	6.64833e+07	4.65597e+07	1.91156e+07	3.25492e+07	6.66393e+06	4.61494e+07	3.23715e+06	7.0306e+06	6.13819e+06	1.20019e+07	7.84335e+06	1.49315e+07	1.44018e+07	1.9686e+07	3.21134e+06	7.62877e+06	1.0228e+07	3.6642e+06	8.16842e+06	8.74234e+06	1.75265e+07	6.63705e+06	1.26926e+07	3.4466e+07	1.51994e+07	2.81325e+06	1.01951e+07	1.33283e+07	1.17298e+07	4.13524e+06
PTP0287	6.59	287.055	287.055	Kaempferol	Flavonoids	3.66344e+07	2.22359e+08	5.26968e+07	2.87904e+07	1.6441e+07	359867038	1.79893e+07	1.59056e+07	3.53065e+08	1.18092e+08	2.08526e+07	8.95554e+07	7.84644e+08	399962463	5.86002e+07	5.44659e+07	1.34936e+08	4.47327e+08	8.15584e+07	1.82949e+07	3.19418e+06	1.87526e+07	6.09792e+06	1.22543e+07	2.02005e+08	3.07321e+07	1.56633e+08	2.66421e+08	4.63293e+06	4.35752e+07	7.75946e+07	2.35373e+07	7.41558e+08	5.70478e+08	3.39625e+07	9.96732e+07	9.0258e+06	7.52643e+08	6.34425e+07	2.14446e+07	5.6806e+08	3.51528e+08	8.73023e+07	9.85848e+06
PTP0289	10.86	331.225	331.224	17-Hydroxyprogesterone	Triterpene	512776	253386	217742	438662	956769	303381	254025	697775	6.41669e+06	405190	157129	568854	402503	274607	387113	1.75294e+07	170093	5.57843e+06	1.25452e+06	323390	264401	1.43052e+06	1.49333e+08	152574	2.27377e+06	388562	4.2549e+06	525498	271319	392624	312349	2.4135e+06	366346	262561	303663	303407	6.85832e+07	333765	1.31921e+06	120318	198894	442598	7.14434e+06	2.31836e+06
PTP0292	5.96	391.139	241.086	Apigeniflavan 5-O-xyloside	Flavonoids	49320	39688	76034.2	75295	1.54859e+06	194920	5738	83385	147778	7948.64	41028.9	63956.2	56210.8	149717	18735.5	780155	7131.69	86045.9	32514.6	316573	25475.1	254608	516722	57828.7	100128	111067	276394	232352	35569.4	444260	69888.2	1.1709e+06	37736.9	185999	32429.6	33931.9	1.23382e+06	111282	70366.5	52328.7	119519	48108.6	372490	116848
PTP0294	6.64	347.076	347.076	5,3',4',5'-Tetrahydroxy-6,7-dimethoxyflavone	Flavonoids	4.39767e+08	7.45001e+07	127880983	4.18994e+07	3.41391e+06	646265	817302	485645	1.54232e+06	8.40732e+07	3.83362e+06	768631	522986	515931	1.08763e+08	1.67649e+08	1.1617e+06	1.1668e+07	1.38424e+07	2.40693e+08	1.66398e+07	2.96856e+06	469554	1.15313e+06	7.17146e+06	2.20577e+06	9.11236e+06	2.22117e+06	300757	574843	701617	535776	6.37176e+06	1.0237e+06	2.67549e+07	469171	4.86124e+07	8.36296e+07	1.66843e+06	1.40216e+06	2.27584e+06	1.27251e+07	2.53836e+06	565098
PTP0297	6.64	509.129	347.076	5,7,3',6'-Tetrahydroxy-8,2'-dimethoxyflavone 6'-glucoside	Flavonoids	7.75241e+07	1.2077e+07	2.33683e+07	9.51202e+06	380800	107553	149470	40592.5	266284	1.71264e+07	743254	100086	79032.3	29257.5	1.66363e+07	3.05057e+07	137643	1.97886e+06	2.93172e+06	3.73794e+07	2.70485e+06	471633	44241	337356	1.48321e+06	429731	1.12507e+06	336138	78083.8	69688.5	106914	69617.9	1.28984e+06	178217	6.15323e+06	78241.5	9.39536e+06	1.11162e+07	398444	297590	479235	1.9183e+06	391674	149730
PTP0302	7.1	287.055	287.055	NP-015896	Flavonoids	7.00928e+06	173277	3.1347e+06	7.82617e+06	84554.4	2.71766e+07	211016	1.16627e+06	38808.8	2.07527e+07	6.20569e+06	1.89053e+06	118640	335585	774659	108044	1.17884e+07	1.01938e+08	2.27886e+07	26716.8	45119.9	905576	4993.68	2.9836e+06	2.71979e+06	758041	7.04926e+07	31891.6	72251.6	3.65592e+07	6.49003e+06	97132.6	4.42211e+07	1.45823e+07	1.40956e+06	9.3519e+06	208939	3.63816e+06	7.23931e+07	700885	2.52658e+07	6828.3	172558	687316
PTP0304	2.45	595.145	127.039	NP-021398	Flavonoids	1.8149e+07	3.16326e+07	7.85211e+06	7.00143e+07	2.59311e+06	2.4974e+07	1.30275e+07	2.34603e+07	2.44435e+07	8.87816e+07	1.14532e+07	9.62417e+06	5.37709e+07	5.63555e+07	5.48024e+07	1.68723e+07	5.30486e+07	5.70988e+07	5.13001e+07	1.17159e+06	2.71403e+07	3.05704e+07	4.39921e+07	4.97645e+07	2.2354e+07	1.52711e+07	1.17674e+07	4.34492e+07	4.83111e+06	4.09373e+07	7.44442e+07	3.99561e+07	2.64982e+07	8.1403e+06	4.27198e+07	2.77934e+07	7.62531e+07	3.6249e+07	5.82611e+07	1.4881e+07	7.89322e+07	1.58544e+07	3.96179e+07	2.94353e+07
PTP0305	6.65	317.066	317.065	Isorhamnetin	Flavonoids	2.5389e+08	2.60434e+08	1.06242e+08	3.69385e+07	8.41393e+07	1.69116e+07	9.23185e+06	5.29485e+06	1.53189e+07	1.80033e+08	1.75037e+07	4.20064e+07	6.48755e+06	1.68636e+07	7.3026e+07	3.53881e+08	1.19443e+07	9.89868e+07	6.94759e+07	3.20179e+07	5.53827e+07	2.48872e+07	2.39064e+07	2.34159e+07	1.0913e+08	1.015e+07	2.008e+08	4.63083e+07	3.52203e+06	1.85042e+07	1.70444e+07	2.32282e+07	3.62782e+08	7.68997e+07	217599925	7.46117e+06	5.36856e+07	6.00145e+08	2.12718e+07	2.03493e+07	7.98493e+07	1.77059e+08	7.08639e+07	8.34607e+06
PTP0310	11.56	284.295	284.295	Stearamide	Lipids	6.41308e+06	1.48588e+07	2.09923e+07	1.64343e+07	1.59738e+07	2.12993e+07	8.92883e+06	1.8529e+07	3.36739e+07	8.95226e+06	1.88522e+07	7.59734e+06	2.02269e+07	7.70986e+06	8.98217e+06	6.06983e+06	9.4209e+06	5.25317e+06	6.61012e+06	1.16169e+07	1.35806e+07	9.1529e+06	2.5663e+07	8.30197e+06	9.85871e+06	8.50271e+06	2.21323e+07	6.75366e+06	1.21875e+07	1.07702e+07	1.28016e+07	9.23342e+06	9.65554e+06	6.881e+06	1.05919e+07	1.37298e+07	1.1002e+07	7.92565e+06	6.91471e+06	9.06173e+06	9.45685e+06	1.71969e+07	1.21994e+07	6.46733e+06
PTP0320	6.75	351.251	351.249	2,4-dihydroxyheptadec-16-en-1-yl acetate	Lipids	4.04484e+06	8.36859e+06	1.24735e+07	1.02069e+07	1.29061e+07	1.06191e+07	9.64808e+06	1.4556e+07	1.12835e+07	1.29695e+07	9.02902e+06	1.16952e+07	1.99158e+07	9.09705e+06	1.29961e+07	5.89143e+06	1.1342e+07	8.2103e+06	1.47561e+07	1.24901e+07	1.42875e+07	1.30041e+07	1.29432e+07	1.11173e+07	1.317e+07	1.46463e+07	1.28217e+07	1.31286e+07	1.35571e+07	1.17673e+07	1.42561e+07	1.38764e+07	1.04493e+07	1.06711e+07	1.03873e+07	1.15654e+07	1.06554e+07	1.42494e+07	9.13809e+06	1.48426e+07	1.52278e+07	1.59306e+07	1.5622e+07	1.41852e+07
PTP0324	5.25	303.014	303.049	Ellagic acid	Polyphenol	ND	3.02003e+06	2.37034e+08	1.08883e+06	4.34422e+06	3.35834e+06	4.81551e+07	659855	1.72136e+06	1.36952e+06	1.84928e+06	3.11043e+06	1.43405e+06	2.6549e+06	3.97304e+06	1.14793e+07	2.75925e+06	1.96434e+06	1.60186e+06	5.36827e+06	475303	2.02497e+06	1.45004e+06	1.05395e+06	3.46496e+06	2.72229e+06	2.54777e+06	2.30112e+06	759148	2.40073e+06	2.02608e+06	1.86237e+06	3.07375e+07	1.34388e+07	2.1379e+06	812214	1.23168e+06	7.36894e+06	1.25531e+06	1.27751e+06	3.06006e+06	3.61074e+06	3.48793e+06	1.53418e+06
PTP0336	6.18	229.086	229.086	NP-026963	Stilbene	26394.5	181553	495434	311968	3.66963e+06	447564	159306	843813	360936	260848	29546.2	1.85906e+06	147711	546744	34585.5	774181	185033	317004	82286.8	685383	94386.3	359917	9.58779e+06	8672.42	740200	262644	1.12946e+06	1.44796e+06	152438	1.31766e+06	142364	7.28889e+06	665680	281781	159057	134492	2.78042e+06	359304	621436	117702	436422	429792	304859	2.41361e+06
PTP0338	7.14	317.066	317.065	NP-023695	Flavonoids	2.39977e+07	299013	729945	1.50535e+06	18996.2	811651	632623	227898	31880.2	4.5929e+06	1.34112e+06	1.83463e+06	40585.1	100818	373007	135437	995239	4.74609e+06	3.86111e+06	73840.2	917978	729879	79163.8	2.74456e+06	516985	181625	8.7863e+06	23009.6	183492	4.47241e+06	797797	1.23985e+06	895540	1.67407e+06	2.36832e+06	271518	86170.1	566398	8.56057e+06	228372	597462	26092.4	18041.2	194854
PTP0351	5.89	433.113	283.06	1,5-Anhydro-1-[5,7-dihydroxy-2-(4-hydroxyphenyl)-4-oxo-4H-chromen-6-yl]hexitol	Flavonoids	297549	7473.89	405908	277969	38906.1	245217	86574.7	179478	14067.7	487461	333312	19418.8	53624.9	11022	37807.4	110717	105491	332482	193157	12975.1	4332.8	176269	12330.6	31088.5	113132	122246	280920	23339.8	65416.9	16975.4	272030	69917.9	149572	20982	4376.12	148229	40235.6	7303.79	94088	159493	257487	6683.02	16711.9	24194.5
PTP0353	4.71	307.115	307.115	(2R,3S,4S,5R,6R)-2-(hydroxymethyl)-6-(2-phenylethoxy)oxane-3,4,5-triol	Others	3280.36	5.04827e+07	1.36951e+06	1.13811e+06	1.03211e+06	1.46282e+06	479953	697932	320102	1.16847e+06	425411	1.75952e+06	542162	486291	3.52014e+07	909106	1.12946e+06	1.11045e+06	711944	224245	256032	1.05626e+06	1.57767e+06	461355	455465	885300	746881	980395	7.58301e+06	1.65327e+06	1.91001e+06	4.05727e+06	678353	963037	505767	577042	723553	922788	1.48518e+06	279130	599222	468060	1.04063e+06	305683
PTP0359	11.7	310.31	310.31	N,N-Dimethylsphingosine	Lipids	1.68722e+06	1.73127e+06	2.03536e+06	2.29748e+06	3.24213e+06	2.68974e+06	1.96158e+06	3.13258e+06	2.20039e+06	1.54383e+06	4.37527e+06	1.48992e+06	2.9532e+06	1.17276e+06	1.72744e+06	1.30519e+06	1.5405e+06	1.43386e+06	1.53034e+06	1.83376e+06	2.57975e+06	1.94376e+06	2.17173e+06	1.42641e+06	2.40091e+06	2.05707e+06	2.98238e+06	1.83598e+06	2.68456e+06	2.20075e+06	2.89054e+06	1.81198e+06	2.36089e+06	1.85185e+06	1.94382e+06	2.15346e+06	2.65666e+06	2.07467e+06	1.98696e+06	1.83116e+06	2.12091e+06	2.1947e+06	2.52296e+06	1.89767e+06
PTP0366	5.96	319.045	319.045	NP-026854	Flavonoids	6.50923e+07	ND	3.02729e+07	4.39793e+06	499250	229439	422197	510334	37865.6	8.20461e+06	704610	301081	161054	195745	1.81175e+06	ND	92449.5	5.25143e+06	2.27565e+06	ND	264205	39168	137425	1.5094e+06	62383.8	48390.9	2.3572e+06	42448.3	42392.2	2.20506e+06	47831.6	83012	42666.6	73149.3	1.45604e+06	20955.6	ND	794036	8.58585e+06	448297	547268	17765.4	50827.4	24473.1
PTP0370	4.09	579.15	579.149	Apigenin 7-glucoside-4'-p-coumarate	Flavonoids	46243.8	2.30148e+06	379797	4.74794e+06	1.40173e+06	3.8711e+06	1.36468e+06	3.90573e+06	3.33395e+06	1.34147e+06	784040	7.49469e+06	3.54675e+06	3.52569e+06	763211	1.81877e+06	1.37777e+06	1.43676e+06	1.30226e+06	226494	1.08974e+06	4.97247e+06	5.4464e+06	2.24662e+06	1.47871e+06	2.22878e+06	2.48671e+06	1.83711e+06	1.63143e+06	4.0696e+06	1.78349e+06	3.23699e+06	498737	1.8423e+06	1.76711e+06	1.84801e+06	1.57243e+06	2.28121e+06	1.12691e+07	2.22877e+06	2.09213e+06	3.54431e+06	3.74514e+06	777420
PTP0373	3.89	310.165	251.091	Sinapine	Others	42196.4	41902.8	59780	45589.8	21806.5	62467.8	32243.5	43383.4	17864.6	99652	26760.6	30641.4	52675	26901	34238	39459.6	20491.2	49879.1	34564.2	11977.9	45594	46412.9	18682.8	31907.9	29560.5	40914	53198.6	22621	39119.9	33305.5	36426.3	32190.5	33113.3	22392.2	32773.5	47132.3	53844.8	23103.3	30704.2	22108.1	18462.5	27245.3	41881	16017.2
PTP0374	6.19	333.061	333.06	Annulatin	Flavonoids	5.37743e+08	1.7424e+08	2.16995e+08	5.14129e+07	7.08968e+06	2.02937e+06	1.90831e+06	757961	1.27631e+06	1.55692e+08	8.96704e+06	357390	1.36303e+06	1.64018e+06	2.06987e+08	2.49311e+08	958814	2.14804e+07	2.18244e+07	3.64327e+08	3.03219e+07	2.87351e+06	556580	3.30805e+06	9.68572e+06	2.26095e+06	1.10811e+07	4.75484e+06	495528	1.15881e+06	2.13933e+06	1.85498e+06	9.99391e+06	3.13732e+06	5.5503e+07	2.00013e+06	7.80727e+07	1.11384e+08	1.31041e+06	3.61531e+06	4.66162e+06	1.73993e+07	5.09904e+06	415313
PTP0380	8.72	256.263	256.263	Hexadecanamide	Lipids	1.23791e+07	13355104	1.56166e+07	1.83243e+07	1.62411e+07	1.54407e+07	1.41779e+07	1.73317e+07	1.75229e+07	2.22093e+07	1.1347e+07	1.77672e+07	2.76716e+07	1.32986e+07	1.90208e+07	1.47499e+07	19181467	1.18255e+07	1.5099e+07	1.6351e+07	1.87794e+07	1.45229e+07	1.7072e+07	1.14452e+07	1.23371e+07	1.67282e+07	1.217e+07	1.69655e+07	1.38134e+07	1.82947e+07	1.62326e+07	1.16084e+07	9.5137e+06	1.38945e+07	1.76633e+07	1.45972e+07	1.02969e+07	1.47337e+07	1.37643e+07	1.25727e+07	1.34003e+07	1.46524e+07	1.68687e+07	1.14259e+07
PTP0387	2.65	595.145	127.039	Apigenin 7- (6"-E-Caffeoylglucoside)	Flavonoids	1.0879e+07	2.5226e+07	1.53933e+06	3.12774e+07	2.32457e+06	1.58063e+07	6.11475e+06	8.6998e+06	1.35417e+07	3.21389e+07	3.73985e+06	4.80341e+06	2.91601e+07	2.407e+07	3.34328e+07	1.04229e+07	1.45003e+07	2.43969e+07	1.65249e+07	309717	1.15124e+07	1.76697e+07	2.70377e+07	1.73206e+07	1.45553e+07	5.41404e+06	6.38835e+06	2.30533e+07	5.68256e+06	2.44889e+07	3.67655e+07	1.46999e+07	8.83584e+06	4.88274e+06	1.5139e+07	1.19448e+07	3.14593e+07	2.44179e+07	2.9308e+07	1.0342e+07	32639543	7.44885e+06	2.3098e+07	1.26498e+07
PTP0404	5.26	391.139	241.086	2-{3-hydroxy-5-[(E)-2-(4-hydroxyphenyl)ethenyl]phenoxy}-6-(hydroxymethyl)oxane-3,4,5-triol	Stilbene	16940.2	41941	98068.1	94503.5	855868	172061	1718.62	44499.8	210966	21791.5	30982.2	170364	55495.2	94680.6	21919.2	525776	42487.4	182352	81083.5	326010	25359.2	153222	962659	11510.2	43904.7	74161.3	108931	176414	18421.1	301378	124303	384194	115900	71552.1	26568.7	8143.61	612201	141195	55787.9	21538.6	42954.9	75551.8	99262.5	116107
PTP0405	6.18	495.114	333.06	Myricetin 4'-methyl ether 3-O-beta-D-galactopyranoside	Flavonoids	3.59263e+07	2.31196e+07	4.18205e+07	7.73121e+06	937457	77952.2	425289	89641.1	189398	2.29936e+07	2.04648e+06	47769	111834	101390	2.06415e+07	3.71763e+07	139331	2.83244e+06	3.0098e+06	5.77753e+07	3.83297e+06	279933	49730.1	436355	1.46933e+06	252639	1.4405e+06	700303	22924.8	148958	229072	420838	1.58715e+06	460369	8.46e+06	94961.5	11374236	1.74502e+07	396909	436333	660935	2.38316e+06	760327	85754.6
PTP0406	10.78	455.353	409.346	NP-029864	Others	1.92799e+06	712953	2.5851e+06	629846	416778	544956	489568	913496	628770	2.36068e+06	495013	373582	1.15438e+06	1.17465e+06	1.71266e+06	723805	427659	527207	187439	896902	659027	470424	571187	696300	368555	567984	556437	464364	620475	804629	529777	548076	440228	1.22005e+06	616988	711378	635025	377704	844516	369223	467934	360598	665505	317778
PTP0418	5.36	495.077	319.044	Myricetin 3-glucuronide	Flavonoids	8.00583e+06	1.31689e+08	9.99612e+07	2.21387e+07	1.57778e+07	1.47321e+07	2.81074e+07	5.34058e+06	3.17656e+07	4.18906e+07	1.9853e+07	1.2489e+07	2.78725e+07	5.23955e+07	9.0298e+07	6.82469e+07	2.60692e+07	4.63998e+07	8.94367e+06	6.44244e+07	4.60615e+06	8.2368e+06	6.37559e+06	1.47477e+07	1.11146e+07	2.04942e+07	1.83602e+07	2.83359e+07	4.73082e+06	1.00368e+07	1.49704e+07	5.55808e+06	9.77594e+06	9.99495e+06	2.74396e+07	8.67146e+06	1.91257e+07	4.69762e+07	1.9261e+07	3.03995e+06	1.33195e+07	2.10545e+07	1.43053e+07	5.9857e+06
PTP0433	10.4	457.368	457.367	MW_458.3678	Triterpene	1.11643e+07	5.20319e+06	1.69613e+07	3.83387e+06	4.96947e+06	3.86744e+06	6.06047e+06	6.39214e+06	4.85542e+06	1.41204e+07	3.18375e+06	8.08871e+06	7.98861e+06	1.79654e+07	6.02899e+06	8.1245e+06	4.46489e+06	5.12645e+06	3.52184e+06	8.68964e+06	5.30694e+06	5.63209e+06	4.94575e+06	4.25893e+06	5.42235e+06	2.77031e+06	3.64049e+06	5.35723e+06	2.0982e+06	6.12213e+06	2.17776e+06	2.48896e+06	3.45036e+06	8.37469e+06	3.78391e+06	2.20787e+06	1.98292e+06	6.87464e+06	4.40608e+06	2.39201e+06	3.41763e+06	3.36412e+06	2.89418e+06	756697
PTP0434	4.97	443.098	123.044	Catechin gallate	Flavonoids	1.00194e+06	1.49139e+06	8.8887e+06	882243	397526	7.6674e+06	9.67903e+06	893541	5.11288e+06	1.90215e+06	9.18489e+06	5.53174e+06	320802	1.55435e+06	2.1863e+07	1.52256e+06	757745	1.2366e+07	1.22665e+07	1.69962e+06	1.48374e+07	4.39779e+07	1.08173e+06	544621	6.48557e+06	6.67238e+06	721450	867244	2.53243e+06	3.16222e+07	1.14301e+06	4.8612e+06	656632	3.48206e+06	2.41874e+06	2.33071e+06	7.22609e+07	5.60235e+06	6.31827e+06	306249	935057	1.02889e+06	366964	2.71749e+06
PTP0440	6	511.179	511.178	Plumerubroside	Flavonoids	3.29523e+07	2.72927e+08	4.20337e+08	1.00354e+06	1.29973e+07	8.04974e+06	1.18131e+07	2.15254e+07	1.18582e+08	9.20766e+06	1.07623e+07	3.63727e+07	1.0177e+08	2.4733e+07	9.3491e+07	4.05551e+07	2.728e+06	5.90539e+06	8.66318e+06	6.32113e+07	4.6641e+07	6.88903e+06	1.53761e+07	1.75414e+07	3.79524e+06	1.82615e+06	1.46981e+07	1.6657e+06	6.66391e+07	1.54795e+07	1.45938e+07	5.02192e+06	3.33202e+07	5.96453e+06	7.51089e+06	1.90056e+06	2.83463e+06	3.82903e+06	1.63538e+06	2.63607e+06	1.79761e+07	4.2624e+06	2.20677e+06	8.05412e+06
PTP0445	7.35	449.108	303.05	Quercitrin	Flavonoids	3089.29	2419.88	395.72	1944.94	7925.43	5295.84	1222.33	1460.1	4333.03	3455.42	3259.59	3563.02	1344.85	1000.53	1892.91	976.384	768.859	63413.5	22325.3	514.22	945.096	5338.61	2593.25	3093.19	1374.45	1169.85	32503.1	2186.54	642.883	28070.4	3099.01	1538.39	6005.36	3166.98	1343.49	1062.08	1507.02	13359.8	42223.6	1007.6	2849.39	1040.01	5942.99	2976.82
PTP0451	8.92	186.222	57.0707	Dodecylamine	Others	1.02634e+06	1.19221e+06	1.76568e+06	2.0815e+06	2.09609e+06	1.66069e+06	1.35588e+06	3.21731e+06	1.89533e+06	2.97477e+06	1.34328e+06	2.31631e+06	3.66854e+06	1.64989e+06	3.53125e+06	1.58433e+06	1.53824e+06	1.49675e+06	2.41098e+06	2.17992e+06	2.7313e+06	2.44072e+06	1.81427e+06	1.32753e+06	1.75521e+06	1.79533e+06	1.60966e+06	1.68959e+06	1.93603e+06	1.59667e+06	1.55669e+06	1.44202e+06	1.55128e+06	1.4757e+06	1.59444e+06	1.33352e+06	1.124e+06	2.09293e+06	788201	1.44203e+06	2.80584e+06	3.22328e+06	1.92263e+06	1.39193e+06
PTP0453	0.83	180.087	85.029	D-Glucosamine	Others	1.44351e+06	954076	1.11916e+06	2.06443e+06	784139	782266	2.56559e+06	1.3658e+06	1.24204e+06	1.66134e+06	1.03668e+06	173760	1.03905e+06	173110	726867	693054	1.85215e+06	843164	784217	302137	534498	1.17965e+06	997513	1.50145e+06	1.17343e+06	1.99577e+06	448771	932749	1.18243e+06	2.64352e+06	1.78288e+06	588069	1.36138e+06	1.77064e+06	575753	1.25332e+06	1.25542e+06	840243	446842	993481	910468	1.94054e+06	1.51702e+06	1.20962e+06
PTP0462	4.22	409.184	409.183	NP-018563	Terpenoids	1.7204e+07	1.20749e+08	7.92896e+07	2.36352e+08	127016797	2.10235e+08	1.44438e+08	2.61633e+08	1.66358e+08	2.91771e+08	6.66034e+07	1.84946e+08	3.22203e+08	4.04465e+08	9.82067e+07	185466267	304061882	4.12261e+08	2.43415e+08	3.4212e+07	1.43753e+08	2.47353e+08	2.00022e+08	133688924	1.91761e+08	3.55219e+08	2.28422e+08	2.55464e+08	1.83963e+08	3.02807e+08	1.89762e+08	282194034	1.52893e+08	2.0503e+08	1.12554e+08	2.07721e+08	1.5951e+08	1.72247e+08	4.19984e+08	1.61655e+08	3.08158e+08	2.85873e+08	4.18673e+08	1.74293e+08
PTP0464	0.84	229.155	229.155	NP-018642	Others	8.32811e+07	9.87795e+07	1.96925e+08	6.82456e+07	6.14208e+07	5.09421e+07	1.2008e+08	6.12164e+07	5.17398e+07	1.64138e+08	3.70046e+07	5.46735e+07	1.22764e+08	8.24853e+07	1.29989e+08	6.52847e+07	5.43609e+07	6.17637e+07	4.27593e+07	6.76017e+07	1.0704e+08	5.65217e+07	6.44706e+07	5.14685e+07	4.75929e+07	6.9481e+07	3.33124e+07	4.80059e+07	8.04378e+07	6.55339e+07	3.88487e+07	4.38424e+07	4.93279e+07	7.35212e+07	2.83049e+07	5.55322e+07	5.4485e+07	4.50882e+07	1.1182e+08	5.69902e+07	5.91211e+07	4.6137e+07	5.74367e+07	7.30501e+07
PTP0469	12.84	777.549	777.547	Gamithromycin	Others	1.50646e+08	1.72968e+08	2.75119e+08	2.50968e+08	2.40445e+08	3.02801e+08	1.3305e+08	1.73902e+08	2.39791e+08	1.78764e+08	9.62145e+07	1.88948e+08	2.72235e+08	2.19397e+08	2.27286e+08	1.59637e+08	2.23524e+08	1.86478e+08	1.65278e+08	2.0167e+08	2.11803e+08	2.387e+08	1.87371e+08	174695938	2.42177e+08	2.25867e+08	3.574e+08	2.66035e+08	293607938	2.41184e+08	2.40875e+08	2.01881e+08	2.32094e+08	1.99793e+08	2.99136e+08	1.94438e+08	1.9603e+08	256476082	2.35153e+08	2.42041e+08	2.54272e+08	3.39502e+08	3.02271e+08	1.60929e+08
PTP0478	11.36	457.369	411.362	Ursolic acid	Triterpene	1.93604e+06	1.74886e+06	2.71367e+06	1.04321e+06	1.4809e+06	2.04733e+06	2.00829e+06	1.64057e+06	1.1415e+06	1.90862e+06	1.19786e+06	1.11083e+06	1.35543e+06	1.36612e+06	1.94138e+06	1.31601e+06	1.20032e+06	1.77465e+06	1.25977e+06	2.00667e+06	1.72071e+06	1.37194e+06	1.31543e+06	1.64526e+06	1.32817e+06	1.22933e+06	1.43858e+06	988162	1.50192e+06	1.63074e+06	1.54203e+06	1.5022e+06	1.68021e+06	1.51018e+06	1.51663e+06	1.70157e+06	1.26068e+06	1.03123e+06	1.49297e+06	1.58304e+06	1.24443e+06	1.31008e+06	1.99977e+06	1.18031e+06
PTP0493	11.16	467.35	467.35	VitaminKepoxide	Vitamin	2.50899e+07	1.20759e+07	2.0089e+07	8.52049e+06	1.54247e+07	8.77594e+06	1.76233e+07	1.86137e+07	4.03005e+06	2.70971e+07	6.71222e+06	1.62182e+07	1.94754e+07	2.00515e+07	6.58894e+06	1.42984e+07	7.18571e+06	1.71107e+07	1.52628e+07	1.70068e+07	9.94705e+06	5.32921e+06	1.88149e+07	2.34972e+07	1.26e+07	1.21242e+07	1.37538e+07	3.39241e+06	1.16515e+07	1.3191e+07	1.69293e+07	4.15649e+07	1.23332e+07	2.7662e+07	1.36733e+07	1.08729e+07	5.90745e+06	4.61707e+07	1.11484e+07	4.16898e+06	1.08686e+07	1.32311e+07	1.53944e+07	1.53234e+07
PTP0499	0.91	220.118	220.154	Pantothenicacid(VitaminB5)	Vitamin	2.23048e+06	1.89386e+06	1.30997e+06	1.38755e+06	1.34323e+06	1.8261e+06	2.31522e+06	2.28139e+06	1.79247e+06	2.56816e+06	1.44407e+06	1.70714e+06	1.68025e+06	1.82512e+06	2.23313e+06	1.91319e+06	1.31856e+06	1.45124e+06	1.94412e+06	1.9823e+06	2.0942e+06	2.45634e+06	1.96887e+06	1.8278e+06	1.51816e+06	2.56006e+06	1.68863e+06	2.51303e+06	1.84895e+06	2.85615e+06	1.62177e+06	1.10831e+06	2.30313e+06	1.63308e+06	1.58082e+06	1.59334e+06	1.78771e+06	1.31584e+06	1.56902e+06	1.92355e+06	1.2186e+06	1.13831e+06	1.49582e+06	1.79573e+06
PTP0515	5.13	481.135	151.039	Padmatin 5-glucoside	Flavonoids	3.19362e+07	1.06193e+06	3.01023e+06	828533	335332	1974.13	1928.85	11804.2	7310.37	2.30571e+06	3.6557e+06	9403.28	1807.12	4749.84	4.0071e+06	1.21133e+07	9017.77	3.54252e+06	2.82031e+06	2.41694e+06	4.5466e+06	7163.73	21767	3.04795e+06	2.46429e+06	1545.31	4.49208e+06	2.94961e+06	1053.5	10107.2	3.98764e+06	40504.4	2.26134e+06	127683	9.18662e+06	6192.34	8.94769e+06	1.54569e+07	12774.6	1.61033e+06	3.37557e+06	2.39104e+06	768365	20066.7
PTP0518	12.16	455.35	455.349	NP-021293	Triterpene	1.688e+06	2.73177e+06	3.65198e+06	1.68457e+06	2.4706e+06	1.83703e+06	1.89672e+06	1.31529e+06	958820	2.21825e+06	2.26046e+06	ND	2.86957e+06	665750	1.29411e+06	2.17383e+06	1.84597e+06	1.19854e+06	1.51586e+06	1.7615e+06	1.05069e+06	2.38482e+06	1.49849e+06	3.80005e+06	2.67133e+06	3.46795e+06	2.53629e+06	1.7015e+06	2.0199e+06	3.59195e+06	1.0512e+06	3.09314e+06	1.69054e+06	2.8193e+06	1.86766e+06	2.41988e+06	737752	3.14159e+06	3.04579e+06	1.77173e+06	1.22581e+06	1.54594e+06	5.49669e+06	1.76485e+06
PTP0519	10.96	355.284	355.282	1-Linoleoyl glycerol	Lipids	2.17192e+07	2.05918e+07	2.32394e+07	2.17723e+07	2.11234e+07	2.1081e+07	1.97341e+07	2.22068e+07	2.28412e+07	2.46723e+07	1.91834e+07	2.14839e+07	2.94076e+07	2.01926e+07	2.63942e+07	2.10296e+07	2.13605e+07	2.22205e+07	2.70511e+07	2.45305e+07	2.57407e+07	2.30398e+07	3.02314e+07	2.65665e+07	2.67954e+07	3.08452e+07	2.80426e+07	2.9326e+07	2.88487e+07	2.48163e+07	2.84784e+07	3.0836e+07	2.43995e+07	2.53072e+07	2.68958e+07	2.54231e+07	2.95932e+07	2.85185e+07	2.4627e+07	2.90715e+07	2.69774e+07	2.62973e+07	2.81865e+07	2.55875e+07
PTP0532	1.75	284.099	152.057	Guanosine	Nucleotides	9.89381e+07	2.02361e+07	5.04673e+07	1.38726e+07	1.18329e+07	1.91855e+07	1.14041e+07	7.05033e+06	8.31395e+06	2.11833e+07	7.60744e+06	6.19785e+06	4.07968e+07	2.93605e+06	1.55421e+07	1.79857e+07	1.64148e+07	7.98401e+06	1.21917e+07	1.65149e+07	9.15437e+06	1.19945e+07	1.52235e+07	5.92843e+07	4.5783e+06	8.61225e+06	2.86539e+07	2.59216e+06	1.55752e+07	6.28804e+07	2.12728e+07	2.98052e+07	1.39028e+07	4.32627e+07	1.67693e+07	2.28973e+07	1.88299e+07	7.91065e+06	7.78827e+06	3.572e+06	6.06228e+06	4.29515e+06	1.02006e+08	4.36023e+06
PTP0533	2.55	307.081	139.039	(-)-Epigallocatechin	Flavonoids	1.29153e+08	8.34064e+07	1.07635e+07	1.91217e+08	1.43274e+07	1.30417e+08	5.9451e+07	1.03742e+08	8.72678e+07	2.31489e+08	1.9644e+07	2.16728e+07	2.56621e+08	2.17617e+08	1.51852e+08	4.49664e+07	8.24303e+07	1.33161e+08	7.28344e+07	5.7542e+06	5.67453e+07	1.11535e+08	1.66807e+08	1.12851e+08	1.05194e+08	3.49178e+07	2.91554e+07	8.73142e+07	1.36875e+07	1.07869e+08	1.47637e+08	1.7347e+08	5.43125e+07	1.68419e+07	7.27286e+07	6.92646e+07	1.86924e+08	1.44392e+08	2.23162e+08	4.52268e+07	1.62481e+08	3.69205e+07	191115187	8.67015e+07
PTP0548	10.2	279.232	81.0706	Linolenic acid	Lipids	2.64959e+06	6.70145e+06	2.87238e+06	4.57642e+06	3.66954e+06	3.20532e+06	2.6415e+06	3.55605e+06	4.02307e+06	2.66453e+06	2.97205e+06	5.84525e+06	5.74737e+06	3.56949e+06	1.97813e+06	3.06016e+06	5.08711e+06	3.06418e+06	2.55875e+06	1.89322e+06	2.79084e+06	4.6288e+06	6.04617e+06	2.67276e+06	3.671e+06	2.62009e+06	2.06205e+06	2.30214e+06	2.56126e+06	5.38602e+06	1.9382e+06	4.48477e+06	1.62409e+06	2.72958e+06	3.35501e+06	1.61645e+06	1.79782e+06	3.97702e+06	3.01112e+06	2.47488e+06	1.91551e+06	3.62959e+06	5.06966e+06	2.82965e+06
PTP0568	11.15	256.264	256.263	NP-021295	Others	3.30339e+06	5.26597e+06	7.25148e+06	5.51526e+06	9.14837e+06	8.69775e+06	4.84e+06	4.6609e+06	1.54096e+07	6.1674e+06	4.36474e+06	5.20359e+06	9.30777e+06	3.14668e+06	3.77821e+06	2.97709e+06	3.83053e+06	3.79339e+06	3.49643e+06	5.2582e+06	5.60456e+06	6.06491e+06	1.29208e+07	3.82454e+06	6.39313e+06	5.49957e+06	9.67379e+06	2.93154e+06	4.40447e+06	3.3917e+06	4.7921e+06	3.14547e+06	3.62585e+06	3.37246e+06	3.96193e+06	6.99033e+06	3.77571e+06	3.20801e+06	3.0476e+06	3.18541e+06	3.84057e+06	5.82841e+06	4.013e+06	2.7412e+06
PTP0570	11.81	425.379	425.379	NP-021710	Triterpene	1.56575e+06	1.8892e+06	3.17826e+06	1.24505e+06	1.16486e+06	1.04007e+06	2.55265e+06	ND	ND	2.46796e+06	ND	ND	2.10847e+06	ND	972691	3.195e+06	1.62587e+06	1.828e+06	802853	947759	2.62299e+06	596541	1.64131e+06	1.59426e+06	951714	1.18578e+06	1.11493e+06	ND	974722	2.29597e+06	1.18289e+06	ND	1.61596e+06	1.88992e+06	ND	427887	671794	2.62437e+06	1.05804e+06	763095	1.115e+06	949182	2.26174e+06	529335
PTP0583	6.6	663.169	663.169	Kaempferol 3- (2",3"-diacetyl-4"-p-coumarylrhamnoside	Flavonoids	6.1145e+08	5.96607e+08	3.84156e+07	1.66287e+08	5.84514e+06	1.13234e+06	325147	306881	156097	4.77864e+08	1.46858e+08	251417	617698	90715.6	3.48486e+08	4.4826e+08	723146	2.433e+08	141408535	131538510	3.38842e+08	222556	361477	1.76167e+08	1.02573e+08	324267	5.40278e+08	1.05683e+08	219454	1.83608e+06	1.18013e+08	34677.1	7.46507e+07	100610	3.25162e+08	454806	3.64239e+08	9.14705e+08	2.3943e+06	1.34415e+08	8.05757e+07	1.332e+08	3.64405e+07	222633
PTP0592	5.57	553.156	223.06	6-Hydroxymyricetin 3,6,3',5'-tetramethyl ether 7-glucoside	Flavonoids	2.2063e+07	1.63089e+06	177471	2.47342e+06	349.381	1128.5	5425.7	2177.72	4212.37	1.34771e+07	166358	6612.89	4629.77	1742.45	8.02496e+06	9.71473e+06	7561.89	133749	152771	1.50073e+06	269405	493.596	5093.28	34997.7	161043	3356.27	73291.5	114580	2793.22	2720.85	34361.8	2450.56	24631.1	3289.41	269698	5055.79	212325	738662	4140.78	117449	43371.3	360698	10694.9	3096.72
PTP0595	4.51	579.15	579.149	MW_578.06346	Flavonoids	6308.02	2.60646e+06	7.16484e+06	2.27885e+06	3.09705e+06	1.39591e+06	8.8642e+06	1.15383e+06	825787	2.66811e+06	2.50833e+06	1.80072e+06	8.43112e+06	3.27768e+06	2.41604e+06	2.81409e+06	6.822e+06	172157	128281	2.20685e+06	3.57166e+06	4.2015e+06	5.34715e+06	2.12346e+06	1.2015e+06	ND	3.947e+06	3.62102e+06	822446	491090	700208	2.43093e+06	193327	673649	3.68363e+06	2.03253e+06	735191	425176	562869	4.55071e+06	275184	3.87658e+06	584995	1.75591e+06
PTP0606	4.17	349.091	181.049	3,5,7,3',4',5'-Hexahydroxy-6,8-dimethylflavanone	Flavonoids	7.2405e+07	4.52472e+07	2.3704e+08	ND	789200	36709.3	7.90452e+06	186117	97682.9	3.60269e+06	2.2052e+07	89855.7	27936.5	25913	5.1892e+07	8.41074e+06	88486.6	3.92833e+06	ND	3.75515e+08	ND	51117.3	591268	1.06336e+06	ND	64944.6	ND	ND	892254	37113.4	ND	135511	71442.7	12021.4	ND	150879	9.45617e+07	2.44591e+07	72687.8	1.4563e+06	626052	ND	525176	224092
PTP0610	7.53	181.122	181.122	2-tert-Butyl-4-methoxyphenol	Polyphenol	385296	470900	362981	204928	635375	520210	328383	405500	285808	576412	244160	362584	695924	658464	443141	299217	290823	321209	269698	368848	320695	345861	419301	458213	256411	368726	393886	181501	338626	435813	284695	416577	206739	407524	294432	251660	322411	150627	274726	309187	173849	286102	379933	220363
PTP0612	4.45	421.114	421.113	3-[4-(beta-D-Glucopyranosyloxy)-6-methoxy-1-benzofuran-5-yl]propanoic acid	Others	ND	3.35193e+08	22609.9	207746	5.86637e+07	ND	106550	183517	192588	15552.3	95530	354092	91246.8	440267	153042955	20796.3	361486	54007	50571.2	168603	269575	62608.2	357611	45657.1	ND	338009	101574	271522	14212.1	110080	277717	36494.8	11984.1	6913.22	88968.6	87327.1	20092.5	104604	381720	40877.6	7372.34	270928	271389	371005
PTP0619	7.2	303.05	303.05	MW_302.51376	Unknown	5.32063e+06	6.33937e+07	8.09077e+06	5.07779e+06	5.0656e+06	2.90042e+06	2.70776e+06	1.70619e+06	2.29184e+06	7.51301e+06	3.62417e+06	6.64409e+06	6.62744e+06	1.98651e+07	1.35193e+07	1.11138e+07	7.0987e+06	9.63074e+06	3.54426e+06	6.30811e+06	1.3445e+06	2.72244e+06	3.28077e+06	3.33155e+06	9.49745e+06	3.70234e+06	9.76562e+06	2.18796e+06	1.41107e+06	1.02973e+07	3.2818e+06	1.05832e+07	1.26278e+07	1.65228e+07	6.91212e+06	3.63239e+06	2.23156e+06	4.37929e+07	2.23137e+07	1.39409e+06	1.03159e+07	9.07441e+06	1.22748e+07	5.73886e+06
PTP0628	0.86	179.049	76.0222	Cysteinylglycine	Others	6.1478e+06	7.65639e+06	6.14385e+06	8.84327e+06	1.89777e+07	6.46013e+06	7.38761e+06	5.20674e+06	1.10384e+07	3.21986e+06	7.9402e+06	3.93366e+06	5.66076e+06	1.16088e+07	7.64152e+06	7.78482e+06	5.22659e+06	6.51399e+06	1.66655e+06	7.03708e+06	5.52991e+06	4.21332e+06	7.12654e+06	8.37725e+06	9.16616e+06	6.30978e+06	2.9811e+06	8.73787e+06	4.75437e+06	8.31758e+06	1.05266e+07	7.97572e+06	1.74854e+06	9.9297e+06	4.1999e+06	8.25594e+06	3.5078e+06	3.69839e+06	9.9164e+06	4.93072e+06	9.18016e+06	8.98e+06	6.10159e+06	9.49313e+06
PTP0631	7.93	377.194	377.193	8-hydroxy-2,7,7,11,15-pentamethyl-5,12,14-trioxapentacyclo[9.8.0.02,8.04,6.013,18]nonadec-13(18)-ene-3,17-dione	Others	3.68089e+07	34655135	3.03069e+07	2.68405e+07	2.35922e+07	2.01623e+07	2.57736e+07	2.25031e+07	2.32112e+07	2.85154e+07	2.42708e+07	2.39723e+07	2.56656e+07	3.90616e+07	3.11658e+07	2.5093e+07	2.43708e+07	2.73863e+07	2.53089e+07	2.5096e+07	2.25877e+07	2.4957e+07	1.97788e+07	1.97049e+07	1.95594e+07	1.8201e+07	2.00871e+07	2.17098e+07	2.04345e+07	2.04196e+07	2.24209e+07	2.06356e+07	1.91633e+07	1.81353e+07	1.78929e+07	2.02077e+07	2.69134e+07	1.301e+07	1.47584e+07	1.77224e+07	1.36981e+07	1.2821e+07	1.2615e+07	1.27845e+07
PTP0639	2.56	416.113	109.029	CephalosporinC	Others	80241.2	7.23667e+06	280327	1.06125e+06	277427	8642.52	732278	540148	316051	616231	324526	428849	9.32174e+06	2.51283e+06	269013	463828	1.12159e+06	112223	30257.6	728184	483393	90195.8	397076	916615	30028.4	279356	16725.1	210880	927851	759214	145856	608978	16630.8	792347	179781	365806	67787.7	68984.9	1.48262e+06	130430	289803	559919	1.44966e+06	473498
PTP0645	0.89	307.083	84.045	Glutathione disulfide	AA and AA derivatives	5.85388e+06	6.57481e+06	1.0206e+07	2.45461e+07	2.47575e+07	8.5629e+06	1.18038e+07	2.22891e+07	4.57773e+07	1.7251e+07	2.19315e+07	1.27862e+07	6.40576e+06	1.01428e+07	8.85477e+06	1.39242e+07	1.38199e+07	1.79848e+07	8.41735e+06	1.24254e+07	6.42416e+06	1.42192e+07	3.02345e+07	1.67496e+07	1.32404e+07	1.14569e+07	4.11646e+07	1.50186e+07	1.55509e+07	6.58349e+06	2.70012e+07	7.58351e+06	1.29257e+07	2.25176e+07	7.82277e+06	1.06057e+07	5.55144e+06	1.26271e+07	1.29212e+07	5.59165e+06	1.32234e+07	2.81528e+07	1.02623e+07	1.4101e+07
PTP0649	0.66	189.16	84.0814	N6,N6,N6-Trimethyl-L-lysine	AA and AA derivatives	4.17619e+07	1.40418e+07	5.01934e+06	2.39698e+07	1.84154e+07	1.21858e+07	9.00579e+06	7.34224e+06	1.2939e+07	2.61255e+07	1.3107e+07	6.52911e+06	1.36721e+07	6.54971e+06	2.07197e+07	2.23689e+07	1.85759e+07	1.3285e+07	1.07607e+07	6.24478e+06	1.04218e+07	9.3844e+06	6.28331e+06	5.97577e+06	5.82843e+07	2.23862e+07	42753261	5.26423e+07	7.26496e+06	3.69834e+07	1.98244e+07	1.2598e+07	4.35267e+07	5.37869e+06	7.89717e+06	2.08608e+07	2.03873e+07	1.172e+07	3.5675e+07	9.74986e+06	1.1876e+07	1.95845e+07	2.49476e+07	6.53857e+07
PTP0654	4.96	465.14	465.14	Okanin 4-methyl ether 3'-glucoside	Polyphenol	762230	536943	3.64022e+06	51079.8	896164	3.89357e+06	4.66893e+06	162125	2.37791e+06	1.19147e+06	3.70399e+06	2.47362e+06	11492.1	96622.6	1.0439e+07	1.05756e+06	638412	6.5274e+06	5.71021e+06	399757	5.58767e+06	2.24328e+07	664522	52648.6	3.93546e+06	3.75628e+06	303694	1.13047e+06	900910	1.62425e+07	1.69368e+06	2.49439e+06	401294	1.60853e+06	909373	1.06619e+06	3.35681e+07	2.8262e+06	3.08299e+06	154224	160003	286527	261785	1.38465e+06
PTP0656	11.41	583.258	583.258	Biliverdin	Others	3.51195e+07	3.9824e+07	3.46322e+07	3.20028e+07	3.49818e+07	3.58794e+07	2.55849e+07	2.79025e+07	4.04952e+07	3.12861e+07	3.57109e+07	3.76176e+07	4.30181e+07	4.68525e+07	3.69966e+07	3.91936e+07	3.85596e+07	4.4166e+07	4.5799e+07	3.67675e+07	4.77955e+07	4.2723e+07	4.60684e+07	5.6871e+07	5.07599e+07	4.78994e+07	5.75905e+07	5.06878e+07	5.48825e+07	5.40046e+07	6.02281e+07	5.0431e+07	5.35815e+07	5.15029e+07	5.10334e+07	5.50589e+07	5.50105e+07	5.28486e+07	5.07219e+07	5.61182e+07	5.51761e+07	4.91965e+07	5.0724e+07	5.04705e+07
PTP0658	4.71	627.192	303.086	Anacheiloside	Flavonoids	649888	4.35179e+06	7.73002e+06	90803.3	7.20372e+06	5740.72	53794.2	1168.88	1024.04	3548.95	35629.3	10302.5	6294.31	4197.97	4.29096e+06	41708.1	1621.06	33574.9	125383	7.50684e+06	80323.8	3002.85	81209.2	36346.9	61761.8	1638.56	428734	33942.9	23469.8	7784.19	96010.5	5083.26	113149	3848.32	325361	10478.5	304854	142329	1407.95	78223	214283	54896.6	37540.9	1912.68
PTP0664	5.22	449.108	287.055	(1)-1,5-Anhydro-1-[2-(3,4-dihydroxyphenyl)-5,7-dihydroxy-4-oxo-4H-chromen-8-yl]-D-galactitol	Flavonoids	2.06246e+07	1.64228e+08	3.82944e+08	5.38825e+07	5.07068e+07	3.1041e+07	9.39333e+07	5.38393e+07	1.98229e+07	142394941	3.97709e+07	2.70304e+07	5.95467e+07	6.07529e+07	1.48449e+08	7.13178e+07	3.3596e+07	6.87339e+07	4.42595e+07	2.02148e+08	5.8246e+07	6.27242e+07	7.54468e+07	4.75837e+07	6.81097e+07	6.66242e+07	4.80329e+07	9.61009e+07	2.82246e+07	5.40824e+07	7.00059e+07	6.2339e+07	9.17213e+07	5.04582e+07	2.38569e+07	1.07839e+08	1.30573e+08	1.97524e+08	3.13184e+07	8.89113e+07	6.25819e+07	6.4099e+07	3.16573e+07	2.31608e+07
PTP0665	4.32	423.18	293.116	Antiarone A	Others	321675	2.78661e+06	4.43328e+06	2.13075e+06	974753	2.30288e+06	5.94709e+06	2.24518e+06	2.33516e+06	5.40267e+06	3.86409e+06	4.45666e+06	6.8424e+06	5.36807e+06	791219	1.5097e+06	3.89582e+06	2.56016e+06	1.52449e+06	1.11252e+06	5.73391e+06	2.9081e+06	8.71937e+06	5.58486e+06	1.1356e+06	4.66588e+06	1.20655e+06	2.03176e+06	5.13421e+06	5.82828e+06	3.00784e+06	1.13079e+07	3.5185e+06	5.2003e+06	2.4595e+06	4.71251e+06	4.15494e+06	530297	5.5911e+06	3.10115e+06	2.63943e+06	1.01988e+06	2.85742e+06	3.49388e+06
PTP0667	0.76	705.185	705.184	[(2R,3S,4S,5R,6R)-3,4,5-trihydroxy-6-{[(2S,3S,4R,5R)-4-hydroxy-2,5-bis(hydroxymethyl)-3-{[(2E)-3-(3,4,5-trimethoxyphenyl)prop-2-enoyl]oxy}oxolan-2-yl]oxy}oxan-2-yl]methyl 4-hydroxybenzoate	Polyphenol	3.09547e+08	5.6323e+08	4.31974e+08	2.90751e+08	1.83069e+08	2.44196e+08	2.52001e+08	7.10097e+07	2.27365e+08	3.75892e+08	3.70743e+08	2.35267e+08	1.84357e+08	4.05839e+08	4.17421e+08	4.24766e+08	2.43054e+08	4.16798e+08	3.98409e+08	3.50824e+08	3.84626e+08	2.36728e+08	287689539	2.70729e+08	4.12275e+08	2.6026e+08	2.92706e+08	3.8667e+08	2.61277e+08	3.10242e+08	3.25843e+08	1.69494e+08	2.24169e+08	2.49855e+08	7.93468e+07	222898746	2.55332e+08	3.61029e+08	3.24216e+08	1.95298e+08	3.78748e+08	1.3124e+08	1.79975e+08	2.6383e+08
PTP0686	4.96	411.199	411.198	4-(4-hydroxy-2,6,6-trimethyl-3-{[(2R,3R,4S,5S,6R)-3,4,5-trihydroxy-6-(hydroxymethyl)oxan-2-yl]oxy}cyclohex-1-en-1-yl)butan-2-one	Others	1.38137e+07	1.61083e+07	7.31667e+06	2.37782e+07	3.2458e+07	1.98188e+07	2.35019e+07	9.51033e+06	2.14394e+07	6.4216e+07	1.40236e+07	6.52147e+07	109853127	9.74308e+07	3.77958e+07	2.86437e+07	123287684	150506643	6.91879e+07	1.45815e+07	1.49711e+07	9.84035e+07	1.35553e+07	1.29566e+07	6.9598e+07	1.28714e+08	9.27787e+07	5.09645e+07	9.71797e+06	4.01557e+07	2.28396e+07	2.7259e+07	2.37801e+07	5.62674e+07	2.24336e+07	5.52213e+07	2.3751e+07	4.1551e+07	3.06321e+07	1.83717e+07	1.60563e+08	5.97775e+07	1.37666e+08	2.21675e+07
PTP0693	4.09	457.079	325.037	2-(3,4-dihydroxyphenyl)-5,7-dihydroxy-3-{[(2S,3R,4S,5S)-3,4,5-trihydroxyoxan-2-yl]oxy}-4H-chromen-4-one	Flavonoids	833223	4.12685e+06	2.28532e+06	3.14702e+06	6.55704e+06	14433215	5.54747e+06	7.84727e+06	4.18869e+06	7.29311e+06	1.82698e+06	2.81513e+06	1.1274e+07	6.43623e+06	2.44398e+06	3.53305e+06	5.30648e+06	2.59604e+06	3.07385e+06	583063	3.32325e+06	6.86945e+06	1.20629e+07	2.11448e+06	4.11028e+06	4.79501e+06	1.17159e+07	4.48986e+06	3.46577e+06	1.41432e+07	3.26653e+06	5.03591e+06	1.87491e+06	2.89281e+06	2.10206e+06	4.53045e+06	7.48994e+06	2.14388e+06	3.90818e+06	2.80181e+06	2.55085e+06	5.42507e+06	6.2955e+06	4.75074e+06
PTP0695	6.32	457.241	457.24	Vindoline	Alkaloid	1.62578e+07	2.35578e+07	5.68514e+07	4.58266e+07	2.2007e+06	6.89247e+07	1.23057e+07	2.09922e+07	1.23583e+07	3.62711e+07	6.23554e+07	1.31797e+07	1.12846e+07	2.10048e+07	1.86518e+06	6.4342e+06	2.42168e+07	1.12943e+08	3.18821e+07	5.96544e+06	1.19992e+07	1.63541e+07	2.55543e+07	4.48578e+07	1.16701e+07	8.429e+06	9.307e+07	4.23957e+06	4.43214e+06	1.26423e+07	7.42382e+07	8.80415e+06	6.87939e+07	3.05735e+07	1.40579e+07	4.16887e+07	8.97821e+06	2.00716e+07	1.42901e+07	8.76821e+06	7.28751e+07	4.92403e+06	7.15281e+06	5.05566e+06
PTP0706	5.19	453.118	453.173	9,10-Dihydro-10- (3,4-dihydroxyphenyl) -pyrano [ 2,3-h ] catechin-8-one	Flavonoids	2.85599e+06	2.89463e+08	2.31639e+08	1.79939e+07	8.14343e+07	2.57389e+07	3.98292e+07	1.83945e+07	4.21449e+07	1.04917e+07	2.42072e+07	2.66302e+07	3.00654e+07	3.44666e+07	1.1843e+08	4.64237e+07	4.44237e+07	1.87912e+07	2.19412e+07	1.34346e+08	2.74338e+07	1.60486e+07	4.62892e+07	5.32779e+07	1.06818e+07	5.15796e+06	1.30962e+07	3.56116e+07	1.43424e+08	3.76749e+07	1.04578e+08	1.3809e+07	2.72588e+07	2.12432e+07	1.38276e+07	8.63459e+07	3.07676e+07	3.74999e+07	4.36337e+07	380736	4.12257e+07	2.80438e+07	3.37352e+06	7.253e+06
PTP0712	11.05	441.373	441.373	NP-021863	Triterpene	6.41284e+06	8.52937e+06	4.80314e+06	9.49994e+06	8.31829e+06	1.23288e+07	4.30671e+06	6.92638e+06	9.31077e+06	5.08005e+06	6.99518e+06	1.18067e+07	7.14901e+06	4.2372e+06	3.31474e+06	9.92572e+06	5.76969e+06	8.07095e+06	7.84469e+06	5.74778e+06	3.95708e+06	6.34975e+06	2.85522e+07	2.03067e+07	1.29477e+07	9.04918e+06	3.04502e+07	3.60196e+06	1.30623e+07	8.06173e+06	2.29488e+07	6.66293e+07	1.58795e+07	1.50472e+07	2.41715e+07	4.25923e+06	3.88024e+06	1.09204e+08	6.2839e+06	3.66882e+06	1.441e+07	3.01261e+07	3.54265e+07	3.08065e+07
PTP0720	9.45	493.282	120.081	Desoxycortone21-D-glucoside	Triterpene	106400	103441	575401	81581.9	2.42144e+06	106645	52870.6	230953	107098	289603	138708	147093	115225	200348	100669	520514	159859	39060.7	50199.5	279795	153419	132986	62306.9	28675.3	111356	92104.6	88494.1	271148	95761.3	70314.2	124796	135084	103829	130443	52649.7	66250.2	43460.3	87065	205367	38248.6	154971	87539.2	56737.6	192290
PTP0724	6.49	319.045	319.045	MW_318.06624	Flavonoids	1.97433e+07	3.33587e+07	4.31564e+07	5.56617e+06	484217	942560	1.88401e+06	590134	188361	349662	3.21091e+06	422175	404004	448953	2.71252e+07	9.62676e+06	466870	589931	686683	6.77352e+07	426263	1.09666e+06	452830	1.76103e+06	201013	621574	228471	537620	2.4231e+06	321494	1.0586e+06	1.27323e+06	143767	1.09118e+06	1.75484e+06	481161	1.35672e+06	1.60032e+06	458929	755899	124220	581302	413636	1.65782e+06
PTP0725	12.38	657.507	657.506	MW_656.49948	Unknown	721741	975150	1.19552e+06	975654	914721	744034	1.41002e+06	1.26082e+06	857393	1.22848e+06	661943	846963	1.07079e+06	832920	665992	728847	771211	960837	947241	936975	821072	745359	1.18254e+06	953087	887866	1.06407e+06	828816	621088	1.02184e+06	780676	437987	848695	2.1753e+06	792222	898396	714796	731185	457421	909400	639997	573590	1.00049e+06	515792	698469
PTP0727	9.5	302.269	302.269	MW_301.26181	Unknown	2.87808e+07	3.51137e+07	3.565e+07	5.38658e+07	5.16129e+07	3.08707e+07	2.53966e+07	3.65439e+07	3.46406e+07	4.11093e+07	3.42003e+07	2.66055e+07	5.20725e+07	2.93076e+07	4.60782e+07	1.98641e+07	5.55738e+07	2.68034e+07	4.1703e+07	4.41178e+07	4.8247e+07	7.82489e+07	3.97477e+07	2.98375e+07	3.68392e+07	4.27313e+07	7.14058e+07	4.24937e+07	4.44394e+07	2.52081e+07	3.74319e+07	3.42168e+07	2.64332e+07	3.23643e+07	1.32173e+08	2.62785e+07	3.67641e+07	4.01479e+07	3.06733e+07	8.78747e+07	3.7571e+07	1.2825e+08	4.39034e+07	4.53091e+07
PTP0728	0.86	233.059	76.0222	MW_232.05185	Unknown	7.15473e+06	1.00329e+07	8.22192e+06	1.10437e+07	1.97303e+07	7.83119e+06	8.48554e+06	4.83344e+06	1.16652e+07	3.68224e+06	1.02661e+07	5.83781e+06	6.96485e+06	1.47352e+07	8.58898e+06	8.49427e+06	4.92936e+06	7.06274e+06	1.32449e+06	7.54124e+06	5.44978e+06	3.96907e+06	6.38414e+06	7.84697e+06	9.23372e+06	5.92627e+06	1.81219e+06	9.58343e+06	4.7298e+06	8.74751e+06	1.02253e+07	6.88336e+06	1.46752e+06	1.01497e+07	3.20809e+06	8.91095e+06	3.72104e+06	3.26138e+06	9.68521e+06	4.26759e+06	9.33515e+06	7.72388e+06	5.2711e+06	8.79949e+06
PTP0729	12.56	764.521	764.52	MW_763.51376	Unknown	3.86558e+06	2.27917e+06	4.22921e+06	4.53838e+06	4.6233e+06	3.90385e+06	3.01516e+06	2.47178e+06	3.33539e+06	2.95523e+06	3.60943e+06	3.32365e+06	1.81733e+06	3.6916e+06	3.07216e+06	4.05279e+06	5.49088e+06	3.6807e+06	3.61071e+06	2.57902e+06	4.05411e+06	4.81905e+06	3.66599e+06	4.16536e+06	6.51296e+06	4.75623e+06	3.20048e+06	3.91279e+06	2.64172e+06	3.06571e+06	3.13254e+06	2.7916e+06	5.64438e+06	5.54642e+06	3.12687e+06	6.18388e+06	7.10671e+06	6.53018e+06	2.12783e+06	3.19594e+06	5.40801e+06	4.99036e+06	5.65025e+06	3.60339e+06
PTP0731	4.33	433.113	271.06	Genistin	Flavonoids	2.1925e+08	5.24165e+06	3.61582e+06	4.84285e+06	2.49339e+06	89476.3	54604.5	47272	60120.7	1.60676e+07	4.59108e+06	121780	19676	179427	13478083	7.47474e+06	36891.6	7.32937e+06	7.39543e+06	8.51132e+06	3.24899e+06	32209.4	107959	6.52996e+06	2.53696e+07	144193	2.37623e+06	1.99515e+07	297741	52957	1.18307e+07	50178.4	1.01314e+07	70107.6	1.58026e+07	187648	3.14867e+07	2.68513e+07	310880	2.93736e+06	4.22649e+06	3.77736e+06	671641	106517
PTP0732	11.69	814.559	184.073	MW_813.55192	Unknown	323036	372828	415302	582707	339012	386585	136648	878329	446357	493644	209119	418383	729434	511241	178844	387318	773803	482104	365164	519048	645638	559794	862609	382933	454146	487321	305519	496594	296981	856815	297739	384728	77896.5	583490	1.29886e+06	158571	143791	225392	1.04473e+06	593171	183719	1.2636e+06	584804	496386
PTP0734	5.01	181.05	181.049	4-oxo-4,5,6,7-tetrahydrobenzo[b]furan-3-carboxylic acid	Others	13464.9	28068.2	1.01527e+06	16243.5	12740.6	12787.4	22620.5	22152.5	13260.4	ND	ND	12169.5	12517.1	21837	68762.3	ND	8801.26	ND	ND	841192	28582.1	19912.7	5613.64	2684.56	31817.5	29124.4	5231.32	15711	38314	8623.65	12372	3290.44	10114.3	3531.19	16009.7	14921.6	ND	ND	13642.1	36031.3	8675.9	2215.8	5984.15	7391.19
PTP0735	12.37	738.549	738.549	MW_737.54216	Unknown	8.12517e+06	6.56086e+06	3.84585e+06	3.87674e+06	7.79897e+06	1.11034e+07	3.68448e+06	2.76206e+06	1.86952e+06	2.06751e+06	2.54553e+06	3.06253e+06	2.72492e+06	4.1186e+06	4.84934e+06	3.84194e+06	3.67107e+06	2.94125e+06	2.78897e+06	2.6565e+06	2.14006e+06	4.4736e+06	2.54945e+06	3.26295e+06	4.30474e+06	3.49814e+06	1.54381e+07	2.63357e+06	4.1836e+06	6.09419e+06	2.50137e+06	6.19509e+06	5.92026e+06	3.95546e+06	7.54494e+06	7.93268e+06	7.33558e+06	1.29204e+07	3.04486e+06	2.81357e+06	5.99964e+06	4.00806e+06	5.02412e+06	4.27326e+06
PTP0736	4.63	419.098	287.055	Juglalin	Flavonoids	6.23377e+06	342670	348246	64010.9	1.06546e+06	5968.07	9349.69	12571.6	7819.58	150447	3.79199e+06	10825.5	18880	19367.5	445713	1.06456e+06	3374.46	527287	406208	2.40889e+06	476603	1772.52	23017.7	197949	608273	7422.43	260169	294300	4377.22	2175.21	5.51117e+06	8700.94	197298	157189	185957	12773.1	76619.7	305838	2094.67	532745	1.5265e+06	311324	61559.2	5937.98
PTP0737	5.49	614.149	614.148	MW_613.14202	Unknown	890381	796222	477481	535397	994047	445677	301340	709189	603747	662220	685843	270532	1.17095e+06	1.26074e+06	778313	582277	718597	490790	2.85056e+06	657796	939214	664436	820120	567809	802737	692701	503894	475838	399316	366798	260952	511748	782427	824213	701864	416330	571442	691351	260742	477838	642227	826294	582458	598117
PTP0738	12.52	749.518	749.517	MW_748.51119	Unknown	6.09105e+06	1.24299e+07	1.10821e+07	1.41364e+07	1.76025e+07	9.62518e+06	4.81007e+06	4.25771e+06	5.01465e+06	4.35699e+06	8.07159e+06	7.74466e+06	7.02487e+06	9.50113e+06	1.60344e+07	7.13343e+06	1.136e+07	1.22259e+07	1.34364e+07	1.16079e+07	8.08512e+06	1.04886e+07	3.24845e+06	9.18365e+06	2.67937e+07	3.75146e+06	2.85258e+07	8.30197e+06	9.78586e+06	4.38143e+06	9.76811e+06	5.26928e+06	2.65449e+06	1.06392e+07	3.01229e+07	1.05889e+07	1.50759e+07	1.60374e+07	1.1612e+07	1.51943e+07	1.84601e+07	1.37787e+07	1.87216e+07	8.56275e+06
PTP0739	2.07	867.214	127.039	MW_866.20665	Unknown	108931	278659	220477	575722	54765.1	401400	225486	220777	603359	1.01099e+06	175055	288986	171055	311196	657033	149552	306375	352778	280482	70849.1	431306	305609	545277	255494	170772	172267	71974.8	464392	112974	426305	476668	296796	241835	212813	418452	271033	981770	256103	598796	495327	538303	236485	204414	205939
PTP0740	5.85	473.2	473.199	(4aS,9aR)-7-(1,3-Benzodioxol-5-ylmethyl)-2-[(4-methoxyphenyl)acetyl]decahydro-6H-pyrido[3,4-d]azepin-6-one	Others	3.34744e+08	1.78199e+08	3.04386e+08	3.08778e+08	2.27491e+07	2.22754e+08	7.63183e+07	2.56349e+08	3.88801e+06	3.53948e+08	4.02477e+08	180127200	3.99538e+07	7.80099e+06	6.87753e+06	3.13302e+07	2.6204e+08	3.40299e+08	1.75596e+08	3.01718e+07	3.37902e+07	1.7551e+08	3.86574e+07	3.13245e+08	1.49151e+08	1.44935e+08	3.14274e+08	9.11275e+07	6.06453e+07	9.49701e+06	3.03472e+08	6.31664e+07	1.27522e+08	7.92288e+07	1.2141e+08	1.99213e+08	3.35898e+07	9.79394e+07	6.14367e+07	5.95916e+07	2.80208e+08	2.61772e+07	4.08585e+07	7.40966e+07
PTP0741	13.23	397.383	397.382	MW_396.37604	Unknown	1.48887e+07	1.7333e+07	1.28497e+07	1.0917e+07	8.59282e+06	9.08547e+06	9.69205e+06	1.12559e+07	1.05121e+07	1.01474e+07	1.29495e+07	1.1093e+07	1.03389e+07	1.34566e+07	1.00837e+07	1.74538e+07	1.09744e+07	1.31374e+07	1.21538e+07	1.21512e+07	1.25634e+07	1.04499e+07	1.28332e+07	1.3248e+07	1.07615e+07	1.29046e+07	9.515e+06	1.29213e+07	1.18753e+07	1.57346e+07	1.3774e+07	1.14811e+07	5.57263e+07	9.5071e+06	2.28259e+07	1.07554e+07	1.15573e+07	9.50567e+06	1.22035e+07	9.53724e+06	1.00967e+07	1.01619e+07	9.00657e+06	8.38083e+06
PTP0743	2.24	361.14	361.139	Nitrendipine	Others	6.77823e+06	4.79319e+07	1.28401e+06	834969	4.51422e+06	639480	8.4988e+06	1.73291e+06	3.97536e+06	1.35357e+07	789636	1.46567e+06	652369	ND	4.67067e+06	143980	260975	35991.6	118849	3.20127e+06	1.4009e+06	946445	134791	4.56559e+06	64795.4	517193	300928	165494	2.39158e+06	2.24399e+06	221557	411203	1.05412e+06	1.92404e+06	422221	2.2209e+06	52317.3	1.51884e+06	713020	327569	123151	388990	176838	2.23054e+06
PTP0744	5.12	321.061	153.018	Dihydromyricetin	Flavonoids	4.02636e+07	1.20677e+06	2.46651e+07	7.44637e+06	173706	96587.3	301840	248449	106471	2.09956e+07	5.25631e+06	41572	139814	655294	6.76731e+06	4.37627e+06	246785	1.61302e+06	923028	6.84132e+06	856623	43890.9	42481.9	1.19004e+06	558783	57535.4	853315	432586	22826.9	49243.4	865706	55810.1	557749	40730.3	2.35004e+06	175485	2.03639e+06	3.73136e+06	97967.8	414883	873170	385211	324679	88674.2
PTP0745	10.82	853.456	853.455	MW_852.44798	Unknown	1.70196e+06	6.50231e+06	1.84517e+06	4.4843e+06	1.60861e+06	1.15569e+06	2.03662e+06	4.14713e+06	4.14285e+06	4.50892e+06	1.6825e+06	2.48647e+06	4.73532e+06	6.29096e+06	1.81821e+06	2.98595e+06	5.19577e+06	1.84606e+06	2.25439e+06	2.33535e+06	2.97691e+06	5.06369e+06	3.01226e+06	2.31772e+06	2.8797e+06	2.65637e+06	1.42862e+06	2.11629e+06	3.45379e+06	4.64545e+06	1.23468e+06	2.2448e+06	892746	2.37413e+06	3.83664e+06	3.39823e+06	1.29934e+06	896561	2.04211e+06	1.43174e+06	1.19651e+06	4.59752e+06	3.18984e+06	2.1655e+06
PTP0746	11.26	435.269	104.993	MW_434.26229	Unknown	1.60009e+06	1.62723e+06	1.82302e+06	2.0414e+06	1.94326e+06	1.90084e+06	1.75828e+06	1.85093e+06	2.04454e+06	1.80162e+06	2.57648e+06	1.71331e+06	1.53772e+06	1.59608e+06	2.3466e+06	1.88253e+06	1.95039e+06	1.94315e+06	1.95682e+06	1.92837e+06	1.98592e+06	2.29323e+06	2.54292e+06	2.09246e+06	2.02725e+06	2.61767e+06	2.09711e+06	2.12671e+06	2.25342e+06	2.1193e+06	2.30066e+06	1.81754e+06	2.03828e+06	1.9487e+06	3.06153e+06	1.66344e+06	2.54734e+06	2.24935e+06	1.95853e+06	2.948e+06	2.0705e+06	3.48084e+06	1.93799e+06	2.08045e+06
PTP0748	0.81	395.095	395.095	MW_394.08806	Unknown	325415	696814	1.32206e+06	2.27161e+06	469268	408143	1.96435e+06	617257	1.1037e+06	1.00412e+06	1.47351e+06	1.99635e+06	4.84953e+06	1.9224e+06	1.69161e+06	946434	602869	834577	465950	789048	2.31865e+06	1.67098e+06	975335	1.80319e+06	661970	1.33066e+06	1.81744e+06	1.14629e+06	1.79332e+06	1.43748e+06	1.75042e+06	945348	693458	890283	279591	902640	608825	1.42491e+06	2.16667e+06	609431	1.24432e+06	807111	1.4023e+06	1.80208e+06
PTP0749	2.55	307.081	139.039	(+)-Epigallocatechin	Flavonoids	9.35562e+07	5.47277e+07	7.2176e+06	1.34602e+08	9.52389e+06	9.52043e+07	3.07418e+07	7.78761e+07	6.23611e+07	1.75486e+08	1.43641e+07	1.28942e+07	1.99578e+08	1.64815e+08	1.12524e+08	2.94786e+07	6.23379e+07	9.07323e+07	4.83359e+07	4.09757e+06	4.27745e+07	8.81903e+07	1.35572e+08	7.59048e+07	7.82027e+07	2.48999e+07	2.01373e+07	6.38377e+07	9.59737e+06	8.01796e+07	1.10467e+08	1.18776e+08	4.29484e+07	1.21306e+07	4.6933e+07	5.15541e+07	1.35207e+08	1.07744e+08	1.72467e+08	3.38829e+07	1.22928e+08	2.43904e+07	1.46969e+08	6.83949e+07
PTP0750	10.86	465.283	465.282	MW_464.27555	Unknown	1.75333e+07	1.61036e+07	1.04206e+07	1.15021e+07	1.07345e+07	1.04889e+07	7.84524e+06	1.26784e+07	1.75004e+07	7.06275e+06	2.1011e+07	2.52162e+07	1.28906e+07	7.85853e+06	8.69682e+06	1.60382e+07	9.83782e+06	1.30416e+07	14812054	1.00912e+07	7.16177e+06	8.98945e+06	2.76708e+07	3.90193e+07	2.44786e+07	1.36136e+07	3.15102e+07	6.75645e+06	1.26476e+07	9.34824e+06	6.04942e+07	1.02728e+08	2.19275e+07	2.41621e+07	2.03645e+07	6.52478e+06	8.03086e+06	1.44741e+08	1.24119e+07	9.53371e+06	2.90768e+07	2.80113e+07	5.17382e+07	7.07965e+07
PTP0751	9.91	896.389	896.388	MW_895.38201	Unknown	4.45557e+06	2.70386e+06	3.50497e+06	2.47538e+06	2.84985e+06	1.98136e+06	2.37459e+06	5.99443e+06	6.85927e+06	1.06751e+07	4.64253e+06	7.0369e+06	7.87808e+06	9.38046e+06	1.90615e+06	6.18331e+06	5.80692e+06	7.83595e+06	4.7137e+06	1.72866e+06	4.61357e+06	7.20838e+06	1.42505e+07	6.03965e+06	4.33424e+06	2.2208e+07	1.02531e+07	8.73735e+06	3.28328e+06	4.63908e+06	4.32587e+06	6.09848e+06	1.97333e+07	6.61193e+06	1.09134e+07	1.69797e+07	6.77475e+06	9.9228e+06	8.94136e+06	8.1703e+06	6.23672e+06	9.42029e+06	1.08611e+07	4.23757e+06
PTP0753	5.57	473.106	473.106	ethyl 1-phenyl-5-[(2-{[5-(4-pyridinyl)-1,3,4-oxadiazol-2-yl]sulfanyl}acetyl)amino]-1H-pyrazole-4-carboxylate	Others	2.78234e+08	1.64276e+08	2.77907e+08	2.6046e+08	2.44398e+07	1.9421e+08	5.89725e+07	2.08486e+08	855080	290330090	366875569	1.49264e+08	3.44164e+07	6.36115e+06	6.88678e+06	1.84332e+07	2.51149e+08	3.17814e+08	1.52451e+08	2.88528e+07	2.33935e+07	1.54993e+08	3.42311e+07	2.572e+08	1.40751e+08	1.25172e+08	277019152	7.48723e+07	5.73703e+07	9.09426e+06	2.74219e+08	5.7382e+07	1.10399e+08	7.47451e+07	9.03086e+07	1.74518e+08	3.45105e+07	8.51699e+07	1.5578e+07	6.12956e+07	2.62637e+08	1.78905e+07	2.58482e+07	6.03853e+07
PTP0754	3.9	395.132	395.131	(2R,3S,4S,5R,6S)-2-(hydroxymethyl)-6-{4-[(1E)-3-hydroxyprop-1-en-1-yl]-2,6-dimethoxyphenoxy}oxane-3,4,5-triol	Acylsugars	1.71843e+07	7.33423e+07	6.82243e+07	5.81115e+07	1.02729e+08	90235074	3.54458e+07	3.32697e+07	9.00973e+07	3.57047e+07	3.13172e+07	8.26057e+07	9.72316e+07	6.58926e+07	7.44607e+07	5.03925e+07	6.40261e+07	5.7596e+07	4.44582e+07	1.2968e+07	3.18809e+07	1.13308e+08	8.31598e+07	7.63795e+07	8.58078e+07	3.38844e+07	1.23984e+08	5.28932e+07	1.03169e+08	1.03288e+08	1.00974e+08	1.57427e+08	6.56791e+07	3.67454e+07	6.36598e+07	5.76315e+07	183874497	1.14804e+08	9.6573e+07	7.25756e+07	8.81035e+07	5.44898e+07	1.78525e+07	6.19968e+07
PTP0755	10.6	446.42	446.42	MW_445.41332	Unknown	1.42259e+06	1.1446e+06	2.16317e+06	1.66651e+06	1.94082e+06	1.72173e+06	1.02037e+06	1.98517e+06	1.55945e+06	1.48708e+06	1.63543e+06	1.29137e+06	1.89045e+06	1.14847e+06	2.33626e+06	1.23454e+06	3.95175e+06	1.52321e+06	1.43717e+06	1.34269e+06	1.75368e+06	2.75928e+06	2.0013e+06	1.76337e+06	2.89626e+06	1.85626e+06	4.87459e+06	1.14389e+06	1.65432e+06	2.12866e+06	1.49094e+06	1.55714e+06	1.16222e+06	2.02188e+06	1.21085e+07	1.70997e+06	2.24036e+06	2.42157e+06	1.17441e+06	7.6529e+06	2.84925e+06	1.48581e+07	5.60671e+06	3.06567e+06
PTP0756	11.31	812.543	184.073	MW_811.53626	Unknown	303233	63904	332822	343097	114554	290761	109793	484939	120369	441194	64099.7	222537	876064	395439	132222	228980	535982	315935	156697	569828	552926	398852	415603	288182	148091	319311	411100	239462	166280	603883	197720	178560	128774	527737	247073	154786	112417	56261.3	814338	349591	138897	473012	439219	208160
PTP0757	5.55	433.113	433.113	Vitexin	Flavonoids	170778	2.02922e+07	355823	4.01882e+06	4.84554e+06	1.49313e+06	696166	2.82372e+06	2.2015e+06	7.13288e+06	3.79272e+06	528193	756002	5.93116e+06	4.43779e+06	552265	3.44468e+06	5.53467e+06	3.60119e+06	146561	360790	2.32321e+06	4.02854e+06	2.43431e+06	2.38432e+06	1.83059e+06	1.97697e+06	96070.4	5.72828e+06	6.66819e+06	3.96105e+06	695707	576565	1.38074e+06	1.3009e+06	2.62161e+06	6.02317e+06	6.79332e+06	542335	1.45533e+06	2.44708e+06	3.04096e+06	1.3883e+06	1.71194e+06
PTP0758	5.76	327.159	137.06	(+) -Acutifolin A	Others	296294	8.00636e+06	1.02596e+06	840744	483937	333287	4.34019e+06	2.95042e+06	1.04183e+06	1.55109e+06	1.22202e+06	3.8705e+06	4.29361e+06	6.11881e+06	7.68662e+06	108477	205197	411101	428250	234827	1.09161e+06	888479	848697	599049	3.53166e+06	1.29475e+06	286754	1.07062e+07	7.34265e+06	598652	2.59827e+06	435566	310229	342521	465009	175837	1.51224e+06	289076	212196	711926	1.03394e+06	300068	1.34138e+06	162966
PTP0760	0.78	291.084	291.13	MW_290.07698	Unknown	5.67919e+07	5.21028e+07	3.17074e+07	3.38469e+07	2.04711e+07	7.04651e+07	9.65537e+07	6.96887e+07	4.61972e+07	3.89112e+07	3.08383e+07	7.18506e+07	7.38308e+07	6.06876e+07	1.96753e+07	1.87896e+07	5.83349e+07	1.42431e+07	3.31468e+07	6.91873e+07	1.72052e+07	6.44382e+07	2.46021e+07	4.79288e+07	3.51891e+07	3.66906e+07	3.65958e+07	5.58712e+07	3.90275e+07	4.64753e+07	3.10755e+07	2.90264e+07	4.78373e+07	3.12053e+07	1.64464e+07	8.75103e+07	4.31782e+07	1.99445e+07	3.78147e+07	8.49777e+07	4.61502e+07	3.67139e+07	7.32309e+07	5.79561e+07
PTP0761	10.51	467.35	467.349	NP-021862	Vitamin	5.04321e+06	4.85533e+06	1.54251e+07	2.23353e+06	1.85721e+06	663298	2.33269e+06	3.11937e+06	1.08672e+06	8.77261e+06	4.67947e+06	610846	5.43605e+06	6.90499e+06	6.20815e+06	3.68803e+06	2.58543e+06	3.1956e+06	2.03889e+06	5.73959e+06	3.79967e+06	2.2735e+06	2.49644e+06	3.67781e+06	4.11356e+06	2.13657e+06	1.96954e+06	3.01789e+06	2.01607e+06	2.55585e+06	3.23491e+06	1.41928e+06	2.42632e+06	4.68877e+06	3.06495e+06	1.209e+06	810719	1.55414e+06	4.87032e+06	3.16689e+06	600614	2.11298e+06	2.82954e+06	1.96442e+06
PTP0762	11.9	493.366	493.366	MW_492.35860	Unknown	1.60949e+07	1.16382e+07	3.55162e+07	3.36911e+06	9.57186e+06	8.66789e+06	2.24017e+07	1.23575e+07	9.20431e+06	2.52435e+07	9.21981e+06	5.17683e+06	1.07995e+07	1.75003e+07	2.14275e+07	2.32771e+07	6.62649e+06	1.23329e+07	1.13695e+07	1.29568e+07	6.86259e+06	5.87732e+06	9.75221e+06	5.35637e+06	8.3844e+06	4.9627e+06	1.04428e+07	1.94997e+07	1.32286e+07	1.02487e+07	1.24596e+07	1.00551e+07	1.0847e+07	7.10081e+06	8.39264e+06	5.9733e+06	9.39313e+06	7.63561e+06	4.05417e+06	4.75766e+06	8.76788e+06	1.68078e+07	2.14977e+07	4.16667e+06
PTP0764	8.13	226.18	226.18	1,2,2,6,6-Pentamethyl-4-piperidinyl acrylate	Others	20680.2	6194.7	13568.4	2822.44	5914.02	27010.1	15448.9	3289.96	13115.7	13437.1	19501.5	1955.23	3041.77	4905.66	3361.78	8692.53	4177.27	21678.1	12739.9	11905.8	1579	2534.93	11146.1	2449.94	11681.1	12079.9	8855.04	11468.4	16180.4	10507.4	9527.35	17145.5	5629.05	4824.55	23509.7	14326.3	8475.61	8533.05	11344.3	4484.12	9439.14	9269.95	9874.02	4886.18
PTP0765	0.73	300.12	138.055	MW_299.11226	Unknown	3.26223e+06	2.3119e+07	1.24982e+07	8.33933e+06	1.79226e+06	653108	7.82018e+06	1.5058e+06	3.2171e+06	1.23168e+07	2.83401e+06	5.03575e+06	2.41914e+07	9.22166e+06	5.13549e+06	5.20134e+06	2.74284e+06	6.61563e+06	1.93365e+06	5.86226e+06	1.36054e+07	1.43339e+06	3.22216e+06	2.76681e+06	572418	4.30928e+06	530569	2.00205e+06	6.04275e+06	6.20098e+06	4.14041e+06	6.41885e+06	2.09228e+06	6.35754e+06	793081	3.32216e+06	2.28285e+06	1.20629e+06	1.38852e+07	2.15777e+06	8.24487e+06	2.56122e+06	4.10703e+06	1.08186e+07
PTP0766	10.92	991.561	991.559	MW_990.55400	Unknown	6.53951e+06	1.56277e+07	9.073e+06	6.34191e+06	6.98173e+06	5.93366e+06	5.39011e+06	1.56661e+07	1.33184e+07	1.47772e+07	2.87601e+06	5.49293e+06	1.3933e+07	1.30285e+07	4.00377e+06	6.84074e+06	9.98562e+06	5.80438e+06	4.34105e+06	8.05117e+06	8.56143e+06	1.02789e+07	7.27569e+06	5.97718e+06	5.95554e+06	6.29813e+06	9.13499e+06	6.02784e+06	9.79527e+06	1.39197e+07	4.60435e+06	6.79416e+06	2.76298e+06	1.04828e+07	1.31047e+07	9.65934e+06	3.75154e+06	2.4629e+06	7.3493e+06	6.09659e+06	2.47131e+06	2.00301e+07	1.36228e+07	7.20291e+06
PTP0769	5.48	216.113	216.113	4-[(dimethylamino)methylene]-5-phenyl-2,4-dihydro-3H-pyrazol-3-one	Others	8.69722e+06	4.26502e+06	4.12504e+07	1.57006e+06	2.20397e+06	921345	2.20299e+06	5.22337e+06	6.15194e+06	7.76091e+06	1.21509e+06	3.77079e+06	7.76416e+06	1.01797e+07	7.70676e+06	2.37969e+06	5.33884e+06	3.71014e+06	2.53192e+06	2.65857e+07	744529	2.74829e+06	4.39199e+06	2.2306e+06	3.94047e+06	3.96451e+06	3.93549e+06	4.69008e+06	6.74906e+06	4.12905e+06	4.33186e+06	3.79773e+06	1.62191e+06	1.68292e+06	1.17697e+06	4.48984e+06	4.01726e+06	1.18264e+06	4.9479e+06	663862	3.72112e+06	4.33242e+06	4.36366e+06	2.43781e+06
PTP0772	13.11	412.778	339.22	MW_823.54098	Unknown	225729	167793	937040	120194	445714	242932	317652	832295	41610.1	300824	154920	34408.3	135349	95635.1	105329	180132	105716	346102	254802	414736	321198	117501	237925	475820	123428	69094.7	173903	150869	74148.6	108528	57878.1	336543	194014	282031	526015	208000	175423	271497	103970	116930	142200	320111	154165	110954
PTP0773	0.61	245.124	263.028	Guanidinoproclavaminicacid	Others	133413	156163	143077	93347.2	100365	67820.5	158213	93981.9	108079	119656	92528.6	131811	175626	154124	176186	157887	93641.9	68505	124092	177909	154598	114632	151005	109425	89613.8	83929.9	150360	94292.4	89308.6	142914	88652.9	81279.6	99850.9	124679	102615	147722	119648	105270	119371	149127	134404	143131	107774	95850.8
PTP0775	11	443.335	443.333	MW_442.32733	Unknown	3.97074e+08	4.17791e+08	4.19108e+08	4.03407e+08	4.10691e+08	4.09116e+08	4.1171e+08	4.02141e+08	3.97937e+08	3.93839e+08	3.89849e+08	4.01803e+08	4.0628e+08	3.95237e+08	3.84171e+08	3.85453e+08	4.01964e+08	3.82614e+08	4.04382e+08	4.18358e+08	4.00506e+08	4.17257e+08	3.89977e+08	4.16847e+08	3.97081e+08	3.93897e+08	3.95927e+08	3.89695e+08	3.90151e+08	413545369	3.83019e+08	4.14423e+08	374642087	3.86439e+08	3.8623e+08	3.96245e+08	3.95878e+08	3.76558e+08	3.68719e+08	3.87815e+08	3.93638e+08	3.83612e+08	3.95051e+08	384315276
PTP0777	11.35	826.521	826.521	MW_825.51335	Unknown	2.18533e+07	2.41742e+07	1.55155e+07	1.31052e+07	1.02942e+07	1.15099e+07	1.15545e+07	3.63313e+07	1.90738e+07	4.00411e+07	5.52483e+06	1.06826e+07	4.12962e+07	3.02199e+07	7.93083e+06	1.11076e+07	2.08189e+07	8.67643e+06	8.74312e+06	1.25441e+07	1.90166e+07	2.28847e+07	1.88738e+07	8.51252e+06	1.22482e+07	1.64331e+07	1.3427e+07	6.85077e+06	1.52806e+07	3.28854e+07	4.68773e+06	9.78896e+06	4.59477e+06	1.41573e+07	2.24734e+07	1.85099e+07	5.62723e+06	4.93479e+06	1.27617e+07	9.57712e+06	3.35367e+06	2.25018e+07	2.83061e+07	7.60641e+06
PTP0778	6.17	657.182	147.044	MW_656.17473	Unknown	1.67841e+07	5.77097e+06	417052	6.26067e+06	4124.28	10472.3	8905.97	672.589	423.288	9.49145e+06	532653	1491.93	6069.11	530.883	1.35973e+07	1.7089e+07	4398.4	506898	558566	5.84737e+06	1.33868e+06	5668.64	3108.4	137087	101948	1507.57	110445	60565.3	1602.31	5803.35	73055.8	529.31	22271.8	1039.76	982566	1034.69	831437	3.31455e+06	1681.84	178081	17513	432299	36691.4	4376.82
PTP0780	0.7	176.103	176.122	L(+)-Citrulline;2-Amino-5-uredovalerate	Others	670382	510823	394404	689734	345703	308811	452589	483287	312223	437670	140744	290368	688848	375654	397293	667539	836227	729951	463357	556389	284029	437826	196452	368045	201741	1.23909e+06	320585	323371	917620	560917	490424	497603	412039	403342	600717	777435	745870	201690	670667	627054	509916	810622	718953	453441
PTP0781	10.26	284.331	284.331	Cetrimonium	Others	8.16319e+06	4.60199e+06	1.61304e+07	7.80873e+06	7.57492e+06	4.74457e+06	9.33893e+06	8.19478e+06	7.03145e+06	5.81921e+06	4.502e+06	4.01741e+06	1.20445e+07	4.66351e+06	7.58781e+06	3.85495e+06	1.36611e+07	4.31088e+06	4.65867e+06	1.80422e+07	2.23215e+07	2.72229e+07	8.00292e+06	8.04258e+06	4.13701e+06	5.50476e+06	1.29225e+07	4.30691e+06	3.40861e+07	5.32853e+06	1.28316e+07	6.90202e+06	1.65523e+07	5.88268e+06	3.94894e+07	6.21682e+06	1.30381e+07	5.66293e+06	4.56876e+06	8.98137e+07	2.03786e+07	2.56146e+07	7.31494e+06	3.15052e+07
PTP0782	0.67	246.181	246.181	MW_245.17401	Unknown	889365	856054	112781	704341	517391	199325	141035	83256.7	189844	463919	32729.7	76095.5	494051	157553	424348	729748	668171	635073	236519	275710	186548	134294	157528	61914	250076	944416	150273	708100	320556	499972	281236	101419	204519	74613.7	470576	882140	1.00487e+06	69579.9	674336	913520	726956	780984	643628	307524
PTP0783	12.82	770.568	760.486	MW_769.56209	Unknown	82282.5	70134.1	58019.7	66121.9	44233.9	86472.4	45703.9	53411.2	69925	27906.8	65387.1	98675.3	51993.6	85938.6	58491.4	81168.2	73750.3	78068.7	58705.3	72464.1	64633.3	105304	71175.6	82375.4	86102.5	80881.3	44030.2	99809.7	87090.7	103098	98069	68262.2	76616.7	72338.2	44115.4	74644.6	110890	50437.7	95149.4	79336.1	56306.6	12553.9	60420.9	64722.6
PTP0784	12.24	935.57	935.57	MW_934.56311	Unknown	1.0953e+06	1.12097e+06	1.18257e+06	379524	1.07439e+06	1.2873e+06	380796	790748	711452	863502	561553	485077	524221	602981	838848	645866	420635	916530	904891	1.15385e+06	774791	841150	383989	628288	1.1252e+06	524915	2.43918e+06	521962	711590	785605	353131	1.01612e+06	550890	917649	1.53986e+06	489424	839983	638022	593023	1.2236e+06	707791	1.3125e+06	1.11313e+06	886893
PTP0785	10.77	603.357	589.341	MW_602.34972	Unknown	11688	23121.3	138981	53791.4	10708.1	4488.95	14999	10186.4	4988.55	29050.7	2145.78	2803.35	31299.4	16017.9	26753	6856.33	5684.91	24603.3	2006.4	29056.3	7738.21	8649.66	22195.9	8965.52	9987.87	1987.91	20210.2	6904.37	9737.81	16660.4	4457.53	4648.83	12364.2	10658.4	69368.8	14263.7	13738.4	5819.06	6460.16	3342.55	7189.63	7465.38	6909.41	6671.8
PTP0786	10.97	399.308	399.308	MW_398.30111	Unknown	2.61001e+08	2.42286e+08	2.36379e+08	2.3495e+08	2.39699e+08	236425209	2.31876e+08	236349166	2.37625e+08	2.31166e+08	2.36861e+08	2.45585e+08	2.48043e+08	2.26116e+08	2.48039e+08	2.39068e+08	2.34706e+08	2.3916e+08	2.54496e+08	2.65344e+08	2.54711e+08	2.42855e+08	2.43703e+08	2.40048e+08	2.43429e+08	2.35308e+08	2.27892e+08	2.3036e+08	2.16605e+08	2.19462e+08	2.16132e+08	2.12668e+08	2.32403e+08	2.10618e+08	2.22312e+08	2.09091e+08	2.36539e+08	2.41955e+08	2.16756e+08	2.17148e+08	2.37653e+08	2.04727e+08	2.17364e+08	2.07474e+08
PTP0787	11.98	417.752	502.329	MW_833.48978	Unknown	570628	664089	532035	1.20034e+06	479948	884915	230765	855257	744408	488883	350129	944695	1.66297e+06	961691	227133	521855	957129	414919	314535	832735	718339	881480	693704	475321	610790	716521	360075	593247	458696	808211	493814	277806	208873	469134	354985	395709	286908	400681	967980	518436	292101	395382	514247	455512
PTP0788	11.55	383.215	301.211	MW_382.20738	Unknown	4.58679e+07	4.12671e+07	4.50942e+07	6.06543e+07	5.69919e+07	4.74191e+07	3.71037e+07	5.35361e+07	4.82825e+07	4.37224e+07	4.59086e+07	4.72033e+07	4.85248e+07	3.98149e+07	4.61373e+07	4.36838e+07	5.21068e+07	4.08083e+07	6.07015e+07	7.15796e+07	5.97103e+07	5.96214e+07	4.18092e+07	4.00987e+07	4.47306e+07	4.072e+07	5.12197e+07	4.44812e+07	4.77562e+07	4.4971e+07	6.22474e+07	4.69306e+07	4.79696e+07	3.49622e+07	7.72824e+07	3.98625e+07	5.58591e+07	6.33783e+07	3.88042e+07	7.89811e+07	6.25453e+07	8.05225e+07	5.76599e+07	6.4178e+07
PTP0790	12.8	856.537	856.536	MW_855.53070	Unknown	1.22669e+06	1.84895e+06	945395	1.57745e+06	2.2999e+06	1.42129e+06	560646	904675	1.21614e+06	192857	681962	1.17074e+06	1.10519e+06	1.31802e+06	796955	967337	1.98524e+06	1.23945e+06	906318	1.02323e+06	966274	2.07471e+06	600344	1.04688e+06	2.36856e+06	1.03037e+06	1.95777e+06	1.14459e+06	1.23424e+06	780396	964810	859356	814762	1.66741e+06	1.6101e+06	1.11285e+06	1.72095e+06	1.53385e+06	1.39076e+06	1.1812e+06	1.80236e+06	1.90216e+06	1.61205e+06	1.31996e+06
PTP0791	2.2	392.095	392.095	6-[1,1'-biphenyl]-4-yl-3-(4-pyridinyl)-7H-[1,2,4]triazolo[3,4-b][1,3,4]thiadiazine	Others	1.01375e+08	3.44664e+07	2.97511e+08	5.63035e+07	1.89586e+07	2.5814e+06	3.43253e+07	2.78961e+07	1.23678e+08	5.2303e+07	1.17243e+08	4.56947e+07	8.49869e+07	1.11862e+08	5.84753e+07	9.56928e+06	8.9378e+07	9.0261e+07	5.76005e+07	4.26845e+06	5.55901e+07	3.2355e+07	1.26356e+08	1.34698e+08	3.53017e+07	3.00697e+07	3.16923e+07	1.40849e+08	1.06458e+07	1.16983e+07	8.06872e+07	1.97781e+07	1.1229e+08	6.12902e+07	5.39833e+07	3.41167e+06	3.50485e+07	9.20136e+06	2.2302e+07	4.20635e+07	5.54596e+07	1.67581e+06	6.06063e+06	4.38262e+06
PTP0792	0.71	339.177	339.177	MW_338.16957	Unknown	1.64115e+06	2.72475e+06	554147	2.16509e+06	448208	855037	1.3454e+06	951829	582831	1.01905e+06	513729	1.84018e+06	4.97377e+06	892607	631701	2.74102e+06	1.35306e+06	2.35039e+06	1.93918e+06	2.93018e+06	981415	838646	802231	1.75221e+06	973340	2.2194e+06	2.11539e+06	1.75166e+06	1.6583e+06	1.67625e+06	1.91707e+06	2.49221e+06	1.81205e+06	1.64711e+06	2.09386e+06	2.27917e+06	1.32918e+06	3.90201e+06	2.17187e+06	1.77421e+06	2.77758e+06	4.60995e+06	3.07598e+06	2.54021e+06
PTP0793	7.09	341.118	69.0707	MW_680.22090	Unknown	182755	377027	515552	475909	590610	429543	332367	701922	509807	563240	379667	448653	989564	357125	551135	231832	475124	283776	619881	469900	590371	513745	427204	361574	428435	494489	384105	410218	411572	364890	457264	434741	358604	408774	353161	422070	380486	402732	226202	440417	447182	437974	436865	427645
PTP0794	12.08	981.613	981.611	MW_980.60527	Unknown	2.42538e+06	3.20247e+06	3.00528e+06	2.8405e+06	3.56585e+06	1.74634e+06	2.97716e+06	4.72719e+06	5.22044e+06	5.66446e+06	995240	847416	5.77285e+06	2.91368e+06	1.91318e+06	1.43247e+06	9.24724e+06	770256	956205	3.02626e+06	2.73473e+06	4.05493e+06	3.49943e+06	2.36968e+06	2.91933e+06	2.83232e+06	1.31418e+07	1.58717e+06	3.95606e+06	3.84856e+06	1.22429e+06	2.3925e+06	2.00134e+06	3.77827e+06	1.17855e+07	6.28593e+06	1.58747e+06	1.56649e+06	1.94506e+06	5.72508e+06	775722	2.22939e+07	7.43548e+06	3.86221e+06
PTP0795	7.19	539.283	539.282	MW_538.27615	Unknown	2.46867e+06	526274	1.38496e+06	74173.5	357069	236692	7.59945e+06	709411	392908	1.23932e+06	8.93202e+06	369035	763027	1.03045e+06	1.38508e+06	6.61975e+07	254323	6.50307e+07	5.3751e+07	3.25449e+06	1.02395e+08	274220	1.46903e+06	4.43334e+06	115383	281874	647881	178475	132249	164276	853592	3.27875e+07	2.93481e+06	1.93162e+07	5.02355e+07	655468	1.27804e+06	7.52299e+06	1.04368e+07	301695	316930	438071	1.67955e+06	489446
PTP0796	11.68	341.305	341.305	Dihomo-linolenic acid ethyl ester	Lipids	8.56104e+06	8.43317e+06	9.18015e+06	1.05632e+07	1.23277e+07	1.08308e+07	7.80662e+06	1.21417e+07	1.11535e+07	9.3273e+06	1.22041e+07	8.99324e+06	1.21031e+07	8.60417e+06	1.36214e+07	7.73513e+06	1.27089e+07	8.83422e+06	1.21477e+07	1.07706e+07	1.09392e+07	1.24158e+07	1.26908e+07	1.04276e+07	1.02601e+07	1.25073e+07	1.66045e+07	8.76407e+06	1.14229e+07	8.10904e+06	1.16641e+07	1.07125e+07	9.90066e+06	9.37276e+06	2.41665e+07	8.72824e+06	1.16328e+07	1.08469e+07	7.10234e+06	2.80516e+07	1.36191e+07	2.94165e+07	1.7783e+07	1.43422e+07
PTP0797	12.68	534.489	534.488	MW_533.48172	Unknown	1.16005e+06	460907	565879	1.13065e+06	674967	396440	452365	408944	938241	620449	572934	769166	1.12428e+06	834090	601983	603070	1.17316e+06	737012	507473	416349	835402	1.24988e+06	1.02633e+06	885574	990304	745277	953480	459132	633564	602017	494991	840478	735569	1.14198e+06	742979	720469	956520	793312	584815	1.15374e+06	859904	940538	1.33568e+06	733257
PTP0798	13.56	836.614	836.612	MW_835.60673	Unknown	1.03893e+07	1.04411e+07	7.11149e+06	1.53403e+07	1.41875e+07	1.07609e+07	4.76673e+06	1.34958e+07	9.65861e+06	4.21813e+06	7.70696e+06	7.78735e+06	7.65658e+06	9.5269e+06	5.28155e+06	1.21944e+07	6.18728e+06	5.07779e+06	6.71072e+06	9.06869e+06	8.19994e+06	1.01842e+07	7.85821e+06	7.81811e+06	1.60688e+07	1.07516e+07	9.37529e+06	1.53152e+07	1.49185e+07	9.02336e+06	7.45651e+06	8.49887e+06	1.17547e+07	7.27846e+06	9.01461e+06	9.21793e+06	7.5892e+06	1.01239e+07	8.78204e+06	6.29572e+06	1.08336e+07	1.19939e+07	9.88701e+06	9.09256e+06
PTP0800	1.74	337.058	174.969	MW_336.05092	Unknown	361455	1.08895e+06	4383.37	43759	1.40636e+06	253882	665756	77638.7	82158.2	265631	80761	132847	197911	154847	530965	139999	120967	121102	183808	26873	55470.2	137911	94867.5	211911	37698.8	287206	266309	155425	80003.6	108006	151421	130473	21846.9	89847.5	212873	96042.7	59468.7	256701	144076	68023.4	105252	57001	124992	5370.4
PTP0801	4.71	625.177	301.071	Isorhamnetin 3-robinobioside	Flavonoids	592645	2.2601e+06	3.78725e+06	115913	1.15282e+06	3756.46	27894.6	11090.9	2261.35	10921.5	15289.7	3097.77	4669.53	1539.9	2.61085e+06	38691.9	8390.84	85125.2	47268.6	3.68536e+06	20580.9	3851.01	14720.2	9079.77	10059.4	3628.6	125810	19317.1	17279.5	3845.09	31770.9	10691.1	32430.2	5187.52	237675	1451.24	358355	42831.4	8426.9	37450.7	159471	3539.2	1835.95	3287.26
PTP0802	1.53	284.099	152.057	NP-015342	Nucleotides	2.08574e+08	2.36843e+07	5.5561e+07	1.48953e+07	1.12193e+07	2.59498e+07	1.18306e+07	7.25218e+06	6.44133e+06	2.52015e+07	8.21835e+06	7.44065e+06	38532611	2.78171e+06	1.421e+07	1.78555e+07	2.05834e+07	8.77113e+06	1.17992e+07	1.77628e+07	9.07273e+06	9.27739e+06	1.16205e+07	5.27546e+07	3.31162e+06	1.19769e+07	2.48069e+07	2.97253e+06	3.33189e+07	5.65867e+07	1.90113e+07	2.06768e+07	1.68364e+07	3.28535e+07	6.0197e+06	4.68091e+07	2.66358e+07	7.78016e+06	5.55891e+06	2.68486e+06	5.62799e+06	3.37277e+06	9.02274e+07	3.48139e+06
PTP0803	0.62	221.031	119.019	MW_220.02350	Nucleotides	708456	777546	527724	610994	739694	682561	577256	591983	448091	313482	631808	470427	567106	540275	443884	555053	500588	478398	441747	634002	465901	574274	868386	724918	651758	477036	794626	572157	449759	378384	635022	422238	395532	461103	532719	560653	528196	532481	530931	474738	793286	562208	566149	652404
PTP0804	0.75	307.079	307.079	MW_306.07170	Unknown	1.14605e+06	693345	802414	533191	165793	638495	458457	67585.6	103750	2.41029e+06	197952	375928	1.0506e+06	576608	869252	910861	381707	1.0394e+06	523360	678135	321955	342298	263027	510758	164976	988303	321145	457326	420186	1.09596e+06	508553	418473	337554	461502	378347	815965	585645	385108	1.16262e+06	522330	726183	374307	548622	582132
PTP0805	5.76	289.071	289.07	2-(3,4-dihydroxyphenyl)-5,7-dihydroxy-3,4-dihydro-2H-1-benzopyran-4-one	Flavonoids	331717	505825	489667	198082	117603	21951.6	36635	28264.9	53019	386381	53687.2	32522.5	ND	36018.2	447800	429236	14906.7	39698.8	6936.85	796916	17920.5	7721.37	19803.4	7392.72	96720.4	25359.4	36267.2	31293.1	28375.5	12516.5	32019.9	11349.7	94119.5	6025.65	92505.8	14585.4	140375	104246	19492.2	23612.9	18753.5	70523	49907.2	39174.4
PTP0806	11.63	327.227	327.227	LSD-d3	Others	2.29753e+06	2.94495e+06	3.05276e+06	2.59499e+06	4.29888e+06	2.35346e+06	2.13361e+06	3.32877e+06	2.82338e+06	2.12172e+06	2.20551e+06	1.74407e+06	2.7648e+06	1.65767e+06	2.08819e+06	1.93178e+06	2.06583e+06	1.78591e+06	3.31893e+06	3.21889e+06	2.27105e+06	2.39069e+06	2.16827e+06	2.32384e+06	1.68588e+06	1.66477e+06	2.68433e+06	1.39659e+06	1.42936e+06	2.07687e+06	2.10868e+06	3.03507e+06	1.88514e+06	1.80468e+06	2.51151e+06	1.25569e+06	2.18895e+06	4.25822e+06	1.16592e+06	1.69016e+06	1.60136e+06	1.86955e+06	1.90457e+06	2.02969e+06
PTP0807	11.11	674.44	184.073	MW_673.43286	Unknown	1.58563e+06	3.48822e+06	1.9093e+06	6.09093e+06	1.22659e+06	1.12391e+06	694779	4.03197e+06	3.068e+06	2.36751e+06	1.91456e+06	3.70141e+06	5.18277e+06	6.08324e+06	840135	3.57992e+06	8.10814e+06	2.66511e+06	2.44997e+06	2.79846e+06	5.16948e+06	4.57415e+06	5.80344e+06	2.54774e+06	2.81853e+06	3.93652e+06	947847	3.14484e+06	1.76805e+06	4.90098e+06	960376	2.28e+06	658913	4.29723e+06	3.22186e+06	1.19531e+06	1.15531e+06	1.03856e+06	7.66129e+06	1.66276e+06	1.00515e+06	3.98415e+06	2.19773e+06	1.97268e+06
PTP0808	7.09	433.114	287.055	Afzelin	Flavonoids	132326	8661.39	58093.3	205337	2387.51	501701	788.146	13406.6	1900.82	424324	127897	26031.5	6013.56	1949.61	3730.11	2471.44	212261	2.19877e+06	489744	1555.36	10840.4	17022.7	1801.29	69227.9	49159.6	18487.5	1.63545e+06	1417.8	5060.36	863992	159449	5299.53	1.2279e+06	400085	33746.9	264374	1018.52	112625	1.70564e+06	13394	647239	3693.44	4182.4	17786.2
PTP0810	1.71	383.146	383.145	MW_382.13794	Unknown	363470	156381	843922	91391.5	157628	166089	16836.2	482511	234392	13611.6	511333	6908.7	146838	720537	410488	333690	220550	344691	176463	790002	350374	161027	388918	128139	469534	319516	55217.5	333372	53486.3	356044	266306	165089	287846	342944	548048	172756	235835	130968	402449	221228	122340	245009	160579	366960
PTP0813	11.55	299.196	299.196	NP-016928	Terpenoids	570115	522055	463706	669288	755696	645833	440991	830142	697463	622364	553205	671142	700949	409370	464079	386802	717657	424635	649311	988120	746525	706379	708903	495035	523457	552490	632693	527720	559591	435837	655460	489041	392450	466504	1.03107e+06	389362	576084	601116	323897	896024	682930	1.04823e+06	627683	577947
PTP0814	0.9	384.223	132.102	MW_383.21577	Unknown	187264	109190	151708	38664.9	102555	10498.1	18592.4	43839.7	83899.9	483496	8770.91	22832.7	237060	92930.5	64484.1	130543	26940.9	286921	214487	244646	33149.7	42684.1	50854.9	34481.3	9774.08	57644.2	211654	37255.3	31253.8	42830.4	16362.9	20820.6	6202.56	23988.2	15873.1	82600.5	11306.5	64348.6	39856.7	9897.73	13273.5	94118.1	120859	13456.8
PTP0815	5.12	305.066	153.018	NP-013547	Flavonoids	4.30647e+06	8.25972e+06	1.34589e+07	6.70027e+06	2.1086e+06	3.5578e+06	1.95318e+06	8.48949e+06	2.11721e+06	1.14274e+07	9.61449e+06	3.34214e+06	2.75605e+06	7.84861e+06	7.53741e+06	4.08664e+06	3.65149e+06	9.13161e+06	3.38231e+06	1.66409e+06	1.80873e+06	2.83756e+06	1.48176e+06	5.79128e+06	1.73623e+06	2.40382e+06	6.92198e+06	2.84145e+06	1.52545e+06	1.3383e+06	5.14156e+06	1.57648e+06	4.07836e+06	1.91729e+06	2.84622e+06	4.29192e+06	1.82928e+06	2.43995e+06	3.85643e+06	3.3015e+06	5.47798e+06	1.53021e+06	2.14637e+06	2.68162e+06
PTP0816	11.97	818.536	818.536	MW_817.52867	Unknown	1.15132e+07	9.72022e+06	9.6997e+06	1.73195e+07	6.98606e+06	1.06657e+07	4.16876e+06	1.27523e+07	1.0989e+07	8.38562e+06	5.23992e+06	1.57115e+07	2.4035e+07	1.64164e+07	4.01398e+06	9.25271e+06	1.64068e+07	1.03841e+07	7.69394e+06	1.60135e+07	1.63219e+07	1.52081e+07	1.60525e+07	8.6854e+06	1.37897e+07	1.72097e+07	7.53931e+06	1.16203e+07	8.87066e+06	1.57028e+07	9.35633e+06	5.80893e+06	4.58542e+06	9.83188e+06	8.92175e+06	6.13324e+06	5.43012e+06	7.95568e+06	1.64094e+07	8.88494e+06	5.79693e+06	8.24904e+06	8.78283e+06	6.65439e+06
PTP0817	2.67	384.115	252.073	MW_383.10780	Unknown	2.27805e+07	1.38411e+07	1.21044e+07	1.15165e+07	1.98813e+07	1.34757e+07	1.79462e+07	1.89805e+07	1.80913e+07	4.27677e+07	7.6176e+06	1.52801e+07	2.42774e+07	1.52763e+07	1.95395e+07	1.16474e+07	2.46448e+07	10030399	8.92941e+06	1.28162e+07	4.69067e+07	1.52199e+07	1.62854e+07	1.66799e+07	7.87786e+06	2.8114e+07	1.05311e+07	6.0199e+06	1.70805e+07	1.94793e+07	8.41316e+06	1.15951e+07	1.19552e+07	1.76714e+07	4.38872e+07	2.27741e+07	1.71093e+07	9.29723e+06	1.89002e+07	1.39002e+07	7.45201e+06	1.41845e+07	2.96022e+07	1.23563e+07
PTP0822	4.45	422.054	422.053	Flumetralin	Others	4823.3	6.86658e+07	99255.9	52958.6	9.94319e+06	1.58412e+06	129754	220499	61457.3	258339	14979	84566.8	14181.1	221111	2.93146e+07	36565.5	39423.5	128699	136686	44088	102757	22587.5	80823.5	15412.5	144343	92968.2	98558.2	105691	82488.4	320851	155099	156115	15223.1	256464	36354.8	70159.8	152826	14156.1	179274	6628.97	108071	71180.3	248930	41404
PTP0824	11.62	698.438	698.437	MW_675.44782	Unknown	3.09375e+06	5.36239e+06	5.66322e+06	8.17622e+06	2.31175e+06	2.26405e+06	3.03358e+06	4.20757e+06	5.85538e+06	4.7506e+06	3.48451e+06	1.21954e+07	7.18419e+06	6.46418e+06	2.29047e+06	4.4488e+06	1.26084e+07	6.62501e+06	4.87084e+06	2.03919e+06	6.16037e+06	8.55304e+06	5.75184e+06	4.43111e+06	8.37336e+06	9.76244e+06	9.49915e+06	7.59377e+06	7.01265e+06	7.01721e+06	1.63362e+06	3.92537e+06	1.11917e+06	5.74245e+06	9.16096e+06	5.04374e+06	2.27203e+06	1.6822e+06	7.5898e+06	9.06807e+06	5.24531e+06	5.79039e+06	4.96665e+06	6.97539e+06
PTP0825	0.73	300.108	138.055	7-Methylxanthosine	Nucleotides	3.33865e+06	2.25677e+07	1.27563e+07	8.26082e+06	1.69646e+06	583362	8.18985e+06	2.30159e+06	3.30072e+06	1.2502e+07	2.69164e+06	5.08176e+06	2.41556e+07	8.96011e+06	5.13301e+06	4.86966e+06	2.63041e+06	7.21284e+06	2.55362e+06	6.06415e+06	1.36364e+07	1.85899e+06	3.15659e+06	4.23457e+06	681521	5.54156e+06	613185	2.82953e+06	8.06419e+06	6.22391e+06	4.19738e+06	6.39219e+06	3.17663e+06	8.6568e+06	905080	4.26962e+06	2.87392e+06	1.67146e+06	1.41551e+07	2.93526e+06	8.32681e+06	2.70258e+06	5.47255e+06	1.30234e+07
PTP0826	10.96	476.278	476.277	MW_475.27038	Unknown	7.11837e+06	6.6847e+06	2.20806e+06	2.94459e+06	4.3881e+06	1.68402e+06	2.25081e+06	3.60717e+06	1.60805e+06	3.68114e+06	1.75365e+06	2.92829e+06	2.94848e+06	2.80434e+06	2.422e+06	3.30214e+06	4.31924e+06	3.48161e+06	3.51453e+06	2.62271e+06	3.90662e+06	3.16247e+06	2.84762e+06	4.09902e+06	3.88657e+06	3.99293e+06	1.17162e+07	2.03263e+06	3.07719e+06	2.56172e+06	3.93897e+06	5.029e+06	2.83076e+06	2.641e+06	1.24315e+07	6.41026e+06	3.76348e+06	3.77361e+06	2.81162e+06	5.53508e+06	4.66322e+06	9.67727e+06	8.44553e+06	6.29095e+06
PTP0831	11.52	636.425	495.404	MW_635.41719	Unknown	6.4474e+06	5.41003e+06	5.83039e+06	4.97649e+06	7.75592e+06	5.26632e+06	5.0362e+06	6.32939e+06	5.64808e+06	4.01327e+06	1.75406e+06	5.16584e+06	7.8865e+06	6.23558e+06	5.94212e+06	1.92236e+06	6.87439e+06	4.32645e+06	2.43943e+06	5.63115e+06	3.77863e+06	6.62889e+06	3.95932e+06	6.31197e+06	3.16769e+06	7.13973e+06	1.53901e+07	5.54328e+06	6.25011e+06	6.11741e+06	4.97951e+06	5.27702e+06	4.22988e+06	6.54185e+06	1.91812e+07	5.47801e+06	6.3326e+06	2.28101e+06	2.94605e+06	1.43569e+07	5.8512e+06	1.76341e+07	1.05381e+07	7.64719e+06
PTP0832	12.79	575.504	575.503	MW_574.49655	Unknown	4.50709e+06	4.35246e+06	3.8741e+06	6.89412e+06	4.67192e+06	4.98999e+06	4.2091e+06	5.30494e+06	4.93777e+06	2.20222e+06	3.77492e+06	5.90303e+06	4.23877e+06	5.64978e+06	3.06819e+06	5.42206e+06	4.52177e+06	5.52709e+06	4.65901e+06	4.07856e+06	3.81798e+06	4.75551e+06	5.67206e+06	6.92012e+06	4.15904e+06	7.81585e+06	2.21088e+06	6.63317e+06	5.44924e+06	5.35118e+06	4.5475e+06	5.45126e+06	6.05877e+06	5.10507e+06	5.05753e+06	4.52698e+06	5.68406e+06	3.24622e+06	5.36713e+06	4.40696e+06	4.61112e+06	2.1105e+06	2.6388e+06	3.89073e+06
PTP0833	0.76	353.083	353.083	MW_352.07619	Unknown	3.54145e+06	1.9378e+06	2.70131e+06	3.47332e+06	1.63294e+06	3.78606e+06	1.46714e+06	1.16912e+06	4.81139e+06	2.02254e+06	1.21787e+06	4.71883e+06	3.41025e+06	3.7538e+06	4.54578e+06	2.90696e+06	4.88585e+06	3.99195e+06	3.8336e+06	966561	4.3582e+06	5.17036e+06	4.43113e+06	1.19433e+06	3.53699e+06	5.96961e+06	4.17511e+06	2.0939e+06	2.71013e+06	3.7368e+06	2.18853e+06	3.12379e+06	5.9856e+06	3.61425e+06	1.54056e+06	4.01052e+06	2.54637e+06	4.16116e+06	9.99761e+06	3.7213e+06	3.87012e+06	2.68252e+06	3.04602e+06	4.31503e+06
PTP0834	11.35	825.477	825.474	MW_824.46953	Unknown	7.57252e+06	1.12784e+07	4.36954e+06	5.88263e+06	3.37668e+06	3.60823e+06	4.27618e+06	1.28166e+07	9.09877e+06	1.44426e+07	3.08844e+06	4.02905e+06	1.42677e+07	1.73222e+07	2.16381e+06	6.71421e+06	1.28931e+07	5.1184e+06	5.71219e+06	5.60585e+06	8.46269e+06	1.27759e+07	1.02999e+07	4.37263e+06	5.40213e+06	7.36146e+06	4.50187e+06	3.01578e+06	6.90446e+06	1.44487e+07	1.86583e+06	4.98999e+06	2.12754e+06	7.06819e+06	1.14882e+07	5.82555e+06	2.50936e+06	2.19674e+06	5.52901e+06	3.46375e+06	1.00787e+06	1.04792e+07	1.19405e+07	2.49578e+06
PTP0837	13.77	819.613	819.61	MW_818.60527	Unknown	75820.8	184595	55715.3	3630.27	57028.2	1787.3	9990.53	28361.2	9473.83	17057.4	128345	9235.63	10552.4	81876.6	18007.3	165866	ND	42631.2	88324.8	50121.7	20535	13062.2	92869.6	28154	138299	2082.36	28044.1	27564.5	11700.8	103341	19716.4	23900.9	79045.5	118118	188791	7276	3210.1	48229.9	101846	8890.45	9299.1	21490.4	30394.8	4507.13
PTP0838	4.29	271.06	271.06	Genistein	Flavonoids	8.26808e+06	6.64751e+06	2.30183e+06	6.93519e+06	3.22362e+06	7.14773e+06	3.31101e+06	1.00162e+07	5.65592e+06	7.23853e+06	3.97257e+06	7.32065e+06	1.51081e+07	1.03763e+07	6.41124e+06	1.06643e+06	4.17076e+06	5.71246e+06	6.52694e+06	788238	6.18862e+06	1.1004e+07	4.32288e+06	6.29309e+06	4.30445e+06	9.20084e+06	3.08242e+06	1.01499e+07	9.32116e+06	5.55074e+06	1.03706e+07	6.04552e+06	7.21461e+06	5.74536e+06	3.39012e+06	1.0072e+07	5.9619e+06	5.79769e+06	1.45931e+07	1.68918e+07	5.20347e+06	3.3715e+06	6.62775e+06	6.77683e+06
PTP0839	12.64	744.555	184.073	MW_743.54742	Unknown	743036	788762	473111	786124	1.12077e+06	1.19207e+06	266998	665431	481427	444841	293160	416696	303110	461369	761773	424749	804552	753825	549397	570033	610049	734175	290694	525493	1.30428e+06	647335	2.42488e+06	800580	507658	479745	549858	520785	886168	1.11994e+06	1.95439e+06	907006	1.56197e+06	1.57697e+06	678783	945769	1.59038e+06	1.26099e+06	1.26012e+06	1.11762e+06
PTP0840	3	448.181	106.066	MW_447.17421	Unknown	1.16894e+07	4.86698e+06	5.07939e+06	1.02029e+07	1.19682e+07	7.04678e+06	5.20993e+06	3.38389e+07	7.70886e+06	2.46408e+07	1.15819e+07	5.93833e+06	7.42035e+06	1.17973e+07	5.64285e+06	8.94615e+06	1.10056e+07	2.03678e+07	2.25772e+07	7.48683e+06	1.25407e+07	4.12602e+06	1.70472e+07	9.78648e+06	4.57817e+06	9.88221e+06	1.99568e+07	2.45141e+06	1.31571e+07	1.99526e+07	2.66748e+06	3.14846e+07	4.68951e+06	1.04228e+07	8.78202e+06	7.42423e+06	1.17689e+07	6.47529e+06	2.76536e+07	5.14293e+06	3.46191e+06	1.69795e+07	2.45034e+07	7.72481e+06
PTP0841	10.19	226.098	226.097	Benazol P	Polyphenol	457796	456583	307174	314349	225412	295528	283002	262947	200645	209818	256437	245397	175823	221244	228115	207834	259490	226091	186349	184607	197087	195565	277724	344793	342367	358496	328097	255866	229621	310461	291281	176431	314010	285630	277164	234604	262970	269345	290129	205094	268276	263124	278676	284825
PTP0842	11.7	836.542	836.54	MW_835.53453	Unknown	2.3876e+06	2.16211e+06	1.90515e+06	3.22211e+06	2.00355e+06	1.73736e+06	1.07126e+06	4.01696e+06	2.14397e+06	815531	1.21994e+06	2.42428e+06	2.36138e+06	2.28244e+06	515421	1.9962e+06	3.71405e+06	2.05378e+06	1.98916e+06	2.12207e+06	2.96227e+06	2.30799e+06	3.04412e+06	1.93955e+06	1.96716e+06	2.65486e+06	659225	2.12738e+06	1.62991e+06	2.2376e+06	1.32216e+06	814936	624540	1.54705e+06	1.85703e+06	1.14715e+06	1.13159e+06	1.48644e+06	3.20781e+06	1.37195e+06	1.20596e+06	2.06076e+06	1.4087e+06	1.96861e+06
PTP0843	6.13	303.014	303.05	NP-099635	Polyphenol	6.66414e+08	1129154600	6.80556e+08	269365739	6.07991e+08	9.88338e+08	1.57739e+08	2.81352e+08	1045830151	1109150321	3.04295e+08	5.95455e+08	1290830009	1241229557	761252553	1032622267	8.19376e+08	1110432578	532826476	3.65694e+08	2.44643e+08	2.94668e+08	209069691	2.75188e+08	863983526	5.72492e+08	8.69969e+08	9.64736e+08	8.25091e+07	4.99398e+08	5.18369e+08	526589095	6.97467e+08	1319945805	8.84274e+08	728970686	2.70924e+08	8.2305e+08	5.01783e+08	4.17774e+08	1245624017	1296235801	1173086596	2.52836e+08
PTP0844	5.64	455.149	107.05	NP-096457	Stilbene	66510.1	410267	859150	738876	1.8291e+07	1.79413e+06	311597	2.77657e+06	2.12902e+06	155394	89818.2	8.578e+06	259271	4.83417e+06	35878.2	6.5951e+06	235246	711160	668575	4.46552e+06	594820	1.54616e+06	5.60255e+07	75716.3	4.4659e+06	1.09504e+06	5.69235e+06	2.358e+06	210986	3.3054e+06	296439	2.08391e+07	838768	440518	1.46931e+06	108017	9.58711e+06	914883	2.0494e+06	165096	450622	925518	5.86867e+06	5.5953e+06
PTP0845	4.28	243.065	215.07	6,2'4'-Trihydroxy-2-phenylbenzofuran	Stilbene	597758	6.04612e+06	1.74014e+06	6.44463e+06	2.45949e+06	5.85144e+06	3.53515e+06	8.22844e+06	5.17858e+06	6.26567e+06	3.3405e+06	6.05047e+06	1.47614e+07	1.06906e+07	4.966e+06	977996	3.75767e+06	5.32807e+06	5.03374e+06	226250	4.85532e+06	9.95691e+06	2.60672e+06	4.64172e+06	2.46921e+06	8.05376e+06	2.64819e+06	1.03596e+07	7.83147e+06	5.73679e+06	8.90908e+06	5.69964e+06	5.75392e+06	5.13072e+06	3.45737e+06	9.69372e+06	6.44204e+06	3.50881e+06	1.07645e+07	1.59111e+07	4.53959e+06	2.7295e+06	6.41835e+06	5.48502e+06
PTP0846	12.26	824.578	824.577	MW_823.57040	Unknown	959105	1.48944e+06	1.21402e+06	2.32867e+06	2.37137e+06	898459	559550	2.37089e+06	847745	914762	196243	1.42251e+06	2.51757e+06	1.11164e+06	498199	90104.3	4.70645e+06	796722	834191	1.79207e+06	1.15854e+06	1.36162e+06	2.5587e+06	1.35382e+06	1.49311e+06	1.34925e+06	2.20221e+06	1.69514e+06	751659	1.77027e+06	339504	334743	433741	1.16841e+06	3264106	307372	436055	581594	1.53483e+06	1.63835e+06	890380	8.03021e+06	2.62155e+06	1.38963e+06
PTP0847	11.62	409.23	327.227	MW_408.22311	Unknown	1.87007e+07	2.60326e+07	2.71348e+07	2.10507e+07	3.49769e+07	1.958e+07	2.0066e+07	2.65567e+07	2.41538e+07	1.69773e+07	1.76425e+07	1.38215e+07	1.93645e+07	1.27441e+07	1.67106e+07	2.01149e+07	1.58289e+07	15805786	2.48874e+07	2.67789e+07	2.0562e+07	1.84582e+07	1.9136e+07	2.02205e+07	1.53729e+07	1.25577e+07	2.19701e+07	1.12355e+07	1.27293e+07	1.70374e+07	1.7159e+07	2.84042e+07	1.73108e+07	1.24952e+07	2.05762e+07	1.13359e+07	1.96503e+07	3.71947e+07	9.76877e+06	1.55135e+07	1.49676e+07	1.50177e+07	1.61319e+07	1.87863e+07
PTP0848	0.78	220.155	174.113	MW_219.14701	Unknown	299543	284361	977461	260265	231041	292473	262180	ND	464865	1.23516e+06	174489	123302	241656	247853	419419	332245	160129	226895	147423	350565	372812	169440	236829	81255.3	421633	355923	190923	229527	263332	381702	261308	76399	211048	225048	37094.8	195289	243347	547437	352534	251284	250951	203338	195152	217455
PTP0849	8.65	372.242	372.242	Gentian violet	Others	4.32374e+06	5.78903e+06	7.05041e+06	6.88993e+06	6.99574e+06	6.15499e+06	4.87474e+06	1.01175e+07	7.10783e+06	8.26283e+06	5.52127e+06	7.02962e+06	1.19007e+07	5.39555e+06	9.58163e+06	4.9767e+06	6.88593e+06	4.99985e+06	8.38522e+06	8.20329e+06	9.0543e+06	7.424e+06	6.54401e+06	5.42251e+06	6.50437e+06	6.96605e+06	6.46751e+06	5.87926e+06	5.37459e+06	5.40097e+06	6.52206e+06	5.55473e+06	4.76107e+06	4.82868e+06	7.40789e+06	5.21773e+06	5.40676e+06	6.30141e+06	3.32124e+06	6.64036e+06	6.502e+06	8.35499e+06	6.08729e+06	5.58745e+06
PTP0851	6.74	276.728	100.113	MW_551.44094	Unknown	5.55044e+06	9.89453e+06	1.36103e+07	1.3047e+07	1.44337e+07	1.11884e+07	9.00005e+06	1.77995e+07	1.30654e+07	1.46387e+07	1.10616e+07	1.2641e+07	2.48562e+07	1.08317e+07	1.55866e+07	7.30263e+06	1.39543e+07	8.55203e+06	1.6385e+07	1.47688e+07	1.74645e+07	1.47658e+07	1.28362e+07	1.0783e+07	1.27677e+07	1.40957e+07	1.08109e+07	1.13354e+07	1.1311e+07	1.00283e+07	1.28155e+07	1.17124e+07	9.6908e+06	1.07457e+07	9.91103e+06	1.13623e+07	1.18277e+07	1.09575e+07	7.20363e+06	1.25834e+07	1.27531e+07	1.22792e+07	1.18537e+07	1.20352e+07
PTP0853	11.93	411.246	329.242	MW_410.23871	Unknown	7.49387e+07	5.21465e+07	7.57701e+07	8.89663e+07	8.44684e+07	6.51946e+07	5.27792e+07	7.45329e+07	6.45509e+07	6.49643e+07	6.22572e+07	5.18062e+07	4.77044e+07	5.04949e+07	7.09656e+07	5.83866e+07	6.90122e+07	4.9817e+07	7.75442e+07	1.33953e+08	9.86988e+07	9.42935e+07	4.54559e+07	5.25891e+07	3.96047e+07	4.44068e+07	7.21817e+07	5.27678e+07	6.01763e+07	6.4572e+07	8.84666e+07	4.48537e+07	1.14805e+08	4.82539e+07	7.47122e+07	6.57975e+07	8.19877e+07	71019945	4.50125e+07	1.19741e+08	8.02016e+07	8.92221e+07	8.8605e+07	5.7016e+07
PTP0855	11.38	719.435	719.435	MW_718.42760	Unknown	7.50217e+06	5.30361e+06	1.33505e+07	3.67783e+06	3.02526e+06	3.16085e+06	6.42531e+06	7.36034e+06	6.26723e+06	7.66709e+06	3.81632e+06	4.35675e+06	7.91037e+06	4.29169e+06	4.09811e+06	4.07436e+06	4.26209e+06	5.46319e+06	4.47246e+06	4.51923e+06	7.92119e+06	6.22727e+06	7.55301e+06	5.56217e+06	6.18778e+06	7.28984e+06	7.23815e+06	2.23751e+06	4.54719e+06	7.13048e+06	2.12648e+06	6.3137e+06	1.92381e+06	7.38437e+06	7.59941e+06	4.08999e+06	3.75913e+06	2.67435e+06	6.02452e+06	5.81349e+06	1.93009e+06	5.66636e+06	5.16242e+06	3.09399e+06
PTP0856	11.07	609.453	609.451	MW_626.45615	Unknown	2.94475e+06	6.04599e+06	1.60591e+06	4.36739e+06	1.94227e+06	2.54545e+06	2.08072e+06	6.93178e+06	3.6227e+06	7.11569e+06	648350	3.10932e+06	8.19235e+06	5.86692e+06	974545	1.67691e+06	4.15447e+06	1.34113e+06	822592	2.06226e+06	2.29156e+06	4.56782e+06	4.41356e+06	1.58831e+06	2.20333e+06	3.76783e+06	1.30396e+06	1.71031e+06	2.95459e+06	7.56725e+06	674990	1.04439e+06	854451	1.76391e+06	2.64146e+06	5.16385e+06	622501	908230	1.48058e+06	1.88468e+06	516446	3.85819e+06	5.65931e+06	1.66171e+06
PTP0858	11.73	773.52	611.467	MW_772.51269	Unknown	3430.07	7729.81	2965.25	6193.96	1333.46	8594.54	6618.1	8714.59	4020.52	13828.5	7790.81	7579.6	2540.97	9395.71	5381.24	4109.09	4060.65	3194.01	1355.34	9129.29	951.647	12659.2	11110.2	7988.51	3098.47	361.825	10115	1977.34	2843.25	984.795	10403.5	2068.29	1233.55	7786.32	13779.5	9910.69	2472.7	4075.73	9461.72	4320.44	813.696	4037.91	1104.33	4456.1
PTP0859	0.6	185.032	185.077	MW_184.02510	Unknown	119325	144668	81739.6	73312.8	125536	78989.5	114950	122600	147950	66144.4	109155	110355	106204	139209	85262.3	86667.9	128470	91050.4	115114	145659	105292	113374	120935	130506	117162	93976.9	90114.3	95031.5	119868	92894.3	97719.8	143279	103769	132173	165017	127496	114233	123246	88910.9	132607	90230.2	113990	100636	113387
PTP0860	0.78	351.033	351.069	MW_350.02577	Unknown	1.6738e+07	7.21223e+06	1.29999e+07	1.4548e+07	9.14365e+06	2.5405e+07	7.99978e+06	7.29329e+06	2.25907e+07	1.40567e+07	9.21936e+06	1.68748e+07	2.61646e+07	1.85944e+07	2.80092e+07	1.81641e+07	2.16569e+07	2.28897e+07	2.1515e+07	9.26991e+06	3.40583e+07	3.56382e+07	2.72164e+07	1.16725e+07	2.87926e+07	2.68708e+07	3.28025e+07	1.36382e+07	1.27308e+07	2.97708e+07	1.41449e+07	2.21942e+07	3.30831e+07	2.8326e+07	1.71017e+07	1.60355e+07	1.76398e+07	3.44701e+07	2.8899e+07	3.05893e+07	1.79307e+07	1.64036e+07	2.25715e+07	3.66894e+07
PTP0861	7.61	655.167	147.044	Okanin 4'-O- (2"-O-caffeoyl-6"-O-acetylglucoside)	Polyphenol	7.9557e+06	123932	21967.8	86156.9	2775.65	837.015	543.972	1608.62	534.71	678298	4178.19	5586.58	551.669	530.166	732758	2.27555e+06	575.744	16905.4	9779.2	1.34126e+06	57130.5	928.052	701.481	2366.88	9654.6	296.039	12952	2530.43	963.476	237.255	1822.87	730.401	1073.54	411.238	9882.85	421.975	20379.8	363364	287.96	2187.97	1542.65	15039.9	145.128	736.498
PTP0864	5.26	229.141	229.141	1,2,3,4-tetrahydronaphthalen-1-one 1-(4,5-dihydro-1H-imidazol-2-yl)hydrazone	Others	ND	465738	1.24696e+06	1.00255e+06	7.84881e+06	1.26136e+06	278042	2.42451e+06	2.23269e+06	519268	351756	1.88262e+06	657375	1.65601e+06	1.6553e+06	4.80158e+06	417911	1.80945e+06	886094	2.31938e+06	612169	1.03181e+06	7.59364e+06	771741	1.39916e+06	1.36102e+06	1.18448e+06	2.40543e+06	930334	3.37114e+06	1.31443e+06	2.77867e+06	1.63168e+06	1.18095e+06	404330	885920	5.72713e+06	1.40676e+06	712651	1.14015e+06	1.81484e+06	1.50887e+06	2.15062e+06	2.23223e+06
PTP0866	0.64	319.064	319.063	4-benzyl-5-{[(2-methyl-1,3-thiazol-4-yl)methyl]thio}-4H-1,2,4-triazol-3-ol	Others	1.4276e+07	8.25707e+06	3.40579e+06	8.03435e+06	4.2899e+06	8.6405e+06	8.66088e+06	7.20667e+06	4.78641e+06	5.42342e+06	4.93089e+06	1.09297e+07	2.12373e+07	9.74012e+06	3.08699e+06	8.00684e+06	1.0013e+07	1.2077e+07	1.04216e+07	1.1027e+07	7.36026e+06	1.06054e+07	9.8885e+06	1.07775e+07	6.03344e+06	2.58334e+07	1.18632e+07	5.83665e+06	1.21179e+07	1.44538e+07	4.06817e+06	1.67102e+07	1.78093e+07	1.46356e+07	2.14447e+07	1.52858e+07	1.46249e+07	9.16337e+06	8.3885e+06	9.0643e+06	5.58673e+06	6.34305e+06	1.13267e+07	6.19436e+06
PTP0867	12.71	754.545	754.546	MW_721.51175	Unknown	4.33056e+06	5.20074e+06	6.35927e+06	4.1809e+06	7.32999e+06	5.36179e+06	3.51599e+06	5.246e+06	2.03296e+06	2.44445e+06	3.33807e+06	2.62436e+06	2.93014e+06	4.22036e+06	3.49157e+06	3.19228e+06	3.81688e+06	5.84361e+06	5.12494e+06	5.29757e+06	3.33248e+06	3.10891e+06	2.36118e+06	5.11573e+06	7.37448e+06	2.82391e+06	7.71903e+06	4.21534e+06	3.49998e+06	1.99052e+06	2.09596e+06	2.60191e+06	4.81251e+06	5.33124e+06	8.58244e+06	5.51839e+06	5.06975e+06	6.41933e+06	3.36521e+06	3.66608e+06	4.13737e+06	4.45033e+06	3.62708e+06	3.24077e+06
PTP0870	11.99	792.514	792.517	MW_769.52555	Unknown	2.15104e+06	4.59436e+06	1964122	1.52272e+06	702136	1.01837e+06	592730	958549	1.63431e+06	3.5603e+06	455620	2.50456e+06	2.9848e+06	4.03536e+06	407076	3.73821e+06	6.73442e+06	1.19373e+06	1.00148e+06	1.91059e+06	1.99194e+06	5.75899e+06	2.46513e+06	369550	3.63153e+06	4.08729e+06	2.48969e+06	1.34477e+06	2.39633e+06	2.68142e+06	1.06618e+06	1.31663e+06	863648	2.88236e+06	5.28563e+06	2.2065e+06	776105	1.52065e+06	5.14983e+06	2.64579e+06	1.93322e+06	2.49653e+06	2.65197e+06	1.52025e+06
PTP0871	11.35	743.434	743.433	MW_742.42626	Unknown	2.45556e+07	3.80361e+07	4.83118e+07	2.09292e+07	2.05087e+07	2.37462e+07	1.89266e+07	2.28341e+07	3.29729e+07	5.53014e+07	1.89422e+07	1.5798e+07	3.24083e+07	3.07518e+07	1.89345e+07	2.41032e+07	2.35383e+07	2.31304e+07	2.08434e+07	1.50463e+07	3.84454e+07	2.57647e+07	2.53868e+07	2.54674e+07	2.57195e+07	3.50627e+07	2.5135e+07	1.77272e+07	3.30149e+07	3.75684e+07	1.68553e+07	2.42986e+07	1.28274e+07	3.31833e+07	3.1639e+07	3.49713e+07	1.56459e+07	1.13103e+07	2.22251e+07	1.93543e+07	1.03748e+07	2.49853e+07	2.47745e+07	1.4673e+07
PTP0874	5.23	303.086	303.05	Aromadendrin 3-methyl ether	Flavonoids	ND	1.9398e+06	1.5536e+08	765802	3.09315e+06	1.66678e+06	2.99061e+07	414081	955388	1.17706e+06	1.56878e+06	1.94438e+06	948623	1.46413e+06	ND	7.96374e+06	1.98657e+06	1.43382e+06	1.02644e+06	1.96772e+06	409071	1.26046e+06	831818	608991	2.35091e+06	1.86326e+06	1.50532e+06	1.43486e+06	410709	1.98883e+06	1.32858e+06	1.38925e+06	2.56698e+07	1.09196e+07	1.59487e+06	437380	1.10115e+06	6.10143e+06	874404	979342	2.06132e+06	2.43613e+06	3.08133e+06	937513
PTP0875	2.32	208.061	146.06	4-(2-Aminophenyl)-2_4-dioxobutanoate	Others	7.97555e+06	9.46754e+06	1.32766e+07	4.29464e+06	2.50163e+06	2.86347e+06	7.98973e+06	1.21472e+07	6.27772e+06	1.87891e+07	2.98925e+06	5.98232e+06	6.79112e+06	9.87805e+06	5.23877e+06	88651.5	7.5154e+06	3.22906e+06	3.15545e+06	1.13024e+07	1.32937e+06	4.26191e+06	7.11486e+06	4.91835e+06	5.68557e+06	6.70885e+06	1.09458e+07	1.03218e+06	6.32294e+06	2.97839e+06	367399	5.47954e+06	1.39475e+06	5.56343e+06	3.04827e+06	1.05899e+07	3.31777e+06	2.11505e+06	583930	6.40193e+06	4.33065e+06	77480.1	564621	236074
PTP0876	5.37	438.086	153.018	MW_437.07826	Unknown	3.68229e+06	3.65473e+06	2.42347e+06	283905	1.17474e+06	8170.96	23441.2	2.68426e+06	1.74946e+06	174176	4.86472e+06	125234	1.35713e+06	5.00373e+06	1.4979e+07	19469.8	284114	8265.48	6308.91	2.22728e+06	13628.3	7415.14	12531	2.3884e+06	276938	4259.38	148568	19509	8.87444e+06	2.69631e+06	1.81006e+06	28466.6	8123.72	4283.34	34184.9	59092.8	42404	21755.4	4599.66	841296	14429.8	165087	20352.5	11986
PTP0877	4.62	453.21	453.209	N-{(1S,2S,8S,8aS)-8-Hydroxy-1,4a-dimethyl-7-[(2S)-1-oxo-1-(1-piperidinyl)-2-propanyl]decahydro-2-naphthalenyl}methanesulfonamide	Others	3.24842e+07	1.04925e+08	5.21659e+07	9.37044e+07	7.63107e+07	1.15929e+08	9.13739e+07	9.49547e+07	5.08906e+07	1.33699e+08	8.11739e+07	9.43429e+07	9.26018e+07	1.80053e+08	1.04087e+08	7.7475e+07	1.03942e+08	1.57106e+08	8.99233e+07	9.98517e+07	9.31013e+07	1.19986e+08	6.41911e+07	9.12066e+07	9.35159e+07	8.67022e+07	8.80096e+07	1.2765e+08	9.5359e+07	1.72206e+08	1.48348e+08	8.84205e+07	9.4951e+07	9.37698e+07	1.02175e+08	1.63739e+08	184919428	1.68449e+08	1.74555e+08	2.33667e+08	1.46987e+08	1.34552e+08	1.73647e+08	1.24152e+08
PTP0879	2.61	493.182	188.071	MW_492.65310	Unknown	194344	947300	134523	505181	171388	20159	204743	629313	108794	81148.4	126508	45304.4	680082	214898	116161	388923	351641	104819	255657	249102	143258	97801.1	202205	422920	32880.4	297741	60967.4	72623	464785	174808	55630.7	168780	176278	261131	210415	216042	143797	47050.5	204988	102742	59748.1	369787	399303	130382
PTP0884	10.12	418.389	418.389	MW_417.38201	Unknown	1.71368e+06	1.79741e+06	2.10287e+06	2.34943e+06	2.29262e+06	1.93826e+06	1.4246e+06	2.47415e+06	2.0366e+06	2.18557e+06	1.96773e+06	1.43866e+06	2.642e+06	1.45667e+06	2.53297e+06	1.3298e+06	3.07562e+06	1.83987e+06	1.97886e+06	1.99774e+06	2.36223e+06	2.74924e+06	2.6102e+06	1.91589e+06	2.53161e+06	2.66882e+06	3.37611e+06	1.50922e+06	2.50798e+06	1.85611e+06	1.91409e+06	2.32246e+06	1.11089e+06	1.9499e+06	8.98362e+06	1.40438e+06	1.86087e+06	1.80084e+06	1.67286e+06	5.93286e+06	2.16358e+06	8.30226e+06	3.45295e+06	2.48657e+06
PTP0886	12.27	804.548	804.548	MW_803.54051	Unknown	4.65355e+07	4.48443e+07	5.45836e+07	4.94156e+07	5.91298e+07	46533452	3.56759e+07	5.09094e+07	4.53304e+07	2.96436e+07	4.36614e+07	4.34397e+07	4.34661e+07	4.70463e+07	3.53813e+07	3.74548e+07	5.80261e+07	4.39629e+07	4.86353e+07	5.30352e+07	5.29156e+07	5.62183e+07	4.81561e+07	4.82903e+07	4.77063e+07	4.33243e+07	3.66596e+07	4.23049e+07	3.6681e+07	3.56741e+07	4.39844e+07	4.14799e+07	2.72772e+07	3.73464e+07	5.91871e+07	2.8094e+07	5.05652e+07	3.64951e+07	5.2742e+07	6.97164e+07	4.68424e+07	5.61493e+07	4.52897e+07	4.93585e+07
PTP0887	4.62	233.154	233.154	9-hydroxy-2,10,10-trimethyltricyclo[6.3.]undec-6-ene-6-carboxylic acid	AA and AA derivatives	26957.5	232009	108781	132522	209089	224406	135340	217724	135648	155228	134342	123132	182545	104845	81150.1	111095	147178	113478	73857.1	253672	83213.3	187607	129449	122380	170086	190389	171047	168080	245209	233909	195547	170034	190285	192081	180795	216325	111694	174374	109792	180608	160075	239917	301189	235049
PTP0888	3.3	581.156	581.156	MW_580.14910	Unknown	472539	9.67735e+07	92094.8	1.70952e+06	2.76816e+08	1.41353e+06	421663	1.96455e+06	754055	1.40811e+06	426145	547884	565782	606116	9.61024e+07	215894	1.21429e+06	3.65419e+06	1.37475e+06	865181	1.17861e+06	397405	1.01754e+06	296709	3.65106e+06	1.05933e+06	833833	2.27564e+06	438473	1.35069e+06	1.48251e+06	1.15383e+06	979324	1.8286e+06	1.25388e+06	1.07887e+06	651135	873812	1.80246e+06	1.15064e+06	1.20293e+06	1.08784e+06	149354	647132
PTP0889	4.53	360.145	208.097	MW_359.13756	Unknown	6.1061e+07	2.21766e+07	6.09005e+06	736490	2.38943e+06	686048	8.15357e+06	2.71735e+06	1.52178e+06	4.29586e+06	3.73864e+06	990603	1.01633e+06	836026	54205082	1.41551e+06	429145	1.10762e+07	2.75227e+07	1.14424e+07	4.00871e+06	2.73625e+06	1.37006e+06	1.74928e+06	6.15497e+06	5.48505e+06	761897	973771	1.09397e+06	5.65504e+06	1.36831e+06	1.84761e+06	1.60154e+06	456779	2.7122e+06	909455	1.39524e+07	2.05881e+06	1.81564e+06	859372	2.55341e+06	844555	741961	467959
PTP0890	4.97	333.167	333.166	MW_332.15978	Unknown	8.55258e+06	15323.3	182263	687101	115578	13933.2	33428.2	32595.9	14090.6	1.28137e+06	19304.8	248941	27084.8	150341	45301.4	ND	25484.6	11306.1	526393	7.91717e+07	34795.4	36526.3	27293.1	49574.8	31048	26212.5	103277	74276.8	23999.7	49560.7	30814.9	13501.6	11201.5	36675	64734.8	44522.9	42445	54404.8	89092.3	69277.7	29670.1	35588.5	108837	142617
PTP0891	12.1	773.52	773.52	MW_772.36504	Unknown	1.23612e+07	1.21834e+07	1.29174e+07	3.07639e+07	1.52652e+07	1.31637e+07	8.58609e+06	2.08346e+07	1.57357e+07	1.37311e+07	1.0294e+07	2.2794e+07	2.09747e+07	20821036	8.15473e+06	1.4502e+07	5.11832e+07	1.91594e+07	1.52021e+07	1.34539e+07	1.70583e+07	3.25774e+07	2.30992e+07	1.48045e+07	2.71865e+07	2.17031e+07	2.01141e+07	1.64827e+07	1.53675e+07	2.24997e+07	8.41872e+06	8.9761e+06	7.96395e+06	2.064e+07	2.80816e+07	1.57145e+07	1.17788e+07	1.39061e+07	2.31557e+07	2.21802e+07	1.49435e+07	3.4101e+07	2.48163e+07	2.43149e+07
PTP0893	12.92	792.596	792.595	MW_791.58900	Unknown	1.30945e+06	1.13961e+06	1.10896e+06	1.70705e+06	690817	1.14313e+06	1.45195e+06	1.32358e+06	1.49695e+06	1.70212e+06	1.53733e+06	1.32939e+06	1.14991e+06	1.41194e+06	1.32013e+06	2.08047e+06	1.28915e+06	1.58337e+06	1.65477e+06	724694	1.78199e+06	1.35525e+06	1.23353e+06	1.53144e+06	1.90501e+06	2.00391e+06	1.16322e+06	1.87291e+06	1.74845e+06	1.7559e+06	1.03029e+06	1.71589e+06	2.00576e+06	1.30481e+06	1.09242e+06	2.45006e+06	1.88308e+06	2.41053e+06	1.16239e+06	1.48821e+06	2.09057e+06	1.05908e+06	2.38585e+06	1.59872e+06
PTP0894	10.34	344.316	344.316	MW_343.30894	Unknown	380033	409970	387867	424269	474881	481184	292182	636826	419737	389804	396770	310948	462831	355308	565736	284223	824094	400507	623844	439717	443223	725452	517137	488486	634635	507417	910951	382252	498861	483470	366049	405664	590938	638835	1.31334e+06	766680	516179	559036	354565	1.34761e+06	897888	2.06524e+06	1.18764e+06	744865
PTP0895	6.21	311.146	311.146	NP-015980	Lipids	253701	220979	96117.8	1.66262e+06	528277	2.62816e+06	468238	364272	666520	986325	1.02187e+06	46198	2.31168e+06	1.31342e+06	551164	47241.6	873487	1.67167e+06	1.94116e+06	113492	671357	1.89417e+06	489100	1.14762e+06	1.43485e+06	1.86695e+06	1.84542e+06	240948	357364	701536	350854	2.07987e+06	2.22119e+06	5.27776e+06	3.67222e+06	4.8429e+06	1.48036e+06	2.33992e+06	2.70244e+06	1.12944e+06	2.28163e+06	119414	47972.6	85797.1
PTP0898	11.17	686.441	184.073	MW_685.43311	Unknown	233572	780200	289021	1.14671e+06	329933	440403	308779	575437	789115	231581	854774	3.19317e+06	1.40321e+06	914758	243131	355917	2.32964e+06	844344	752105	253044	1.23901e+06	1.41065e+06	1.30653e+06	1.40102e+06	902369	2.91185e+06	881806	1.03956e+06	873179	1.21178e+06	468229	1.35215e+06	192049	2.03032e+06	1.63671e+06	481055	300923	242837	1.71061e+06	1.91789e+06	608907	1.46681e+06	791762	1.9064e+06
PTP0900	5.01	181.05	181.049	5-oxo-4,5,6,7-tetrahydrobenzo[b]furan-3-carboxylic acid	Others	3553.43	54474.7	909864	ND	ND	ND	31857.9	1276.9	ND	ND	18259.4	10846.6	9304.57	2839.82	61546.7	ND	5378.79	ND	3772	966106	ND	32200.4	2780.49	5730.86	3340.29	11782.7	5408.28	ND	4590.46	39969.6	9610.68	11176.4	6940.57	1686.12	7671.4	5856.02	ND	23363.5	11939.4	40353.8	19666	13836.3	12059.7	5531.17
PTP0901	13.45	825.622	825.621	MW_824.61468	Unknown	1.87749e+06	306106	1.31861e+06	1.08951e+06	2.86091e+06	2.68074e+06	1.29231e+06	2.09666e+06	1.01195e+06	277162	943677	738469	319877	1.48213e+06	297532	1.64367e+06	1.28782e+06	1.03857e+06	999411	481292	371244	1.62889e+06	1.942e+06	2.40912e+06	ND	842732	1.56111e+06	2.11195e+06	1.97496e+06	244739	1.86113e+06	1.16842e+06	2.68968e+06	1.55979e+06	4.08139e+06	2.02609e+06	2.525e+06	2.86625e+06	ND	3.00222e+06	1.13634e+06	1.96578e+06	1.46177e+06	2.58698e+06
PTP0902	7.39	807.345	807.344	MW_806.33746	Unknown	1.29336e+07	2.04076e+06	704786	181771	3.48713e+06	528897	174935	2.61463e+06	754070	907902	438883	301200	6.86655e+06	550797	4.90555e+06	1.95595e+06	140801	511773	947830	4.74925e+06	292954	151220	213433	692548	900343	118621	1.90673e+06	895986	586557	305673	455801	969832	552374	611240	5.61942e+06	3.70958e+06	3.837e+06	2.32442e+06	433833	1.77372e+06	709615	319682	1.63409e+06	952383
PTP0903	12.41	397.383	397.383	MW_396.37609	Unknown	1.09732e+07	1.55395e+07	1.20085e+07	9.27055e+06	6.64159e+06	6.17852e+06	8.93362e+06	9.35321e+06	8.33295e+06	9.21238e+06	1.0262e+07	9.05259e+06	7.79494e+06	1.12337e+07	8.56767e+06	1.87921e+07	6.68251e+06	1.04369e+07	9.66484e+06	9.64604e+06	10413364	8.61773e+06	9.67526e+06	1.02503e+07	7.96703e+06	9.79326e+06	5.77533e+06	1.06547e+07	8.59604e+06	1.00665e+07	9.22465e+06	8.69236e+06	2.36876e+07	8.26651e+06	1.23483e+07	8.24771e+06	7.60641e+06	7.55447e+06	8.17542e+06	5.95961e+06	7.1599e+06	5.93915e+06	6.59891e+06	7.03388e+06
PTP0904	12.16	395.367	395.367	MW_394.36007	Unknown	886298	363218	1.85096e+06	1.6179e+06	1.30687e+06	695274	635662	1.50785e+06	1.437e+06	1.74126e+06	258513	809165	1.33594e+06	1.39679e+06	808662	1.01808e+06	1.74054e+06	1.23368e+06	886204	398479	1.80569e+06	2.55987e+06	2.7509e+06	593277	1.19453e+06	1.20101e+06	1.07089e+06	1.32008e+06	1.7431e+06	2.62025e+06	553935	828669	277547	1.12997e+06	545529	982343	1.44316e+06	388728	1.31507e+06	709553	490207	1.28391e+06	1.14005e+06	386078
PTP0905	7.13	463.124	317.065	5,8-dihydroxy-2-(4-hydroxyphenyl)-7-methoxy-3-{[(2S,3R,4R,5R,6S)-3,4,5-trihydroxy-6-methyloxan-2-yl]oxy}-4H-chromen-4-one	Flavonoids	78848.1	12398.5	39652.7	33236.5	40127.4	28855.8	11554.7	3674.53	1652.06	101738	21985.1	49636.6	892.175	4544.21	2819.11	12869.5	24814.4	138066	98038.1	22045	34063.3	22936	2698.34	74032.2	17596.5	1042.45	239275	3621.49	6373.23	111985	18706.9	9264.68	44451.7	61391.8	65375	3685.62	3369.25	74403.4	242925	5225.96	16669	1303.22	1373.15	3291.16
PTP0906	4.2	319.081	127.039	Padmatin	Flavonoids	22503.2	7384.13	6181.71	4810.75	40327.4	3618.8	2213.52	1977.04	2067.39	ND	10299.4	4246.45	14407.4	2519.62	3017.42	1040.68	3419.66	5469.68	3943.22	151774	7944.89	2248.38	2289.1	6777	3482.52	4022.7	4718.31	1885.1	9713.98	2440.32	3801.35	12423	8035.98	14231.7	2025.95	3600.61	2459	7920.89	3095.1	243.601	5459.42	4795.18	5671.83	3705.37
PTP0907	0.62	203.082	203.081	4-(anilinomethylidene)-3-methyl-4,5-dihydroisoxazol-5-one	Others	622194	560905	579154	831147	935525	192607	630553	1.52512e+06	987356	236242	448604	719760	1.02438e+06	813900	370592	634555	839200	269360	513500	1.30585e+06	596415	713909	794482	888819	462011	423939	565687	604315	1.20585e+06	645486	610033	1.09515e+06	883275	1.30932e+06	2.85435e+06	935941	899139	671700	509143	1.01099e+06	615425	1.42151e+06	1.24947e+06	865586
PTP0908	10.5	467.672	467.672	MW_933.32938	Unknown	7.70404e+06	6.32175e+06	1.34387e+07	7.44105e+06	6.68471e+06	6.24611e+06	2.98986e+06	8.17966e+06	5.84889e+06	6.00138e+06	7.56165e+06	4.43651e+06	9.03455e+06	6.09937e+06	9.02604e+06	3.51321e+06	1.50267e+07	8.42386e+06	5.66826e+06	6.49871e+06	7.97057e+06	8.45359e+06	7.82331e+06	6.34041e+06	9.26262e+06	7.24074e+06	1.69398e+07	5.41504e+06	6.20076e+06	8.00483e+06	4.99105e+06	5.25986e+06	6.02033e+06	8.30682e+06	3.57512e+07	4.65214e+06	8.30711e+06	7.89532e+06	4.15877e+06	2.326e+07	9.18968e+06	3.72418e+07	1.67144e+07	8.51263e+06
PTP0909	12.19	643.454	643.454	MW_642.44739	Unknown	5.43271e+06	2.29483e+06	6.21385e+06	7.9114e+06	5.50198e+06	3.50129e+06	2.15948e+06	7.8759e+06	5.47627e+06	6.24555e+06	3.43804e+06	3.24828e+06	2.99317e+06	2.90956e+06	6.20129e+06	7.07724e+06	1.12887e+07	3.71169e+06	1.41701e+07	2.68994e+07	1.1246e+07	1.32637e+07	4.973e+06	6.25094e+06	2.56923e+06	3.60176e+06	2.13889e+07	2.77224e+06	2.8688e+06	3.51706e+06	8.87451e+06	3.14575e+06	5.57043e+06	2.5086e+06	4.08189e+06	4.06278e+06	5.55263e+06	4.11754e+06	2.81733e+06	1.34586e+07	3.5726e+06	1.43563e+07	9.81198e+06	2.66706e+06
PTP0910	2.41	291.108	129.055	MW_290.10027	Unknown	309095	3.64737e+06	409551	287083	4.39583e+07	594029	194370	477436	933940	1.0906e+06	339296	805415	1.1153e+06	1.03504e+06	1.07031e+07	868640	1.01668e+06	1.2371e+06	1.09823e+06	344025	453541	755290	687242	280891	778588	947356	786802	858258	4.861e+07	780481	820143	332817	885273	722263	372663	852897	395588	497746	1.38944e+06	598223	594841	858373	619936	750486
PTP0911	6.32	595.167	287.055	NP-003191	Flavonoids	4.71915e+08	8.32814e+08	5.56188e+07	6.57158e+07	5.10106e+07	128542	1.97139e+06	569133	46029.5	4.09045e+08	1.9709e+08	297274	88730.6	6.52402e+06	4.15279e+08	5.58357e+08	144492	7.27028e+08	2.83456e+08	3.22312e+08	1.34729e+08	206835	168487	2.54005e+08	1.005e+08	95765.5	5.61438e+08	1.90439e+08	451492	89174	2.84582e+08	69324.7	3.03504e+08	1.13906e+07	2.28522e+08	123766	7.45315e+07	9.56077e+08	883689	1.81036e+08	337912022	3.31619e+08	9.21959e+07	584731
PTP0912	6.91	465.103	303.05	MW_465.103149	Unknown	2.81093e+07	9.67866e+06	3.33576e+06	2.3376e+07	2.02473e+06	3.11114e+06	7.39231e+06	4.91781e+06	1.30742e+07	25708522	7.84151e+06	9.63283e+06	2.84368e+07	3.77042e+07	9.69035e+06	1.22518e+07	1.01111e+07	2.49384e+07	1.40653e+07	1.35915e+07	3.34797e+06	7.84918e+06	5.13327e+06	1.59827e+07	6.92121e+06	8.85828e+06	6.11768e+06	1.66812e+07	6.25179e+06	1.11799e+07	2.24422e+07	8.35921e+06	9.0419e+06	4.68692e+06	1.38811e+07	1.76151e+07	2.70079e+07	1.0985e+07	1.97121e+07	1.70252e+07	1.01368e+07	1.44367e+07	2.57124e+07	1.32036e+07
PTP0913	12.27	734.518	734.518	Tildipirosin	Others	3.17985e+06	2.2615e+06	3.28831e+06	6.71687e+06	4.48699e+06	2.8255e+06	3.41537e+06	3.66279e+06	4.27983e+06	4.42262e+06	3.00368e+06	3.62318e+06	3.82184e+06	2.68956e+06	4.02527e+06	4.52311e+06	1.14942e+07	3.38424e+06	3.2637e+06	3.15638e+06	4.29113e+06	8.08935e+06	5.23804e+06	4.46033e+06	7.64458e+06	4.84317e+06	3.13075e+06	3.56095e+06	3.18401e+06	2.85774e+06	3.70414e+06	3.28595e+06	5.01526e+06	7.2985e+06	4.37173e+06	7.77037e+06	6.49903e+06	6.72145e+06	4.75035e+06	8.20315e+06	6.48109e+06	7.48521e+06	1.1057e+07	9.25145e+06
PTP0914	0.73	428.177	428.177	MW_427.16945	Unknown	2.31091e+06	2.83062e+06	2.27874e+06	1.90245e+06	2.10612e+06	1.67855e+06	2.44652e+06	2.14352e+06	2.29981e+06	2.35575e+06	2.25996e+06	2.24333e+06	2.45146e+06	2.71419e+06	2.26859e+06	2.64716e+06	2.22508e+06	1.63658e+06	2.41535e+06	2.97385e+06	2.32397e+06	2.01743e+06	2.40529e+06	2.31749e+06	2.12433e+06	1.56218e+06	2.51338e+06	2.38458e+06	2.2329e+06	2.20166e+06	1.99826e+06	2.43753e+06	2.20919e+06	2.57847e+06	2.52272e+06	2.24349e+06	2.06611e+06	2.19672e+06	2.16443e+06	2.58206e+06	2.10095e+06	2.69252e+06	2.54154e+06	2.35081e+06
PTP0915	12.79	842.49	760.486	MW_841.48269	Unknown	1.81875e+07	1.53151e+07	1.32099e+07	1.88698e+07	1.06118e+07	1.52688e+07	1.86172e+07	1.56471e+07	1.42054e+07	1.07768e+07	1.87053e+07	2.05231e+07	1.79767e+07	1.95385e+07	1.59427e+07	2.1051e+07	1.0895e+07	1.97286e+07	1.78229e+07	1.52841e+07	1.58268e+07	1.37404e+07	2.17805e+07	2.02697e+07	1.11514e+07	2.44249e+07	5.20237e+06	1.75384e+07	1.88312e+07	2.03069e+07	1.92258e+07	1.76262e+07	2.07564e+07	1.40728e+07	9.47043e+06	1.62918e+07	1.52105e+07	1.22643e+07	1.6341e+07	1.48436e+07	1.28812e+07	2.36243e+06	6.73673e+06	9.71013e+06
PTP0916	10.41	493.329	493.329	MW_492.32204	Triterpene	7.92298e+07	2.59512e+07	6.84403e+07	1.92369e+07	1.5056e+07	1.42844e+07	2.35391e+07	3.66286e+07	2.35283e+07	7.62165e+07	2.35377e+07	1.97216e+07	5.60748e+07	5.44565e+07	5.02364e+07	3.59346e+07	2.604e+07	2.74214e+07	1.80668e+07	5.05045e+07	3.79513e+07	2.51534e+07	2.69427e+07	4.23978e+07	2.46436e+07	2.31492e+07	3.67381e+07	2.15337e+07	2.85568e+07	3.16917e+07	2.48943e+07	2.48711e+07	2.88125e+07	6.20333e+07	5.33295e+07	3.08098e+07	2.88158e+07	1.55078e+07	3.14307e+07	2.05869e+07	1.9559e+07	3.51089e+07	3.43091e+07	1.50942e+07
PTP0918	0.85	330.059	330.059	Mecarbam	Others	1.69067e+06	1.90479e+06	1.25905e+06	2.13527e+06	6.2479e+06	1.74702e+06	1.21048e+06	2.15454e+06	2.83869e+06	858018	1.94115e+06	1.78141e+06	1.17307e+06	1.7468e+06	994493	2.11461e+06	1.36515e+06	1.23326e+06	705187	1.3579e+06	1.09136e+06	1.17435e+06	1.37841e+06	2.34951e+06	1.36421e+06	1.74506e+06	975199	2.10893e+06	1.16618e+06	1.31694e+06	2.44274e+06	1.739e+06	1.32743e+06	1.41204e+06	1.14746e+06	2.25669e+06	1.0411e+06	1.35879e+06	1.54842e+06	1.11089e+06	2.02186e+06	2.59302e+06	2.03147e+06	1.53267e+06
PTP0920	4.95	487.215	487.215	MW_486.64282	Others	5.23101e+07	3.53106e+08	6.55501e+06	7.09064e+07	5.22783e+07	2.00369e+06	2.14911e+08	317859	1.06038e+08	3.82609e+07	4.28139e+07	1.05836e+07	2.05893e+08	5.8913e+07	3.13666e+08	1.92938e+08	1.3094e+07	2.87705e+07	3.29831e+07	3.03126e+08	2.49661e+07	1.07204e+07	2.83874e+06	5.0722e+06	3.64002e+06	2.46317e+06	2.01895e+07	4.62794e+07	3.65878e+08	7.87975e+06	3.27803e+07	2.60387e+07	4.06683e+07	3.21334e+07	5.30153e+07	7.62679e+07	1.13667e+08	2.33584e+06	2.71733e+07	1.2016e+08	3.25106e+07	2.08759e+07	4.48534e+07	4.32343e+07
PTP0923	0.85	238.071	238.071	MW_237.06380	Unknown	839513	1.67676e+06	972440	1.25341e+06	722339	559459	800008	775880	538212	994408	627795	709630	869196	562204	990838	701702	925756	633376	489568	824556	1.18904e+06	635887	713107	989801	491710	732611	457339	708581	1.19305e+06	582513	991049	554841	698665	941107	498315	854051	822014	564661	819093	811279	1.1437e+06	691331	1.16902e+06	1.17105e+06
PTP0924	11.2	381.199	299.196	MW_380.19180	Unknown	3.50219e+06	3.19632e+06	7.85785e+06	2.80212e+06	1.14942e+07	4.16664e+06	2.78447e+06	6.67208e+06	5.40314e+06	2.92469e+06	3.28707e+06	3.70347e+06	4.79646e+06	2.68851e+06	3.63487e+06	6.53923e+06	4.90683e+06	2.96117e+06	1.09265e+07	5.06729e+06	4.87635e+06	3.44083e+06	4.02461e+06	6.06684e+06	3.56292e+06	3.74209e+06	1.3796e+07	2.66756e+06	2.57462e+06	2.94088e+06	3.59064e+06	5.0066e+06	3.45397e+06	3.19713e+06	3.44529e+06	2.96132e+06	2.67829e+06	9.73183e+06	2.09045e+06	2.68924e+06	2.86664e+06	4.79944e+06	3.79038e+06	6.34559e+06
PTP0925	13.16	786.502	184.073	MW_785.49556	Unknown	1.10126e+07	1.09125e+07	1.3652e+07	1.37745e+07	2.12995e+07	8.42316e+06	5.82675e+06	1.4003e+07	11207024	6.65591e+06	5.26822e+06	6.7819e+06	7.50463e+06	1.06191e+07	7.09657e+06	1.28538e+07	1.20121e+07	8.68479e+06	8.27941e+06	10627428	1.10542e+07	6.98792e+06	1.05589e+07	1.34942e+07	1.5957e+07	8.1342e+06	1.70275e+07	1.77236e+07	1.12099e+07	1.115e+07	9.45278e+06	1.17163e+07	2.27791e+07	1.312e+07	3.30123e+07	9.39934e+06	1.16184e+07	1.26164e+07	1.10397e+07	9.2602e+06	1.20447e+07	1.93964e+07	1.31377e+07	1.27948e+07
PTP0926	7.55	611.232	611.231	MW_610.22466	Unknown	1.39337e+08	3.75453e+07	2.562e+07	2.89861e+07	6.42913e+07	3.88018e+07	2.41219e+07	2.6692e+07	3.01358e+07	1.04369e+08	2.4438e+07	2.12235e+07	4.57133e+07	9.64774e+07	6.61444e+07	3.08749e+07	3.45597e+07	4.55331e+07	2.85294e+07	4.17434e+07	4.67101e+07	1.86906e+07	4.45351e+07	2.68313e+07	2.89715e+07	2.80425e+07	6.91991e+07	2.63291e+07	5.15494e+07	4.43842e+07	2.47616e+07	2.73053e+07	2.4574e+07	2.88406e+07	2.73224e+07	1.65123e+07	5.03968e+07	6.74567e+07	3.64578e+07	2.53387e+07	2.20371e+07	3.09279e+07	8.07769e+07	2.74107e+07
PTP0927	11.77	541.263	541.262	Tetrahydroaldosterone-3-glucuronide	Others	2.5658e+07	2.54284e+07	2.57336e+07	2.92745e+07	5.3805e+07	3.54276e+07	1.77956e+07	3.43191e+07	3.11543e+07	4.02974e+07	3.56681e+07	2.28689e+07	5.30034e+07	1.46136e+07	3.9106e+07	1.42756e+07	3.54002e+07	1.47927e+07	7.15216e+07	5.35976e+07	4.93575e+07	4.54828e+07	2.72472e+07	1.63521e+07	2.29998e+07	1.87926e+07	2.44187e+07	2.08832e+07	1.39012e+07	1.42556e+07	3.96908e+07	1.74385e+07	2.02737e+07	1.07285e+07	2.68315e+07	1.7224e+07	3.07571e+07	5.17878e+07	1.33377e+07	1.98621e+07	2.15151e+07	1.30707e+07	1.80667e+07	1.55285e+07
PTP0928	4.94	635.253	635.252	MW_634.24571	Unknown	ND	623993	1.76309e+07	4.61263e+07	4.7525e+07	2.6924e+07	3.46488e+07	672161	7.03579e+07	2.66934e+08	2.73901e+07	88489.2	2.04186e+08	3.75806e+08	1.19102e+08	4.2533e+06	8.65959e+06	4.55701e+08	1.18059e+08	8.74866e+06	5.88413e+07	8.6157e+07	6.86038e+06	1.55746e+07	3.01052e+07	5.6589e+07	4.48804e+07	1.17005e+06	1.21067e+07	4.09129e+07	681172	1.54518e+08	7.34259e+07	1.80706e+08	5.38903e+07	6.89887e+07	7.59238e+07	5.73388e+07	2.10696e+08	1.2353e+08	1.84075e+08	195025	191508	1.3272e+06
PTP0931	5.1	433.114	301.07	6-C-beta-D-Galactosylapigenin	Flavonoids	5.53059e+08	8.03823e+06	1.31704e+07	1.52266e+06	488105	212391	109785	178989	127987	1.12811e+07	2.59055e+07	74890	292577	343272	3.92141e+07	2.66768e+07	131468	7.28752e+06	7.69456e+06	1.10937e+07	1.5511e+07	260326	253237	8.47883e+06	7.02514e+06	308525	8.50306e+06	5.08106e+06	111435	122289	8.79588e+06	361945	4.74888e+06	600383	1.54965e+07	179728	1.81566e+07	4.22629e+07	46239.2	7.09225e+06	2.1512e+07	1.20877e+07	857869	94852.3
PTP0932	11.25	710.395	710.395	MW_709.38796	Unknown	1.75613e+06	3.8159e+06	3.84476e+06	6.08702e+06	2.3203e+06	2.05259e+06	1.14274e+06	4.46267e+06	3.64742e+06	3.4209e+06	1.97202e+06	3.64575e+06	5.04969e+06	5.89669e+06	1.63232e+06	3.57536e+06	1.00609e+07	3.04468e+06	4.23859e+06	2.96732e+06	5.53991e+06	5.33245e+06	5.001e+06	2.15745e+06	3.99641e+06	5.90931e+06	2.59583e+06	3.8306e+06	3.14553e+06	5.22669e+06	995656	1.94517e+06	662320	3.24722e+06	4.12638e+06	1.54428e+06	1.92153e+06	1.02793e+06	5.66792e+06	3.4364e+06	826142	5.00622e+06	2.52855e+06	2.39871e+06
PTP0933	12.32	409.329	409.328	MW_408.32173	Unknown	947802	2.05534e+06	720243	829326	2.42636e+06	1.88996e+06	1.36334e+06	1.446e+06	1.035e+06	1.29577e+06	1.78908e+06	1.7968e+06	1.52417e+06	1.06311e+06	2.54289e+06	1.4432e+06	2.37984e+06	1.11407e+06	1.16536e+06	1.1687e+06	1.72114e+06	1.21839e+06	1.95075e+06	1.75051e+06	4.95452e+06	2.01079e+06	3.05204e+06	4.88292e+06	1.83558e+06	754884	1.78511e+06	951507	2.99045e+06	1.9697e+06	3.71054e+06	1.5486e+06	3.62131e+06	2.66905e+06	990115	4.39535e+06	2.74583e+06	4.0493e+06	2.69157e+06	4.19224e+06
PTP0934	5.42	273.076	273.075	Naringenin	Flavonoids	895344	2.93086e+06	4.30005e+06	2.60825e+06	2.12153e+06	2.34675e+06	1.9815e+06	4.72138e+06	3.13934e+06	4.46079e+06	1.47933e+06	2.60016e+06	6.46421e+06	4.00699e+06	3.64173e+06	2.16058e+06	2.86959e+06	2.91527e+06	3.52556e+06	2.58453e+06	3.20463e+06	1.71355e+06	2.13589e+06	2.71371e+06	1.71117e+06	2.84833e+06	2.57557e+06	3.39695e+06	2.96679e+06	2.09933e+06	2.5967e+06	2.66859e+06	2.2032e+06	2.19055e+06	2.31457e+06	2.69164e+06	1.80946e+06	2.55313e+06	2.1749e+06	3.70602e+06	2.69136e+06	2.70169e+06	3.22065e+06	2.53334e+06
PTP0935	8.47	251.162	251.162	NP-017524	Others	158948	122607	11254	10757.6	165810	5189.8	49079.1	25496.4	52916.2	46740.1	20225.5	12678.4	16331.5	116707	33998.8	21063.4	31237.7	37253.3	77809.1	14709.9	51010.9	4018.52	15873.8	180848	29225.4	52248.2	53906.1	13356	11610.3	3097.48	11249.7	15399	150435	78507.4	12114.8	17285.5	11187.3	30273	19308.5	24745	42931.8	58068.2	18063.7	24794.2
PTP0936	10.17	511.34	511.339	NP-019748	Triterpene	1.90378e+07	8.1011e+06	2.1357e+07	6.49284e+06	4.99296e+06	2.38146e+06	5.98257e+06	8.15623e+06	5.073e+06	1.00595e+07	2.98941e+06	2.40762e+06	9.50392e+06	1.04091e+07	1.14121e+07	6.46774e+06	4.43885e+06	3.74393e+06	1.31485e+06	9.34128e+06	6.81467e+06	5.24052e+06	5.85959e+06	6.33252e+06	3.75946e+06	3.63674e+06	7.58848e+06	3.72934e+06	6.80897e+06	7.59194e+06	6.91701e+06	3.99334e+06	4.36472e+06	1.07634e+07	7.91794e+06	6.61368e+06	7.17622e+06	1.91369e+06	4.63825e+06	5.35031e+06	4.44169e+06	4.44151e+06	4.96487e+06	3.94868e+06
PTP0937	6.84	611.176	147.044	Okanin 4-methyl ether 4'-O- (6"-O-p-coumaroylglucoside)	Polyphenol	3.14054e+07	1.50252e+07	49231.4	2.4685e+06	255543	2471.75	814.753	2894.4	3212.69	5.14355e+06	2.17317e+06	1532.17	757.352	2039.45	5.30914e+06	8.6954e+06	872.622	5.74548e+06	7.04213e+06	386301	1.81121e+07	4437.5	1862.52	7.05351e+06	2.4807e+06	771.579	2.3793e+07	3.93547e+06	1004.39	569.303	5.26733e+06	742.365	2.6242e+06	40927.3	1.01169e+07	13755	1.22676e+07	3.63972e+07	8774.41	8.89857e+06	4.3549e+06	4.4576e+06	2.60066e+06	26842.6
PTP0940	0.89	179.034	179.064	7_8-Dihydroxycoumarin	Polyphenol	108322	148988	158899	90560.9	122520	65238.3	129239	91455.8	97985.2	92114.8	109368	29680.9	85871.1	82204.7	65182.2	38830.3	58736	35719.8	62279.4	84644.8	38973.3	108809	81159.1	53810.3	74138.1	101413	33380.4	116985	69956	37985.2	121627	75653.9	109331	28433.4	46427.1	88282.2	39808.2	50650.7	75240.5	49144.9	50567.3	57835.7	45607.8	89925.9
PTP0943	4.64	321.061	153.018	NP-021196	Others	899151	423709	1.29863e+06	1.23993e+06	592554	130416	165008	137774	774388	1.23164e+06	969994	384725	310882	6.72359e+06	564672	1.81277e+06	1.85529e+06	1.54578e+06	507805	8.913e+06	386224	484301	532746	211879	565386	422823	371374	690728	159955	227076	1.10411e+06	300912	155024	96216.3	415018	1.00392e+06	1.03108e+06	564952	364804	264866	444896	550562	2.52643e+06	348507
PTP0944	5.01	711.175	711.174	Apigenin 6-C-glucosyl-7-O- (6-malyl-glucoside)	Flavonoids	3.2457e+06	1.29185e+07	2.52674e+08	485570	328696	324793	1.58417e+06	ND	424402	581432	130678	119841	461507	ND	2.56233e+07	717949	215580	468776	188321	3.87776e+08	494795	236301	330772	188893	172287	146539	93284.5	76897.8	1.44232e+06	286799	157607	9300.09	218868	136557	297539	53255	1.85876e+06	348408	85627.5	ND	73071.3	171381	63945.1	240923
PTP0945	11.41	757.45	757.449	MW_756.44267	Unknown	7.50695e+06	8.4513e+06	8.22991e+06	7.06565e+06	5.44673e+06	5.76135e+06	8.11e+06	6.91477e+06	8.7143e+06	9.24086e+06	6.00272e+06	6.00388e+06	6.61121e+06	1.03983e+07	4.35006e+06	7.43168e+06	8.10697e+06	9.0045e+06	9.21705e+06	5.77386e+06	1.19885e+07	9.20015e+06	8.27023e+06	7.74464e+06	4.05617e+06	7.44757e+06	5.51645e+06	4.02343e+06	9.67459e+06	8.2351e+06	3.12542e+06	8.15397e+06	3.0846e+06	8.82598e+06	9.21841e+06	6.40493e+06	5.19156e+06	2.48963e+06	7.03387e+06	5.72952e+06	3.9298e+06	1.01103e+07	6.60143e+06	4.51283e+06
PTP0946	10.59	358.165	358.165	Deschloro W-19	Others	3.73598e+07	3.06866e+07	4.24813e+07	5.24346e+07	5.22528e+07	3.51972e+07	2.33204e+07	4.27952e+07	3.67991e+07	2.86722e+07	3.73566e+07	2.86791e+07	4.17017e+07	3.14964e+07	4.40231e+07	2.84565e+07	8.11724e+07	3.19486e+07	3.00932e+07	2.95492e+07	4.21609e+07	7.01991e+07	4.53722e+07	4.952e+07	6.634e+07	4.29037e+07	7.54755e+07	3.63599e+07	4.30595e+07	4.00836e+07	3.666e+07	2.9349e+07	5.46119e+07	6.66745e+07	1.09851e+08	7.40971e+07	6.36854e+07	5.83171e+07	26053136	9.55605e+07	7.53647e+07	1.6671e+08	9.56744e+07	6.42995e+07
PTP0948	12.39	681.432	621.41	MW_680.42460	Unknown	2.92613e+06	2.52303e+06	2.45213e+06	2.24304e+06	1.44082e+06	1.30337e+06	2.05807e+06	2.00795e+06	1.49651e+06	1.98223e+06	2.43033e+06	2.34949e+06	1.74285e+06	2.56085e+06	1.66855e+06	3.9314e+06	1.76388e+06	1.39238e+06	2.41271e+06	2.13083e+06	2.29333e+06	2.00934e+06	2.01566e+06	2.35624e+06	1.51801e+06	2.38893e+06	1.19671e+06	2.30842e+06	1.7142e+06	2.09867e+06	1.99241e+06	1.84824e+06	3.83557e+06	1.82161e+06	2.06553e+06	1.46249e+06	1.61612e+06	1.77077e+06	1.94179e+06	1.14024e+06	1.60007e+06	1.17891e+06	1.11645e+06	1.4967e+06
PTP0949	10.91	427.237	311.189	MW_426.22978	Unknown	24430.5	4531.8	16730.9	11330	46080.8	48098	6918.5	13818	9712.05	13433	11939.2	8659.61	41987.9	1148.31	51187.8	49222.1	10154.1	6016.51	9724.1	7846.86	26238.5	13045.4	12706.2	23705.9	14712.9	21334.1	67662.1	35163.5	10960.4	11709.8	27521.4	33367.8	3884.7	12848.4	9435.17	6977.74	23789.3	61251	9160.93	3367.69	19214.1	4793.27	21811.3	13267.5
PTP0950	8.46	655.331	655.329	MW_654.32347	Unknown	2.26924e+06	659645	746865	492624	386454	316171	1.10452e+06	694278	293660	249664	1.65418e+07	71912.7	694280	1.28687e+06	317954	3.93235e+08	181427	7.02298e+08	6.21608e+08	1.42823e+06	1.4505e+08	548969	206555	4.47324e+07	133429	62930.7	420634	95061.5	157392	26391.1	597600	6.14789e+07	295030	2.30076e+07	4.41972e+08	240407	1.62817e+06	3.91699e+07	2.17577e+07	327344	726280	1.00148e+06	305468	373587
PTP0951	0.89	305.146	305.146	D-Nopaline	Alkaloid	2.64623e+06	1.39085e+06	3.01697e+06	1.23256e+06	826418	3.22611e+06	1.93491e+06	2.40775e+06	2.32415e+06	1.81501e+06	4.75755e+06	1.62986e+06	1.8947e+06	1.72734e+06	3.61836e+06	1.25427e+06	1.76771e+06	2.30775e+06	1.53541e+06	2.30477e+06	1.29134e+06	2.73034e+06	1.62894e+06	1.68254e+06	2.12801e+06	3.05829e+06	3.01215e+06	2.02579e+06	1.1448e+06	1.92774e+06	1.47764e+06	1.59133e+06	2.48389e+06	1.9733e+06	1.91966e+06	2.15605e+06	2.39145e+06	1.71964e+06	1.47574e+06	1.95119e+06	1.68625e+06	2.40196e+06	1.95564e+06	2.02445e+06
PTP0952	7.12	214.09	141	N-Butylbenzenesulfonamide	Alkaloid	7.99987e+06	1.01899e+07	1.01173e+07	1.01993e+07	1.06505e+07	1.10009e+07	1.12645e+07	1.15254e+07	1.10691e+07	1.08483e+07	1.0004e+07	1.02679e+07	1.04013e+07	9.13731e+06	9.5748e+06	7.78545e+06	9.41033e+06	8.73948e+06	9.12038e+06	9.23682e+06	9.02447e+06	9.50145e+06	9.18708e+06	9.34157e+06	9.32072e+06	9.43556e+06	9.19304e+06	9.82903e+06	9.92564e+06	1.01627e+07	1.03991e+07	9.3509e+06	8.40238e+06	8.85202e+06	8.20926e+06	1.0404e+07	9.43479e+06	8.36326e+06	8.98466e+06	9.71335e+06	9.57971e+06	9.53756e+06	9.6473e+06	1.00756e+07
PTP0953	9.91	353.269	261.221	MW_352.26154	Unknown	239349	984192	201545	397154	401022	337186	109394	367481	391314	286075	157180	522524	685825	449896	147831	289052	464619	413445	331160	197280	304818	470920	628393	186540	435326	479831	134415	276991	181794	564090	171611	357068	105088	385629	305807	176606	192367	250997	376986	192339	157318	413354	511197	327391
PTP0954	12.4	675.414	675.414	MW_674.40730	Unknown	9.4396e+06	1.22664e+07	8.34151e+06	6.95789e+06	5.02903e+06	4.89356e+06	6.6777e+06	8.06823e+06	5.42435e+06	7.01408e+06	8.49934e+06	6.852e+06	6.70122e+06	8.34481e+06	6.10423e+06	1.26137e+07	5.76022e+06	8.60539e+06	7.88811e+06	7.52464e+06	7.84555e+06	6.87741e+06	8.55109e+06	8.12774e+06	6.8074e+06	7.76258e+06	2.41351e+06	6.87861e+06	5.61904e+06	6.59395e+06	5.31739e+06	6.17363e+06	1.26916e+07	6.26066e+06	7.85553e+06	6.04087e+06	4.94429e+06	5.81939e+06	6.30249e+06	4.2725e+06	5.10056e+06	5.79899e+06	4.39813e+06	4.82372e+06
PTP0955	2.18	268.104	136.062	Adenosine	Nucleotides	4.184e+07	1.58506e+07	3.72405e+07	14832172	1.34453e+07	1.27331e+07	6.91235e+07	2.1267e+07	1.04179e+07	1.62089e+07	4.64045e+06	1.04536e+07	1.12115e+07	1.36935e+07	1.64009e+07	2.80022e+07	1.90634e+07	7.71824e+06	1.43023e+07	1.72376e+07	8.17138e+06	1.45178e+07	1.68459e+07	35552804	2.67125e+07	1.28726e+07	1.62095e+07	1.00874e+07	2.6222e+07	1.73301e+07	2.39996e+07	4.51741e+07	1.696e+07	2.78009e+07	1.53047e+07	3.55148e+07	2.97152e+07	1.80838e+07	8.00956e+06	1.14244e+07	1.68709e+07	1.15745e+07	1.84742e+07	1.57507e+07
PTP0957	11.09	453.252	337.205	MW_452.24517	Unknown	489527	929407	495450	368788	734663	717586	290994	349990	582373	245188	319300	607281	594976	449527	792693	468413	414980	647881	667688	448283	493839	557266	577933	379020	702673	511110	500713	389239	382754	341841	541421	637742	346091	371397	432425	189519	580229	852946	525364	648868	645654	498172	629888	629717
PTP0960	11.11	487.362	323.195	MW_486.35363	Unknown	3.84452e+07	5.35581e+07	3.65892e+07	2.71947e+07	3.88877e+07	5.58154e+07	2.5209e+07	1.66522e+07	4.50338e+07	2.71438e+07	3.32269e+07	3.91945e+07	4.31024e+07	2.46602e+07	3.52055e+07	2.76195e+07	2.9732e+07	3.22493e+07	2.56093e+07	2.79643e+07	2.2936e+07	3.5104e+07	2.98009e+07	3.4632e+07	3.99493e+07	3.67922e+07	6.09157e+07	2.26912e+07	4.71973e+07	3.885e+07	6.9532e+07	8.04656e+07	4.16209e+07	2.98688e+07	3.01786e+07	2.91895e+07	4.44748e+07	9.26362e+07	3.31089e+07	5.15968e+07	5.30506e+07	3.03112e+07	5.61691e+07	5.47552e+07
PTP0961	9.8	279.232	149.023	Eleostearic acid	Lipids	1.04325e+07	1.03309e+07	1.28393e+07	1.18117e+07	1.241e+07	1.23386e+07	1.1204e+07	1.42238e+07	1.29815e+07	1.18996e+07	1.25099e+07	1.25169e+07	1.61226e+07	11438648	1.17927e+07	9.64285e+06	1.05268e+07	1.1509e+07	1.83194e+07	1.22721e+07	1.42937e+07	1.22486e+07	1.22574e+07	1.36863e+07	1.17886e+07	1.12554e+07	1.07999e+07	1.06209e+07	1.30074e+07	1.28676e+07	1.29021e+07	1.4457e+07	1.0504e+07	1.0064e+07	1.04553e+07	1.3282e+07	1.16548e+07	1.23449e+07	1.10224e+07	1.13207e+07	1.12524e+07	1.1447e+07	1.20165e+07	1.1359e+07
PTP0962	1.02	348.071	136.062	Adenosine 5'-monophosphate	Nucleotides	124293721	7.19757e+07	5.16415e+07	3.2855e+07	4.06267e+07	3.9793e+07	1.05147e+08	3.71212e+07	6.10004e+07	1.10379e+08	5.0484e+07	3.83936e+07	1.1647e+07	4.19132e+07	9.07344e+07	7.6809e+07	5.40759e+07	8.37035e+07	8.82869e+07	2.56585e+07	5.4369e+07	8.05616e+07	3.86406e+07	6.09765e+07	8.90521e+07	7.46512e+07	6.29175e+07	3.40277e+07	5.13097e+07	3.90399e+07	4.13951e+07	1.22578e+08	5.64299e+07	2.37264e+07	1.06812e+08	1.38632e+08	1.33351e+08	8.82851e+07	2.16143e+07	3.43608e+07	4.30424e+07	6.18141e+07	3.57132e+07	2.53311e+07
PTP0963	1.95	678.015	163.039	MW_677.00768	Unknown	833428	2.44111e+06	584314	785290	236344	443346	1.45434e+06	509125	1.30479e+06	279256	841955	942988	1.2166e+06	1.62593e+06	1.06824e+06	495783	1.76021e+06	729935	535487	82766.5	2.07765e+06	482827	500133	827087	319717	542344	366445	191767	645024	410352	1.36004e+06	198749	1.02909e+06	376774	87547.8	617227	1.15378e+06	617318	300571	311258	696139	307734	261513	719764
PTP0966	4.71	413.215	413.214	(1R,9S)-11-(Cyclohexylcarbonyl)-5-(2-methylphenyl)-7,11-diazatricyclo[7.3.1.02,7]trideca-2,4-dien-6-one	Others	1.92752e+06	6.26031e+07	5.43931e+07	1.12941e+07	2.8466e+07	2.84412e+07	2.14191e+07	4.11232e+06	1.63425e+07	1.01083e+08	4.38955e+07	2.15415e+07	4.28253e+07	1.21009e+07	6.99e+07	1.73866e+07	2.33812e+07	2.71288e+07	2.229e+07	2.02873e+07	3.00701e+07	9.98169e+06	1.19183e+07	5.66348e+06	2.91624e+07	2.87895e+07	6.30648e+07	8.79827e+06	1.68166e+07	4.74782e+07	1.28044e+07	2.48028e+07	4.51489e+07	6.94164e+07	2.94043e+07	9.06622e+07	1.48555e+07	3.23115e+07	3.95219e+07	326530	5.36707e+07	1.57537e+07	1.70315e+07	1.84977e+07
PTP0967	0.88	174.076	174.076	N-Acetyl-L-glutamate5-semialdehyde	Others	268660	488888	905309	271711	107574	172128	279504	175283	281604	112069	488022	93009.7	130523	145535	344011	203652	260551	133022	134617	433558	210907	250733	153411	231674	107022	199464	209771	174727	326307	39020	174599	187961	181700	392987	154192	159694	162882	191703	120259	98729.9	99922.3	111245	137021	134714
PTP0968	11.35	849.534	849.534	MW_848.52672	Unknown	1.61248e+06	1.54047e+06	3.05374e+06	1.09041e+06	832654	1.0253e+06	864732	3.31277e+06	1.81535e+06	3.67813e+06	1.07368e+06	1.09124e+06	3.58836e+06	2.20327e+06	718804	1.62603e+06	2.82725e+06	2.19556e+06	1.78619e+06	2.21558e+06	2.67486e+06	2.18788e+06	2.76947e+06	1.49905e+06	1.80126e+06	1.72452e+06	1.60765e+06	801609	1.59778e+06	3.85686e+06	637993	1.39278e+06	452560	3.26562e+06	1.98435e+06	582749	423751	354860	2.67511e+06	1.28775e+06	606221	2.40889e+06	1.96332e+06	632405
PTP0972	0.76	645.164	645.164	MW_644.15660	Unknown	2.73173e+08	1.41666e+08	2.57255e+08	1.46059e+08	1.81152e+08	9.13078e+07	128069049	1.1273e+08	2.27671e+08	2.99235e+08	2.51353e+08	1.43528e+08	1.168e+08	2.28713e+08	380340449	1.1599e+08	1.23241e+08	1.45039e+08	9.34006e+07	1.39646e+08	1.33356e+08	8.25071e+07	6.24476e+07	1.82002e+08	1.23297e+08	8.71395e+07	8.40958e+07	1.33505e+08	1.77707e+08	1.38565e+08	1.48148e+08	7.31883e+07	1.31061e+08	1.03816e+08	9.92313e+07	8.2734e+07	8.55698e+07	1.01352e+08	1.21916e+08	8.73192e+07	1.00659e+08	9.57624e+07	9.75228e+07	1.00057e+08
PTP0975	10.58	419.278	419.276	MW_418.26992	Unknown	5.97024e+06	7.2985e+06	6.41635e+06	5.32138e+06	1.34601e+07	6.10887e+06	8.13739e+06	3.11054e+07	4.78532e+06	5.27587e+06	4.96099e+06	1.84533e+07	5.19984e+06	1.85325e+07	3.47804e+07	1.68356e+07	5.56325e+06	1.86209e+07	5.89503e+06	5.95215e+06	7.14271e+06	4.80691e+06	4.93252e+06	1.55067e+07	1.81294e+07	1.95807e+07	5.87554e+06	1.72554e+07	1.62456e+07	1.49101e+07	4.68663e+06	5.20177e+06	1.61863e+07	1.61461e+07	4.11588e+06	1.42728e+07	5.37125e+06	5.213e+06	5.23372e+06	1.81586e+07	3.0463e+07	2.59932e+07	1.7267e+07	1.51448e+07
PTP0976	12.47	733.441	733.523	MW_732.43441	Unknown	226940	145904	319172	384739	305354	156183	255646	226116	313033	316221	242924	254252	224371	183728	226194	201416	670505	256901	209811	119545	327376	591567	223788	316177	519698	357061	198978	243483	244911	163533	147173	207980	285677	418501	294061	478161	471820	392499	257521	455383	420983	288397	547182	406941
PTP0978	10.73	358.272	358.271	6-(6-(6-aminohexanamido)hexanamido)hexanoic acid	Others	3.42731e+07	2.89866e+07	4.07287e+07	4.97903e+07	4.82522e+07	3.26262e+07	2.23353e+07	4.39283e+07	3.49494e+07	2.80232e+07	3.41792e+07	2.6722e+07	3.86719e+07	2.93019e+07	3.98855e+07	2.82892e+07	7.66605e+07	2.96836e+07	2.89435e+07	2.74837e+07	3.97436e+07	6.47245e+07	4.17163e+07	4.66108e+07	6.32708e+07	4.12536e+07	7.24304e+07	3.52049e+07	4.06822e+07	3.87043e+07	3.47526e+07	2.91031e+07	5.06107e+07	6.31919e+07	1.06665e+08	6.70168e+07	6.12367e+07	5.51693e+07	2.47091e+07	9.45933e+07	7.10995e+07	1.58006e+08	9.65256e+07	6.17428e+07
PTP0979	11.36	740.448	740.447	MW_717.45891	Unknown	4.30774e+06	3.46267e+06	7.704e+06	3.575e+06	1.41573e+06	2.43472e+06	1.62695e+06	4.00912e+06	3.53095e+06	6.13845e+06	2.73287e+06	5.83868e+06	6.52826e+06	4.11726e+06	2.58523e+06	4.65653e+06	1.18419e+07	5.92628e+06	3.96963e+06	2.58007e+06	7.39255e+06	7.43138e+06	5.64805e+06	5.58126e+06	7.37393e+06	9.5174e+06	1.08462e+07	3.08674e+06	4.08951e+06	5.67605e+06	1.68695e+06	4.00352e+06	1.00039e+06	8.0204e+06	1.19934e+07	2.43212e+06	2.22561e+06	1.57545e+06	9.27678e+06	4.68681e+06	1.25122e+06	1.0419e+07	4.90618e+06	2.16014e+06
PTP0980	0.78	290.064	290.064	MW_248.02990	Unknown	2.44559e+06	2.77238e+06	3.46208e+06	2.34304e+06	2.22254e+06	1.84111e+06	2.34853e+06	1.39511e+06	2.56587e+06	4.09711e+06	1.99304e+06	2.30976e+06	2.21482e+06	2.93794e+06	2.99362e+06	2.80303e+06	1.34352e+06	2.79995e+06	1.93135e+06	1.93562e+06	3.24208e+06	1.63975e+06	2.25564e+06	1.50848e+06	1.80332e+06	1.826e+06	1.2432e+06	1.94293e+06	1.57861e+06	2.84121e+06	2.82026e+06	1.31583e+06	1.38454e+06	2.60462e+06	721103	1.6395e+06	1.60308e+06	1.86801e+06	1.52951e+06	1.5352e+06	2.29457e+06	1.03749e+06	2.51771e+06	2.19699e+06
PTP0981	9.6	258.279	258.279	MW_257.27196	Unknown	644137	646026	788285	801899	948936	659667	534467	795601	701816	747614	696726	547935	1.07744e+06	527267	864780	394749	1.17425e+06	524956	836827	751227	820968	1.39379e+06	785426	620327	741411	830507	1.47292e+06	587842	636857	527792	646604	642778	588292	718363	2.86511e+06	594714	657598	754615	462915	2.21799e+06	813522	2.87437e+06	998117	965123
PTP0982	12.15	651.46	651.46	MW_650.45305	Unknown	6.34817e+06	7.10136e+06	4.96194e+06	4.73187e+06	3.23545e+06	2.7723e+06	3.0309e+06	2.39648e+06	6.86919e+06	8.74465e+06	2.1096e+06	4.32503e+06	9.23076e+06	5.78245e+06	6.83099e+06	5.64517e+06	3.66767e+06	7.69862e+06	5.14646e+06	7.40698e+06	5.28655e+06	5.38585e+06	4.44608e+06	4.34586e+06	4.06607e+06	5.1683e+06	3.60238e+06	4.87624e+06	7.31679e+06	8.60413e+06	5.03383e+06	2.75713e+06	4.93226e+06	4.02028e+06	1.34686e+06	4.9732e+06	3.29924e+06	3.66102e+06	6.4716e+06	4.22999e+06	5.53539e+06	2.33707e+06	3.45547e+06	1.74272e+06
PTP0983	8.12	282.204	250.178	MW_281.19683	Unknown	7.20926e+06	5.83129e+06	7.29437e+06	7.1169e+06	6.27948e+06	5.61984e+06	4.9427e+06	5.46687e+06	4.92973e+06	5.85903e+06	4.8619e+06	4.74626e+06	4.89996e+06	5.49028e+06	5.49655e+06	5.94565e+06	4.83064e+06	5.11178e+06	4.55121e+06	4.34117e+06	4.4321e+06	4.77052e+06	4.80796e+06	4.05998e+06	4.85695e+06	5.48565e+06	4.55646e+06	5.29294e+06	5.57335e+06	5.65401e+06	6.27848e+06	5.29412e+06	6.41715e+06	5.46598e+06	4.96586e+06	5.49439e+06	7.04152e+06	6.14655e+06	5.87935e+06	6.30186e+06	6.24133e+06	5.81966e+06	5.91029e+06	4.59934e+06
PTP0984	6.46	484.076	484.076	MW_966.13773	Unknown	2.12505e+06	6.70618e+06	8.06031e+06	9.2374e+06	4.30368e+06	2.88032e+06	3.30363e+06	6.20169e+06	5.21656e+06	7.2385e+06	5.22535e+06	7.44956e+06	1.78092e+07	1.58533e+07	4.30315e+06	1.99469e+06	4.45894e+06	8.48145e+06	5.51765e+06	6.01557e+06	8.26661e+06	4.7933e+06	3.60244e+06	2.24356e+06	3.19931e+06	3.65401e+06	7.30825e+06	7.28807e+06	2.58759e+06	3.95673e+06	4.34858e+06	3.88704e+06	7.23661e+06	3.08013e+06	4.09224e+06	6.59442e+06	1.33964e+07	5.70637e+06	7.51311e+06	1.43698e+07	1.01258e+07	5.47869e+06	5.83228e+06	4.43126e+06
PTP0985	0.7	175.985	116.972	MW_174.97809	Unknown	1.06391e+07	7.2706e+06	5.69453e+06	1.04773e+07	5.41282e+06	4.86403e+06	5.876e+06	7.88858e+06	5.01912e+06	4.61127e+06	1.88741e+06	3.85e+06	1.16057e+07	5.67387e+06	4.94856e+06	8.59413e+06	1.08866e+07	1.05235e+07	7.43688e+06	7.26345e+06	3.34564e+06	5.45661e+06	3.06328e+06	4.89597e+06	3.25196e+06	1.21068e+07	4.39878e+06	5.55262e+06	9.7235e+06	7.9639e+06	5.71408e+06	8.42432e+06	7.04454e+06	5.8455e+06	1.41428e+07	1.23323e+07	1.04236e+07	3.72506e+06	1.05581e+07	1.01774e+07	8.18967e+06	1.44191e+07	9.91919e+06	6.51757e+06
PTP0986	11.9	902.55	637.48	MW_901.54275	Unknown	18430.1	39199.8	16946.7	69325.3	44727.7	51191.2	18127.5	56819.4	55139.7	31033.1	28051.1	40927.9	55691.5	72123.8	29600.2	35952.6	38491.3	40164.2	23896.6	36271.9	44073.5	36874.1	50147.4	29619.9	49863.6	31767.6	18564.2	34308.1	39228.6	50533.6	33487.6	33396.7	16252.4	40323.2	32065.7	6138.11	14059.4	27885	38797.1	31725.1	44964.5	38884.6	59069	65222.5
PTP0987	11.36	501.356	501.355	MW_500.34829	Triterpene	9.47337e+08	8.57872e+08	1174333008	5.5295e+08	7.66056e+08	7.30115e+08	9.00822e+08	8.60538e+08	7.33623e+08	9.51839e+08	6.97286e+08	6.32103e+08	8.6765e+08	8.03036e+08	9.99649e+08	7.69827e+08	6.83802e+08	8.56708e+08	733351461	1052687311	8.96939e+08	7.32635e+08	7.71581e+08	9.05029e+08	678563842	7.32735e+08	1059649956	6.29969e+08	859215683	8.14164e+08	828665403	879036037	7.77181e+08	9.6612e+08	9.4946e+08	8.0065e+08	8.88527e+08	7.17508e+08	8.89383e+08	8.67031e+08	7.87067e+08	9.84115e+08	1039506060	660969201
PTP0989	5.23	304.053	304.053	MW_303.04622	Unknown	159021	397011	2.78655e+07	279353	567333	365159	5.15565e+06	162526	276297	153046	390936	416842	209777	305917	ND	1.40012e+06	370848	327887	239798	867763	93492.6	241090	278288	167855	425173	321713	321777	276870	105693	387612	290679	246508	4.58798e+06	1.78716e+06	365914	184287	138057	1.16998e+06	241779	260547	638126	490180	469839	239193
PTP0991	4.33	305.065	137.023	5,7,3',4',5'-Pentahydroxyflavanone	Flavonoids	5.67548e+06	3.96368e+06	4.58574e+06	1.75641e+06	4.48215e+07	92871.3	215135	164657	349558	3.1797e+06	8.41208e+06	198692	67208.4	407390	4.62849e+06	8.69708e+06	34155.5	1.0977e+07	6.49106e+06	9.71179e+06	3.85117e+06	223261	308959	9.99095e+06	1.59827e+07	110743	6.5918e+06	8.58496e+06	83835.2	184172	2.13117e+07	668114	1.20333e+07	8.79351e+06	6.7042e+06	26836.5	2.83713e+06	6.55079e+06	196383	5.19645e+06	2.15398e+07	5.92674e+06	3.30281e+06	76265.7
PTP0992	0.71	383.146	203.081	MW_382.13808	Unknown	6.63493e+06	9.48197e+06	8.30833e+06	1.04931e+07	5.34137e+06	7.07498e+06	1.04096e+07	4.09941e+06	8.56506e+06	6.568e+06	1.44252e+07	9.17783e+06	9.26855e+06	1.4183e+07	2.94645e+07	1.01848e+07	8.43533e+06	1.12064e+07	1.12203e+07	7.92373e+06	1.15922e+07	6.37338e+06	9.67207e+06	1.07033e+07	4.53967e+06	1.07999e+07	5.14605e+06	1.16388e+07	6.44096e+06	1.35072e+07	8.67435e+06	5.54248e+06	8.81835e+06	1.43139e+07	3.71286e+06	1.16264e+07	1.03399e+07	5.79889e+06	6.45183e+06	1.18807e+07	8.38054e+06	4.89953e+06	9.4172e+06	8.36357e+06
PTP0993	10.15	329.245	329.245	Docosahexaenoic acid	Lipids	30422.1	25236	30228.9	24385.3	28763	20430.4	8079.28	34531.7	12380.5	21176.2	645431	62973.2	50101.6	73025	12492.8	486126	10673	1.70208e+06	4.56771e+06	27858.8	135929	38932	46847.9	458070	33535.5	7372.43	43266.5	41324.1	12592.6	14575.3	24850.8	4.58903e+06	743496	1.68647e+06	3.12129e+06	27333.5	135438	251295	393405	37129	7398.18	14968.7	12448.8	26382.5
PTP0994	13.08	427.805	427.805	MW_426.79820	Unknown	8.60206e+06	9.62539e+06	9.22487e+06	9.0058e+06	4.79558e+06	8.5815e+06	8.61091e+06	4.60718e+06	1.1789e+07	7.11394e+06	9.32823e+06	7.25415e+06	6.39922e+06	9.33621e+06	8.51866e+06	1.07222e+07	4.79015e+06	9.01114e+06	7.22538e+06	5.30877e+06	5.44381e+06	5.38518e+06	6.33364e+06	5.94411e+06	3.82521e+06	9.09435e+06	3.76167e+06	8.74486e+06	1.14311e+07	7.04591e+06	9.63817e+06	7.29756e+06	6.24339e+06	3.96351e+06	3.7501e+06	9.81627e+06	9.38295e+06	9.10818e+06	6.42078e+06	4.20249e+06	9.05266e+06	2.28979e+06	5.73221e+06	7.0358e+06
PTP0995	1.87	454.171	166.086	MW_453.16368	Unknown	10666.4	282690	8341.68	42483.1	6749.96	4363.67	7180.58	44687.2	10609.9	11439.1	2021.43	2403.99	251573	13215	9745.38	48778.1	8248.42	8719.3	19927.5	36331	12418.6	2309.67	25389.2	49980	6603.06	14825.4	22517.6	5435.36	26937.5	20952.7	32240.4	17003.8	19071.8	14503.3	28058.6	34617	19075.5	4286.26	48180.1	10157.9	20253.1	20783.9	221120	31045.3
PTP0996	12.63	782.472	782.561	MW_781.46404	Unknown	2.80005e+06	2.00438e+06	2.97685e+06	3.22967e+06	4.47959e+06	3.71684e+06	1.26791e+06	3.21863e+06	2.9726e+06	1.18137e+06	1.76196e+06	2.34073e+06	2.29395e+06	2.87344e+06	1.51747e+06	1.41436e+06	3.94553e+06	1.93756e+06	2.25052e+06	2.44757e+06	2.60192e+06	3.50582e+06	2.70453e+06	3.06191e+06	2.88101e+06	2.19665e+06	2.27459e+06	2.88511e+06	2.02939e+06	2.25715e+06	2.46665e+06	3.02086e+06	1.70978e+06	2.44746e+06	5.24379e+06	1.25485e+06	3.7325e+06	2.10946e+06	3.42725e+06	5.52577e+06	2.81286e+06	5.26739e+06	3.23301e+06	4.72326e+06
PTP0998	12.6	376.731	317.179	MW_375.72377	Unknown	2.34278e+06	2.08279e+06	2.94096e+06	3.41133e+06	2.65029e+06	3.80837e+06	3.17475e+06	2.66465e+06	3.22898e+06	2.88121e+06	1.78477e+06	2.84169e+06	2.68084e+06	2.47005e+06	2.0635e+06	2.29403e+06	1.20208e+06	1.79392e+06	1.62133e+06	1.96431e+06	1.81656e+06	1.34084e+06	2.05629e+06	2.47786e+06	2.28633e+06	3.38134e+06	1.44002e+06	2.90253e+06	3.10944e+06	3.19712e+06	2.64288e+06	2.00657e+06	2.73457e+06	2.45728e+06	1.18509e+06	3.74751e+06	2.07712e+06	1.76257e+06	2.1316e+06	955322	1.45325e+06	566303	1.06867e+06	1.1531e+06
PTP0999	7.64	309.131	309.131	methyl 2-ethyl-4-[(3R,4R,5S)-5-hydroxy-4,5-dimethyl-2-oxooxolan-3-yl]-2-methyl-3-oxobutanoate	Others	1.02121e+06	750383	990951	858713	892897	820137	873435	792621	744533	944211	717702	755453	803294	906615	785588	703744	708096	758444	736205	683191	726079	908476	719155	637826	853674	801279	727990	651968	726712	754535	811912	624256	826568	827937	798336	649933	862725	741129	808670	825839	782332	710994	739926	782301
PTP1000	8.54	181.122	181.122	NP-021695	Polyphenol	91959.9	87012.7	146315	150194	107606	75111.9	60369.9	156537	162305	119635	59146.9	171237	207452	52641	120602	52248.8	114685	36000.8	155499	102714	128025	108505	130640	51879.5	98211	55888.9	115595	61367.7	40123.4	37601.3	125596	98509.4	48557.2	45365.8	54125	59370.5	102804	117407	30918.6	76367.8	92692	49733.8	72705.6	56023
PTP1001	11.3	313.274	313.273	Linolenic acid ethyl ester	Lipids	3.55246e+06	3.62325e+06	3.79206e+06	4.57516e+06	4.63413e+06	4.45032e+06	3.62034e+06	4.97622e+06	4.79728e+06	4.5609e+06	4.95853e+06	4.52669e+06	4.84593e+06	3.26196e+06	6.2167e+06	3.51893e+06	5.13976e+06	3.5556e+06	5.67611e+06	4.26759e+06	5.21065e+06	5.04244e+06	4.87169e+06	3.95991e+06	4.66783e+06	5.92953e+06	5.44186e+06	4.00461e+06	5.75319e+06	3.8352e+06	5.26066e+06	5.12431e+06	3.09822e+06	3.6034e+06	1.07371e+07	4.03904e+06	5.18462e+06	4.54394e+06	3.24117e+06	1.06927e+07	4.89168e+06	1.08306e+07	6.51251e+06	5.21079e+06
PTP1002	11.83	631.419	631.417	MW_630.41155	Unknown	ND	1.29262e+06	1.46644e+06	3.45091e+06	5.06769e+06	528263	2.28922e+06	907293	3.15085e+06	1.06288e+06	933629	1.47509e+07	6.536e+06	1.94716e+06	890554	1.84716e+06	2.52272e+06	1.30097e+06	841531	ND	1.82793e+06	1.63833e+06	3.27459e+06	1.41052e+06	1.09358e+06	5.50537e+06	1.64442e+06	970922	3.92719e+06	3.45013e+06	427590	5.90233e+06	587953	4.74681e+06	856703	3.63619e+06	785609	517551	1.81686e+06	836162	729798	3.79088e+06	4.20714e+06	2.05009e+06
PTP1003	14.02	864.677	864.677	MW_863.66985	Unknown	3.01749e+06	4.33347e+06	1.95209e+06	1.16695e+06	1.55999e+06	2.28962e+06	783192	2.29159e+06	1.5669e+06	1.78369e+06	2.40166e+06	1.24725e+06	964192	1.0671e+06	961858	2.85712e+06	454166	1.17189e+06	1.29784e+06	3.37403e+06	1.04407e+06	319138	1.49604e+06	1.42475e+06	1.27253e+06	1.68057e+06	1.23119e+06	2.5838e+06	2.0717e+06	968531	1.48658e+06	2.2392e+06	2.38392e+06	707426	3.23894e+06	1.27141e+06	1.21956e+06	1.17465e+06	986301	549359	1.22891e+06	722440	898472	585858
PTP1006	6.12	376.118	224.07	MW_375.11092	Unknown	6.14514e+06	6.13386e+06	8.57307e+06	9.62855e+06	2.48507e+06	2.06821e+06	1.71523e+06	1.18991e+07	3.20706e+06	1.68594e+07	9.28133e+06	2.48594e+06	7.57807e+06	6.78485e+06	1.22477e+07	7.2231e+06	1.84075e+07	7.34472e+06	6.74259e+06	1.07593e+07	1.24533e+07	3.31625e+06	1.31574e+07	1.10504e+07	3.93073e+06	2.85841e+06	3.55988e+06	3.55339e+06	7.00671e+06	1.61212e+07	1.63387e+06	9.51861e+06	6.34009e+06	4.96111e+06	8.25512e+06	1.51444e+06	1.67105e+07	5.21641e+06	2.576e+07	1.30878e+07	5.44732e+06	6.61277e+06	4.97043e+06	2.78083e+06
PTP1007	2.02	679.023	378.989	MW_678.01579	Unknown	946978	3.94336e+06	921343	1.5187e+06	390765	611990	2.63197e+06	509155	865064	405883	1.23546e+06	1.60842e+06	2.56401e+06	1.29298e+06	4.46933e+06	580109	3.27688e+06	2.47486e+06	602763	114368	2.87645e+06	689574	677593	1.31147e+06	335478	332220	500480	223172	1.91713e+06	848020	2.45196e+06	174586	1.29299e+06	468767	197877	1.39725e+06	1.17407e+06	648233	396022	351129	1.17232e+06	440405	248848	665290
PTP1008	0.76	304.15	304.15	Nicotianamine	Vitamin	646693	1.02451e+06	726736	1.40294e+06	795435	424842	1.23134e+06	558259	391433	446158	86220.5	364781	687396	307951	426865	549290	495251	706167	219192	529978	152484	523989	249786	726281	137790	1.40477e+06	131894	1.10401e+06	822282	329857	2.32716e+06	491918	377128	297840	288146	1.74818e+06	530264	270957	673954	977371	883848	1.79259e+06	621342	385916
PTP1009	11.38	843.486	843.485	NP-021183	Others	1.70236e+06	3.3003e+06	2.37333e+06	970571	1.66232e+06	1.36294e+06	1.51984e+06	2.68354e+06	2.48433e+06	6.21274e+06	835451	1.41454e+06	4.02933e+06	4.27322e+06	823879	2.1573e+06	3.15639e+06	2.20514e+06	2.66672e+06	1.51163e+06	3.65872e+06	2.50665e+06	3.65642e+06	2.35748e+06	2.3634e+06	4.3364e+06	2.63454e+06	812451	2.46199e+06	4.96589e+06	707307	1.59182e+06	719162	4.50868e+06	4.74948e+06	3.25333e+06	811509	632183	2.14932e+06	1.55696e+06	254004	4.37021e+06	3.28472e+06	867837
PTP1011	7.87	473.236	473.236	N-({1,3,4-trihydroxy-5-[(N-methylvalyl)amino]cyclohexyl}carbonyl)phenylalaninamide	Others	5.56149e+06	3.26667e+07	2.82651e+06	5.17871e+06	6.16997e+06	2.05786e+06	3.65315e+06	1.57629e+06	835828	1.41524e+06	2.2601e+06	1.99296e+06	2.85369e+06	1.21412e+07	2.50303e+07	2.63668e+07	1.30736e+06	4.19849e+06	6.66053e+06	3.36674e+06	2.42204e+08	1.6351e+06	1.42461e+06	2.21899e+07	1.56658e+06	1.32625e+06	1.65607e+06	1.57744e+06	5.32267e+06	2.35732e+06	608381	5.38095e+07	1.59821e+07	7.4149e+06	2.50886e+08	1.86546e+06	2.65165e+06	5.28365e+07	2.1308e+07	2.41984e+06	2.17904e+06	2.13291e+06	697687	756221
PTP1014	7.36	480.303	480.303	MW_958.59289	Unknown	1.66895e+06	2.84862e+06	3.58695e+06	2.87681e+06	4.0341e+06	3.2422e+06	2.1163e+06	4.36055e+06	3.13413e+06	3.36577e+06	2.78309e+06	2.91155e+06	5.45655e+06	2.36492e+06	4.28045e+06	1.82679e+06	2.36404e+06	1.73332e+06	2.95051e+06	2.68923e+06	2.69463e+06	2.54583e+06	2.94641e+06	2.05841e+06	2.47397e+06	2.59612e+06	1.61887e+06	1.96757e+06	1.85347e+06	1.58524e+06	1.88686e+06	1.64099e+06	1.93502e+06	1.63025e+06	1.08167e+06	2.35456e+06	1.825e+06	1.72336e+06	1.89661e+06	2.02951e+06	2.12496e+06	1.92974e+06	2.02466e+06	1.84924e+06
PTP1022	12.73	585.449	585.449	MW_584.44230	Unknown	2.01419e+07	2.69886e+07	2.49645e+07	1.68672e+07	1.39707e+07	1.97132e+07	1.92706e+07	1.91467e+07	1.6569e+07	1.68502e+07	2.832e+07	2.26748e+07	1.64366e+07	2.82998e+07	2.07385e+07	3.42576e+07	9.94601e+06	2.41805e+07	2.58403e+07	2.85198e+07	1.77659e+07	1.59685e+07	3.00485e+07	1.80406e+07	1.49351e+07	2.82468e+07	1.14596e+07	2.45592e+07	1.72599e+07	2.9035e+07	2.51131e+07	1.87011e+07	6.31866e+07	1.09298e+07	1.88815e+07	1.55748e+07	1.26257e+07	1.28639e+07	1.23871e+07	8.34615e+06	1.25832e+07	8.67369e+06	8.55946e+06	1.17448e+07
PTP1024	12.43	675.424	675.423	PPG Acrylate n10	Others	8.49738e+06	1.0419e+07	8.18137e+06	7.06253e+06	6.20669e+06	4.38852e+06	6.58873e+06	8.61232e+06	5.90524e+06	7.21104e+06	8.71897e+06	7.21261e+06	7.04123e+06	8.43353e+06	6.11432e+06	1.19833e+07	6.01804e+06	8.0852e+06	8.13391e+06	7.9445e+06	8.11922e+06	6.37196e+06	8.31038e+06	8.27332e+06	6.89195e+06	9.04723e+06	3.63841e+06	6.92084e+06	6.38997e+06	6.35883e+06	6.0784e+06	6.03217e+06	1.37159e+07	6.6772e+06	7.20404e+06	6.60192e+06	5.27521e+06	6.3806e+06	6.70733e+06	4.65034e+06	5.8293e+06	5.51532e+06	4.68833e+06	4.86985e+06
PTP1027	11.39	824.504	824.504	MW_823.49632	Unknown	8.74205e+06	1.26273e+07	4.65833e+06	6.16288e+06	3.50925e+06	4.32259e+06	5.18203e+06	1.48513e+07	1.10407e+07	1.62063e+07	3.58839e+06	4.81944e+06	1.29611e+07	1.72582e+07	2.25281e+06	7.05735e+06	1.37066e+07	5.14651e+06	5.98741e+06	6.30717e+06	9.08071e+06	1.5898e+07	10529738	4.6243e+06	6.19569e+06	8.61941e+06	5.65736e+06	3.11875e+06	7.60411e+06	1.45958e+07	2.40519e+06	5.87267e+06	2.47009e+06	7.31947e+06	1.45636e+07	6.64832e+06	1.61075e+06	2.30706e+06	6.10489e+06	3.70871e+06	1.29916e+06	1.0912e+07	1.21312e+07	3.28914e+06
PTP1028	2.55	361.14	361.139	NP-021724	Others	6.3435e+06	7.97923e+06	129001	1.25782e+06	1.81256e+06	4.58449e+06	2.68943e+06	1.05346e+06	7.3066e+06	1.00326e+07	416770	1.26808e+06	165516	850845	433246	33259.6	638006	187173	555449	284207	711816	522540	351493	1.6084e+06	315710	316315	525713	36560.5	741351	2.70968e+06	360207	423731	195138	105107	100610	1.04667e+06	100769	779971	1.5488e+06	84977.3	651429	53260	886697	1.25983e+06
PTP1029	11.16	469.366	469.366	MW_468.95463	Unknown	3.84265e+06	2.7934e+06	5.12862e+06	2.73079e+06	1.32542e+06	1.98212e+06	2.92429e+06	2.50402e+06	2.63101e+06	5.76935e+06	2.70396e+06	2.86852e+06	6.67262e+06	3.58876e+06	5.13307e+06	2.27924e+06	1.84922e+06	5.52164e+06	1.90487e+06	1.34897e+06	2.01275e+06	3.30376e+06	5.0008e+06	3.02831e+06	1.4104e+06	3.46382e+06	494334	1.36684e+06	2.11671e+06	3.53288e+06	1.73202e+06	3.64886e+06	3.44608e+06	4.70344e+06	2.29064e+06	2.03978e+06	1.12092e+06	2.83828e+06	5.57468e+06	1.94064e+06	1.60792e+06	3.51027e+06	4.53775e+06	1.72601e+06
PTP1030	12.53	790.538	790.534	MW_789.53118	Unknown	2.73551e+06	1.33586e+06	1.79784e+06	1.41555e+06	2.00029e+06	1.8827e+06	1.41361e+06	1.86944e+06	2.25511e+06	1.425e+06	1.46035e+06	1.90662e+06	1.53637e+06	1.29356e+06	2.39248e+06	941886	2.83856e+06	1.94628e+06	1.76195e+06	1.24426e+06	2.93801e+06	2.0555e+06	1.38818e+06	1.86657e+06	2.46535e+06	1.83782e+06	2.5017e+06	1.86964e+06	1.90043e+06	1.13301e+06	1.94562e+06	1.53958e+06	1.11416e+06	1.91364e+06	3.7785e+06	1.92026e+06	2.05011e+06	1.40412e+06	2.06719e+06	4.28861e+06	2.71036e+06	1.73954e+06	2.41054e+06	1.66119e+06
PTP1033	13.06	399.77	339.22	MW_797.52516	Unknown	887443	1.00488e+06	1.45404e+06	830401	1.60583e+06	762020	1.10574e+06	1.6484e+06	233222	949175	600096	237561	737384	745721	654035	706658	642933	1.24131e+06	860843	1.24744e+06	900213	622116	699546	1.49829e+06	781417	406602	1.13271e+06	788557	737154	565795	451129	781196	533585	1.14169e+06	1.25793e+06	1.02102e+06	918679	1.0717e+06	606427	593143	764497	713310	692879	766013
PTP1037	13.48	441.822	441.821	MW_881.62842	Unknown	1.58509e+07	2.10431e+07	1.67214e+07	1.09616e+07	6.93922e+06	8.12491e+06	1.34072e+07	1.08498e+07	1.07345e+07	1.38641e+07	1.24513e+07	1.07607e+07	8.72433e+06	1.38298e+07	1.20411e+07	1.95402e+07	5.49435e+06	1.15424e+07	1.00114e+07	1.04904e+07	8.9795e+06	5.70534e+06	1.44446e+07	1.09108e+07	7.53773e+06	1.45012e+07	4.57717e+06	1.56056e+07	9.84974e+06	1.89762e+07	1.41369e+07	10551035	1.34989e+07	6.16803e+06	7.29647e+06	9.69506e+06	9.54224e+06	8.76312e+06	1.10004e+07	6.99945e+06	9.28506e+06	2.61591e+06	5.81399e+06	6.35409e+06
PTP1042	11.39	555.337	495.314	MW_554.32958	Unknown	2.39417e+07	2.17907e+07	2.86009e+07	1.4712e+07	1.97e+07	1.86873e+07	2.21586e+07	1.95055e+07	1.90373e+07	2.23677e+07	1.59873e+07	1.61329e+07	2.08371e+07	1.77031e+07	2.16447e+07	1.80081e+07	1.71949e+07	1.90026e+07	1.63941e+07	2.34062e+07	2.04657e+07	1.71457e+07	1.84305e+07	2.25863e+07	1.62489e+07	1.77986e+07	1.78943e+07	1.24804e+07	1.73228e+07	1.62817e+07	1.45572e+07	1.83306e+07	1.51004e+07	1.73334e+07	1.69782e+07	1.53869e+07	1.47687e+07	1.04491e+07	1.52503e+07	1.23113e+07	1.32251e+07	1.795e+07	1.55865e+07	1.407e+07
PTP1045	1.1	170.081	152.071	Pyridoxine	Vitamin	5.12272e+06	1.96005e+06	2.24534e+06	5.62449e+06	2.80593e+06	1.47448e+06	6.37922e+06	3.83893e+06	6.30109e+06	1.2388e+06	3.77109e+06	4.87469e+06	1.82333e+06	3.80026e+06	4.22857e+06	2.30909e+06	6.56459e+06	4.96534e+06	4.30143e+06	2.37429e+06	4.16495e+06	1.31394e+06	6.12551e+06	4.1704e+06	7.55406e+06	705665	1.33411e+06	6.31754e+06	4.72897e+06	6.61206e+06	3.62209e+06	1.46081e+06	6.24549e+06	5.35392e+06	2.07642e+06	5.63544e+06	3.83648e+06	1.7611e+06	3.37738e+06	2.02586e+06	6.21279e+06	409335	6.36072e+06	2.26414e+06
PTP1046	3.8	293.117	293.117	Purpuritenin B	Polyphenol	52019.9	458332	158873	332060	427614	3.81095e+06	220082	318646	792106	440059	202576	451488	2.3028e+06	545809	229054	813347	368936	821576	417020	24946.6	357254	1.53672e+06	6.59899e+06	227704	403279	374414	1.64511e+06	242963	342655	8.11836e+06	198616	1.14309e+06	330471	207035	268849	541662	8.51507e+06	537740	763163	109764	404590	383036	1.84881e+06	455817
PTP1048	9.47	460.327	460.327	MW_459.32008	Unknown	27632.5	15598.7	56634.1	55672.7	49598.4	26804.1	41039.1	123015	55847.9	59029.6	71699.1	83710.2	25018.7	27945.2	51196.1	20206.8	64537	43883.7	120918	14478.3	52214.2	49464	34437.2	54989	98944.3	66902.6	20516.3	20915.1	7948.88	39732.2	26620.1	26713.4	20159.4	40847.3	95308.3	14856.4	62268.6	36533.7	18008.6	13577.6	14239.7	48271.9	70860	18878.8
PTP1049	11.3	413.276	175.045	MW_412.26820	Unknown	1.06626e+07	1.01801e+07	1.05569e+07	1.13004e+07	1.27158e+07	1.31476e+07	1.04372e+07	1.27377e+07	1.27695e+07	1.15413e+07	1.40827e+07	1.15158e+07	1.28451e+07	1.0268e+07	1.42051e+07	1.07688e+07	1.26915e+07	1.10167e+07	1.384e+07	1.18918e+07	1.26005e+07	1.3093e+07	1.35402e+07	1.16288e+07	1.17115e+07	1.50607e+07	1.29411e+07	9.65076e+06	1.216e+07	9.77678e+06	1.28535e+07	1.13548e+07	9.89825e+06	9.23972e+06	1.92967e+07	9.9581e+06	1.15412e+07	1.09117e+07	8.69991e+06	1.8056e+07	1.24181e+07	1.77889e+07	1.43188e+07	1.25529e+07
PTP1052	11.24	589.342	589.371	MW_588.33412	Unknown	3.33699e+07	3.14822e+07	3.00015e+07	2.94026e+07	2.97886e+07	2.78463e+07	3.10615e+07	3.06552e+07	3.14059e+07	3.04647e+07	2.87707e+07	2.97148e+07	2.69316e+07	2.87193e+07	2.70755e+07	2.81251e+07	2.96699e+07	2.96307e+07	2.90698e+07	2.93053e+07	3.07196e+07	2.92091e+07	3.08699e+07	2.93187e+07	2.59615e+07	2.91286e+07	2.74963e+07	2.80146e+07	2.46186e+07	2.67846e+07	2.6573e+07	2.78873e+07	2.7746e+07	2.66127e+07	2.65135e+07	2.87158e+07	2.45777e+07	2.96698e+07	2.81327e+07	2.68036e+07	2.78758e+07	2.50405e+07	2.71002e+07	2.3529e+07
PTP1053	2.1	473.072	295.06	MW_472.06491	Unknown	984260	1.06792e+07	1.54545e+06	1.96179e+06	432824	729992	5.0167e+06	810377	1.55973e+06	459107	1.20883e+06	2.29007e+06	4.93294e+06	2.91994e+06	9.82707e+06	919538	2.81121e+06	2.38833e+06	886369	112463	5.96232e+06	988360	924611	1.02944e+06	407359	767889	1.00772e+06	481094	3.90888e+06	1.93379e+06	3.34591e+06	637892	1.43001e+06	1.1192e+06	62275.9	2.73663e+06	3.08825e+06	1.1169e+06	538526	600214	1.37693e+06	527639	463862	1.75408e+06
PTP1056	11.65	700.453	700.452	MW_699.44591	Unknown	2.81787e+06	2.62156e+06	2.24079e+06	3.96547e+06	1.43822e+06	1.13092e+06	1.11178e+06	2.91215e+06	2.96335e+06	4.27047e+06	1.57985e+06	2.52807e+06	2.94135e+06	3.79075e+06	1.08542e+06	3.11006e+06	5.17845e+06	2.47728e+06	2.528e+06	3.07819e+06	6.39018e+06	2.57353e+06	4.47918e+06	2.30147e+06	2.92796e+06	3.86936e+06	2.22435e+06	2.59335e+06	1.62157e+06	3.62042e+06	660945	1.11964e+06	788915	1.74728e+06	6.90954e+06	1.4481e+06	1.57172e+06	1.11038e+06	2.92152e+06	1.74054e+06	889957	6.44276e+06	2.15009e+06	1.23514e+06
PTP1057	12.39	776.519	776.52	MW_775.51223	Unknown	1.01695e+07	1.13376e+07	1.28155e+07	2.35612e+07	1.61207e+07	1.35154e+07	8.76886e+06	1.75998e+07	1.35679e+07	8.70683e+06	8.97694e+06	1.82623e+07	1.83039e+07	1.29794e+07	9.77325e+06	1.06541e+07	2.97923e+07	1.59854e+07	9.72265e+06	8.97228e+06	1.4759e+07	2.29178e+07	2.00925e+07	1.17489e+07	1.45003e+07	1.92393e+07	1.87476e+07	1.1276e+07	1.43432e+07	1.84813e+07	7.77953e+06	9.49383e+06	7.7273e+06	1.62312e+07	2.37583e+07	1.17204e+07	1.1759e+07	7.90325e+06	1.644e+07	2.12577e+07	8.58655e+06	2.82914e+07	1.88448e+07	1.4837e+07
PTP1058	3.66	467.189	467.189	MW_466.18182	Unknown	2.60591e+08	5.92511e+08	3.1527e+08	288500700	199477320	1.69971e+08	3.07365e+08	3.30188e+08	2.59611e+08	3.09513e+08	2.4825e+08	2.73828e+08	2.42934e+08	3.16825e+08	2.75321e+08	1.74137e+08	2.76874e+08	3.49032e+08	2.08592e+08	9.30295e+07	3.45044e+08	2.68666e+08	1.82398e+08	2.64082e+08	1.8097e+08	2.73693e+08	207844853	3.49705e+08	2.70717e+08	3.36641e+08	3.7647e+08	267723518	1.96073e+08	1.74379e+08	2.63364e+08	2.88102e+08	4.61691e+08	3.74111e+08	3.68408e+08	3.47429e+08	2.80169e+08	2.38255e+08	2.65449e+08	2.37895e+08
PTP1059	8.17	260.259	260.258	MW_259.25118	Unknown	2.62034e+06	3.24387e+06	4.58771e+06	4.2496e+06	4.61165e+06	3.18674e+06	2.79968e+06	5.28082e+06	4.37661e+06	5.56498e+06	2.7714e+06	2.94634e+06	9.8247e+06	2.49361e+06	5.43741e+06	2.1993e+06	4.00322e+06	2.24706e+06	6.18059e+06	4.88036e+06	6.62698e+06	4.29749e+06	3.39455e+06	1.99275e+06	2.51221e+06	2.9155e+06	3.36914e+06	2.59527e+06	2.32918e+06	2.28552e+06	3.73935e+06	3.63073e+06	2.19073e+06	2.16369e+06	4.2745e+06	2.23703e+06	3.29986e+06	3.97307e+06	1.80396e+06	2.75718e+06	1.72542e+06	2.06674e+06	2.78929e+06	2.43939e+06
PTP1060	5.28	273.076	273.076	3,4,2',4',6'-Pentahydroxydihydrochalcone	Polyphenol	1.00641e+06	3.18743e+06	5.32521e+06	2.7682e+06	2.7084e+06	2.52243e+06	2.34529e+06	4.86806e+06	3.54835e+06	4.44195e+06	1.87266e+06	3.38498e+06	6.78686e+06	4.53615e+06	3.75251e+06	2.63208e+06	2.80773e+06	3.25261e+06	3.62949e+06	3.11304e+06	3.47989e+06	2.06816e+06	3.03633e+06	2.88782e+06	2.13018e+06	2.95023e+06	2.78099e+06	3.58112e+06	2.74695e+06	2.50897e+06	3.21498e+06	3.25445e+06	2.32483e+06	2.47705e+06	2.4704e+06	2.34606e+06	2.18854e+06	2.64785e+06	2.55914e+06	3.64292e+06	3.01775e+06	2.68475e+06	3.34771e+06	2.50285e+06
PTP1061	2.19	268.104	136.062	NP-019753	Nucleotides	2.76223e+07	1.43605e+07	3.59967e+07	1.29522e+07	1.17747e+07	1.06101e+07	5.94808e+07	2.17388e+07	1.14396e+07	1.641e+07	6.67315e+06	8.64639e+06	9.11186e+06	1.20894e+07	1.61131e+07	1.83246e+07	1.28402e+07	6.24672e+06	1.56292e+07	1.40502e+07	8.41695e+06	1.18901e+07	1.54476e+07	2.17264e+07	2.13191e+07	9.26436e+06	1.16104e+07	9.45956e+06	2.11615e+07	1.72274e+07	1.88804e+07	3.87837e+07	1.44435e+07	2.41685e+07	1.34464e+07	2.53081e+07	2.42265e+07	1.23611e+07	6.31517e+06	9.25108e+06	1.23881e+07	9.93015e+06	1.52496e+07	1.43656e+07
PTP1069	0.79	351.187	351.069	MW_350.18019	Unknown	1.5819e+07	7.55747e+06	1.45545e+07	1.54612e+07	8.45549e+06	2.5979e+07	7.60103e+06	7.00896e+06	2.31531e+07	1.37967e+07	9.50475e+06	1.7404e+07	2.38204e+07	1.91875e+07	2.94468e+07	1.87221e+07	2.24801e+07	2.19838e+07	2.16915e+07	1.04563e+07	3.24475e+07	3.68436e+07	2.81788e+07	1.17316e+07	2.93865e+07	2.62517e+07	3.22471e+07	1.46228e+07	1.36049e+07	3.11701e+07	1.42898e+07	2.33732e+07	3.33484e+07	2.77872e+07	1.89023e+07	1.55715e+07	1.77812e+07	3.47796e+07	3.12519e+07	2.90054e+07	1.83516e+07	1.7007e+07	2.23788e+07	3.51101e+07
PTP1070	5.19	333.097	139.039	Taxifolin 7,3'-dimethyl ether	Flavonoids	5.33272e+07	1.31538e+07	2.26725e+06	1.8964e+07	572583	8456.52	17784.6	15021.8	5626.74	4.20727e+06	1.43416e+07	6487.66	16718.7	18789.1	7.88852e+06	1.79469e+07	2252.45	5.84973e+06	1.23096e+07	3.5567e+06	1.01979e+07	6633.78	7528.52	2.12448e+06	5.84921e+06	4949.75	5.2134e+06	1.74382e+06	5936.02	8715.89	2.04347e+06	12014.2	1.73223e+06	433458	1.95356e+07	7631.03	3.20074e+07	3.23213e+07	11398	2.02556e+06	3.0134e+06	1.10771e+07	1.9868e+06	86236.8
PTP1071	0.86	215.016	215.016	MW_214.00910	Unknown	4.23028e+07	41869100	4.58633e+07	3.0884e+07	3.69957e+07	3.51769e+07	3.86617e+07	3.52295e+07	3.11264e+07	5.9494e+07	2.60658e+07	3.17842e+07	4.35376e+07	3.43766e+07	5.23778e+07	3.36481e+07	3.61089e+07	2.81371e+07	2.15599e+07	3.01954e+07	4.75289e+07	3.769e+07	3.60775e+07	2.76589e+07	3.46072e+07	3.17709e+07	2.41631e+07	2.52015e+07	3.03189e+07	3.10129e+07	2.35246e+07	2.40107e+07	3.07526e+07	3.36276e+07	1.9645e+07	3.14602e+07	2.8123e+07	3.08849e+07	4.50132e+07	3.24969e+07	2.86111e+07	3.04411e+07	3.38077e+07	3.34761e+07
PTP1072	6.9	545.164	545.163	NP-015864	Others	2.90417e+07	1.58614e+07	9.48625e+06	4.09512e+06	1.10495e+07	7.58983e+06	3.28632e+06	5.92482e+06	6.74719e+06	1.49297e+07	4.02545e+06	3.97144e+06	6.59784e+06	3.07789e+07	1.29073e+07	4.62662e+07	5.69259e+06	6.59122e+06	2.4635e+06	2.68562e+06	4.65228e+06	8.43138e+06	5.05628e+07	5.08587e+06	3.35124e+06	5.61026e+06	2.81629e+06	1.30755e+07	1.66052e+07	3.53462e+07	9.652e+06	7.59121e+06	8.13344e+06	3.01537e+06	7.97514e+06	2.12743e+06	1.28909e+07	6.52333e+06	2.19129e+07	1.93575e+07	7.88e+06	1.92879e+07	5.03012e+06	4.52581e+07
PTP1074	11.04	879.471	879.471	MW_878.46385	Unknown	2.74692e+06	4.26382e+06	3.55466e+06	2.5061e+06	1.55071e+06	1.60011e+06	1.26936e+06	2.99874e+06	4.13048e+06	2.73194e+06	1.30323e+06	1.70392e+06	3.01219e+06	2.18957e+06	2.2882e+06	2.08235e+06	2.68493e+06	1.78756e+06	932253	2.09891e+06	2.50208e+06	2.35916e+06	2.16749e+06	1.56407e+06	2.43627e+06	2.72885e+06	2.69356e+06	2.66198e+06	3.17837e+06	2.57923e+06	1.57426e+06	1.97707e+06	1.34107e+06	2.32445e+06	2.52271e+06	2.98355e+06	2.35438e+06	1.77585e+06	1.9132e+06	2.55967e+06	1.89295e+06	2.57179e+06	2.44224e+06	2.66584e+06
PTP1076	2.55	307.168	139.039	MW_306.16110	Unknown	9.78577e+07	6.07916e+07	7.69609e+06	1.53703e+08	1.09971e+07	9.36488e+07	3.58835e+07	8.2785e+07	6.98028e+07	1.76067e+08	1.77844e+07	1.51389e+07	1.93583e+08	1.66327e+08	106908596	3.25177e+07	5.94439e+07	9.93228e+07	5.20115e+07	4.29138e+06	4.17414e+07	8.86375e+07	1.33712e+08	8.27887e+07	8.0344e+07	2.57514e+07	2.05347e+07	6.05208e+07	1.27089e+07	7.9078e+07	1.07287e+08	1.25965e+08	4.23813e+07	1.23099e+07	5.05034e+07	4.96546e+07	1.50619e+08	1.06089e+08	1.70558e+08	3.3751e+07	1.22165e+08	2.67663e+07	1.47087e+08	6.79669e+07
PTP1077	11.8	395.368	395.368	MW_394.36061	Unknown	2.96652e+06	1.54821e+06	3.2713e+06	2.06518e+06	3.5621e+06	2.17607e+06	3.17667e+06	2.91386e+06	2.13373e+06	3.13836e+06	1.73958e+06	2.16115e+06	2.56871e+06	3.0216e+06	2.03308e+06	2.48183e+06	2.57009e+06	3.07227e+06	2.72053e+06	1.97616e+06	2.57085e+06	3.71023e+06	4.44804e+06	2.48848e+06	2.46109e+06	2.80323e+06	2.63869e+06	2.51294e+06	2.56927e+06	3.98524e+06	2.24783e+06	2.42443e+06	1.42535e+06	2.23006e+06	2.59505e+06	1.76337e+06	2.04086e+06	1.52577e+06	2.83667e+06	2.12255e+06	1.72355e+06	3.13354e+06	2.03729e+06	1.54033e+06
PTP1079	0.7	198.076	85.029	3_4-Dihydroxy-L-phenylalanine(L-Dopa)	AA and AA derivatives	1.57985e+06	910076	908617	1.60209e+06	1.19823e+06	748595	3.77515e+06	1.84111e+06	1.85715e+06	1.2417e+06	277878	446829	1.03804e+06	163124	530238	436505	1.53509e+06	153433	81508.5	168239	515470	657295	627533	1.20338e+06	211675	1.60658e+06	131056	942974	916119	2.33264e+06	1.63502e+06	306215	893716	1.33469e+06	213834	1.05366e+06	1.23545e+06	76583.3	394502	1.35965e+06	819806	1.40007e+06	781102	661600
PTP1080	12.98	967.633	967.632	MW_966.62619	Unknown	3.1674e+06	2.27195e+06	6.22479e+06	3.9303e+06	2.14048e+06	1.9874e+06	4.90204e+06	7.17428e+06	5.01631e+06	5.9544e+06	2.13659e+06	1.53577e+06	3.08033e+06	1.97994e+06	3.15992e+06	2.90825e+06	2.05665e+06	2.76042e+06	2.6252e+06	5.78197e+06	4.14121e+06	1.82888e+06	4.48716e+06	4.6746e+06	2.5961e+06	4.10511e+06	1.40572e+06	2.5241e+06	4.47735e+06	3.17761e+06	2.34772e+06	5.0304e+06	5.37022e+06	3.6308e+06	4.70169e+06	4.94204e+06	4.08013e+06	5.53993e+06	2.59003e+06	3.29739e+06	2.80258e+06	2.46293e+06	2.54463e+06	2.23824e+06
PTP1081	4.98	273.076	123.044	Chalconaringenin	Polyphenol	1.92775e+06	2.59301e+06	1.00118e+07	1.28509e+06	980367	9.29317e+06	1.06986e+07	1.31719e+06	7.63822e+06	2.54321e+06	1.18835e+07	6.53198e+06	412129	3.11041e+06	2.4119e+07	2.07324e+06	1.03964e+06	1.43836e+07	1.4392e+07	2.34988e+06	1.55397e+07	4.95756e+07	2.0232e+06	798295	8.76317e+06	1.03616e+07	1.14744e+06	1.0025e+06	3.33616e+06	3.4787e+07	1.22273e+06	5.71503e+06	813004	4.12356e+06	3.10901e+06	2.74332e+06	6.73119e+07	6.78693e+06	7.15584e+06	423602	1.28749e+06	1.75034e+06	974680	4.07263e+06
PTP1083	5.25	579.15	123.044	Apigenin 7- (4"-Z-p-coumarylglucoside)	Flavonoids	90863.2	740975	352467	152196	117473	324253	985650	297141	284936	301213	466196	244406	179734	135293	1.27864e+06	114754	146727	458409	601612	294323	286334	278311	308140	187522	449797	270817	79408.5	320940	189327	686273	145704	310264	157716	79024.9	299224	129320	1.05773e+06	324477	289133	222308	482431	120703	91246.1	141668
PTP1084	12.9	768.552	768.544	MW_767.54386	Unknown	202823	1.19239e+06	856403	313573	2.15691e+06	159865	198142	366140	1.52513e+06	410810	399393	166597	265611	1.28794e+06	166971	524315	220419	208448	130319	680081	2.10473e+06	305935	507918	133857	326258	62672.4	140321	2.35445e+06	169376	153704	78110.4	318073	332924	1.42732e+06	716043	355689	2.46395e+06	2.7954e+06	153337	263208	353575	340881	383593	172536
PTP1087	0.9	241.071	241.154	(1R_6R)-6-Hydroxy-2-succinylcyclohexa-2_4-diene-1-carboxylate	Others	164295290	2.03013e+08	2.23388e+08	198294408	1.33247e+08	1.22628e+08	1.42147e+08	1.47663e+08	1.1029e+08	3.22142e+08	1.05912e+08	1.33235e+08	2.05379e+08	1.76256e+08	2.71988e+08	1.5441e+08	1.44338e+08	1.33675e+08	1.08164e+08	1.59328e+08	3.24777e+08	173612200	1.45022e+08	1.35251e+08	1.32231e+08	1.80304e+08	101797567	1.15641e+08	1.79399e+08	1.52128e+08	1.01272e+08	1.40628e+08	1.2377e+08	1.24897e+08	4.72937e+07	1.31198e+08	1.27916e+08	1.18926e+08	2.22171e+08	1.27665e+08	1.39457e+08	9.15014e+07	1.61816e+08	1.70479e+08
PTP1090	7.83	221.115	221.162	MW_220.10774	Unknown	4581.96	12992.9	3368.14	8232.01	3208.05	7859.55	9384.2	4613.49	8272.01	25150.3	5603.94	12283.6	12214.8	43011.3	1229.95	7395.87	3408.69	3255.77	3140.64	7601.28	3171.93	5853.21	21682.1	6332.59	13919.3	1425.97	6006.68	7739.23	4146.57	5326	6895.74	5094.07	12174.7	3832.74	7312.48	6871.25	3943.85	7089.86	8140.76	6700.04	6620.25	2378.33	6447.56	8079.86
PTP1091	12.82	781.053	780.552	MW_780.04621	Unknown	5.01237e+07	7.25168e+07	5.7091e+07	8.3282e+07	9.00101e+07	6.93107e+07	4.2057e+07	5.0319e+07	7.65396e+07	2.84421e+07	4.2688e+07	6.50986e+07	6.00038e+07	6.54657e+07	5.44634e+07	5.18949e+07	8.60206e+07	6.34961e+07	5.97671e+07	5.6783e+07	5.62692e+07	7.81866e+07	4.85451e+07	5.66814e+07	9.29322e+07	5.77074e+07	7.54118e+07	6.22079e+07	5.64928e+07	4.45999e+07	5.00257e+07	4.50703e+07	4.32877e+07	6.85714e+07	7.06139e+07	5.74411e+07	6.86037e+07	6.81659e+07	6.51871e+07	6.76827e+07	7.30247e+07	73064082	6.53375e+07	6.44572e+07
PTP1094	0.83	263.087	84.045	MW_262.08016	Unknown	4.45922e+06	1.07138e+07	6.80532e+06	8.33642e+06	5.98823e+06	3.17619e+06	1.2716e+07	9.04217e+06	4.83432e+06	7.82956e+06	3.15033e+06	4.37559e+06	7.35737e+06	4.62628e+06	2.19378e+06	4.82298e+06	6.75177e+06	2.24818e+06	2.78089e+06	3.32136e+06	2.78972e+06	3.41733e+06	2.4637e+06	9.20469e+06	2.47275e+06	3.47607e+06	4.22565e+06	8.43999e+06	8.89662e+06	5.31798e+06	5.44087e+06	4.98319e+06	3.33129e+06	3.37093e+06	3.09398e+06	4.98313e+06	5.04084e+06	5.04928e+06	2.55716e+06	3.84879e+06	5.27991e+06	5.49708e+06	4.74704e+06	3.87443e+06
PTP1095	11.38	503.371	503.37	MW_502.36380	Unknown	7.40714e+07	5.57608e+07	9.0265e+07	2.74257e+07	4.51079e+07	4.61384e+07	5.48789e+07	5.68575e+07	4.26543e+07	6.8871e+07	3.99707e+07	3.22265e+07	6.08341e+07	4.70632e+07	7.09406e+07	4.47601e+07	3.75106e+07	5.97218e+07	4.03103e+07	7.74786e+07	5.69421e+07	4.04531e+07	4.74832e+07	6.17227e+07	3.86364e+07	4.31569e+07	7.75709e+07	3.26408e+07	5.24014e+07	4.84901e+07	3.83352e+07	5.31628e+07	4.36908e+07	6.4933e+07	6.63729e+07	4.37621e+07	4.72185e+07	3.41508e+07	5.17174e+07	4.96598e+07	4.0069e+07	7.10981e+07	6.98033e+07	3.59028e+07
PTP1096	11.38	686.792	686.792	MW_1371.56980	Unknown	1.36286e+06	3.46374e+06	2.1078e+06	1.54759e+06	2.40942e+06	756293	792983	2.20542e+06	2.43087e+06	1.97214e+06	562290	1.46774e+06	2.03571e+06	1.48239e+06	1.60975e+06	1.09861e+06	1.60241e+06	2.02303e+06	1.37536e+06	895086	1.39065e+06	2.16158e+06	3.06205e+06	1.52068e+06	1.86705e+06	2.24054e+06	1.54144e+06	869451	966546	2.27577e+06	207704	2.34377e+06	116192	2.00359e+06	2.26055e+06	730263	1.81229e+06	678239	2.59152e+06	1.31251e+06	276231	1.7309e+06	1.31907e+06	723565
PTP1097	10.81	845.504	845.504	MW_844.49675	Unknown	1.49951e+06	3.48364e+06	1.26825e+06	1.87302e+06	1.13131e+06	851255	759904	2.78854e+06	1.64857e+06	3.1722e+06	286452	1.36657e+06	3.81074e+06	2.45465e+06	577499	525073	1.75646e+06	283134	482722	978787	641614	1.55956e+06	1.42638e+06	504190	1.06724e+06	898612	716773	566241	687982	1.90486e+06	275692	398361	366859	321846	1.58083e+06	2.10988e+06	228544	496842	594914	355548	180419	1.7171e+06	2.30456e+06	519397
PTP1101	0.62	245.059	245.059	MW_244.05217	Unknown	2.46277e+06	3.59849e+06	2.4011e+06	1.90806e+06	2.31394e+06	2.25518e+06	3.58757e+06	2.86762e+06	2.49335e+06	3.10935e+06	2.71035e+06	3.1226e+06	2.90987e+06	3.79064e+06	2.58969e+06	2.91192e+06	2.44172e+06	1.76942e+06	2.62475e+06	3.38621e+06	3.77811e+06	1.82559e+06	3.17011e+06	2.52197e+06	2.97885e+06	1.76803e+06	3.09645e+06	2.47026e+06	2.10514e+06	2.15083e+06	2.15028e+06	1.983e+06	2.65474e+06	2.28033e+06	2.69623e+06	2.38859e+06	2.31353e+06	4.15218e+06	2.69303e+06	2.46941e+06	3.02211e+06	2.81418e+06	2.26434e+06	2.31066e+06
PTP1102	5.96	449.108	287.055	MW_448.7945	Unknown	8.1233e+06	6.23522e+06	1.41231e+07	9.72252e+06	1.1155e+07	8.62274e+06	1.22225e+07	1.79127e+07	8.62467e+06	1.13192e+07	1.1922e+07	1.2409e+07	9.85998e+06	1.63857e+07	7.54031e+06	1.04604e+07	1.51724e+07	1.68832e+07	1.48225e+07	3.384e+06	3.20582e+07	10453810	7.38854e+06	1.01338e+07	3.65303e+06	5.62079e+06	1.02304e+07	1.11042e+07	1.8401e+07	1.4643e+07	1.02875e+07	1.64854e+07	7.94806e+06	8.86718e+06	1.35042e+07	1.69143e+07	3.68576e+07	1.40636e+07	1.6939e+07	2.16975e+07	1.38386e+07	8.85945e+06	1.03385e+07	1.06231e+07
PTP1103	4.31	437.144	123.044	Ent-afzelechin-7-O-beta-D-glucopyranoside	Flavonoids	205791	81411.4	874613	8.07696e+06	8338.34	9.82639e+06	4.29454e+06	2.84777e+07	382282	7.45223e+06	5.21464e+06	3.51604e+06	611436	2.78818e+06	203760	172523	2.75778e+06	3.41094e+06	2.7218e+06	4184.46	7749.07	2.77831e+06	11908.5	1.68591e+07	1.4651e+06	2.65037e+06	2.73707e+06	ND	1.51167e+06	31272.3	7.24402e+06	2.07803e+06	6.2682e+06	3.30343e+06	1.33742e+06	6.14193e+06	75150.2	171871	ND	2.91708e+06	4.67358e+06	336549	ND	5.51694e+06
PTP1104	4.58	471.184	471.184	6-{3-[(3,4-dimethoxyphenyl)methyl]-4-methoxy-2-(methoxymethyl)butyl}-4-methoxy-2H-1,3-benzodioxole	Others	1.87649e+07	4.40191e+07	5.79489e+07	1.07581e+08	2.9463e+07	2.04317e+08	8.3377e+07	1.88515e+08	2.03672e+08	1.26682e+08	6.24183e+07	1.82984e+08	1.01563e+08	1.75287e+08	7.60955e+07	2.11363e+07	1.31745e+08	1.74719e+08	1.75081e+08	2.21528e+07	1.45487e+08	1.65592e+08	1.07378e+08	1.21973e+08	2.14952e+08	3.06887e+08	7.79923e+07	1.32664e+08	8.8136e+07	3.31207e+08	1.29635e+08	8.83133e+07	1.68379e+08	5.70482e+07	3.25418e+07	1.11437e+08	6.07746e+07	97786975	2.11663e+08	1.6303e+08	2.13224e+08	1.6377e+08	1.16557e+08	1.36982e+08
PTP1108	7.07	216.159	216.123	MW_215.15225	Unknown	631826	1.05842e+06	172620	391296	240055	5192.79	261069	181925	119792	184086	136382	99836.2	210152	326630	313049	28147	43459.5	178848	223129	121583	110912	45207.8	92412.6	298332	76539.1	87691.6	193939	170682	889505	695656	1.06131e+06	152122	244275	140914	94216.5	156402	207624	587101	45979	49220.3	115575	121806	335486	18633.6
PTP1109	12.03	876.537	611.464	MW_875.52941	Unknown	27500.7	16181.8	21374.4	40933	17373.1	16290.5	10138.3	21921.5	20191.5	15705.3	13451.9	25165.4	50512.5	36805.5	12021	6152.27	25692.6	28988.4	9409.9	22854.2	26108.7	16175.7	13808.9	17725.4	36127.8	24916.3	37300.5	30338.2	17630.1	32439.6	33587.2	4621.01	5882.16	24538.7	23951.5	9882.03	22470.4	20238.8	26247.4	23656.7	17395.8	20894.8	26067.7	18913.4
PTP1111	6.47	287.125	287.055	MW_286.11808	Unknown	2.86421e+07	1.46287e+08	3.55074e+07	2.44496e+07	1.05162e+07	2.2173e+08	9.4512e+06	1.21301e+07	2.63078e+08	8.3225e+07	1.33516e+07	5.44318e+07	5.90739e+08	2.97292e+08	4.06642e+07	4.00681e+07	9.77117e+07	3.14161e+08	5.41477e+07	1.12119e+07	1.94334e+06	1.11613e+07	4.2236e+06	8.73977e+06	1.45911e+08	2.2064e+07	1.02831e+08	2.01339e+08	2.89716e+06	3.48775e+07	6.03078e+07	1.88165e+07	892452790	4.8306e+08	2.78312e+07	8.32151e+07	6.66772e+06	5.44539e+08	4.94957e+07	1.60266e+07	4.97527e+08	277212404	6.80004e+07	7.66085e+06
PTP1112	4.17	422.159	147.047	MW_421.15166	Unknown	7074.54	9.33944e+07	15210.8	66173.8	5.69935e+07	10012.2	15136.2	25908.7	10562.9	17801.6	9919.92	6087.92	20007.2	14210.2	3.82674e+07	2412.42	19363.2	5859.03	8375.97	20327	6506.9	23331	24097.1	4186.89	20569.8	38690.9	1299.27	9934.23	13316	13299.6	28245.1	14310.1	11215.7	8032.02	6328.92	13032.7	2592.67	28471.3	25147.9	13973.8	9946.06	91704.9	10907.5	18479.5
PTP1114	2.64	205.086	188.071	MW_204.07881	Unknown	7.00304e+07	6.84412e+07	4.35418e+07	6.68859e+07	1.31752e+08	1.35441e+07	3.18322e+07	6.53762e+07	4.78722e+07	1.16848e+07	3.89296e+07	4.58674e+06	2.8066e+07	2.06568e+07	4.79863e+07	8.60213e+07	3.28254e+07	5.96002e+07	6.78794e+07	6.565e+07	1.4211e+07	2.13707e+07	3.17395e+07	6.34767e+07	1.25749e+07	4.05836e+07	3.9113e+07	1.5865e+07	5.00761e+07	4.56283e+07	2.24457e+07	8.14902e+07	3.96075e+07	1.23407e+08	1.36798e+08	4.17886e+07	6.53587e+07	2.7541e+07	2.60753e+07	2.32169e+07	1.52572e+07	1.03636e+08	5.5277e+07	16517560
PTP1117	11.23	369.298	369.297	MW_368.29056	Unknown	1.67623e+07	1.82827e+07	2.0317e+07	1.76923e+07	2.04216e+07	1.88439e+07	1.85708e+07	1.99769e+07	2.04291e+07	1.85537e+07	1.71587e+07	1.72253e+07	2.47825e+07	1.6262e+07	1.99577e+07	1.54739e+07	2.06967e+07	1.66474e+07	2.19559e+07	1.8674e+07	2.03317e+07	1.99135e+07	1.6434e+07	1.77641e+07	1.63053e+07	1.67639e+07	1.79115e+07	1.6095e+07	1.53372e+07	1.59908e+07	1.81083e+07	1.77046e+07	1.63269e+07	1.56702e+07	1.66424e+07	1.6682e+07	1.5333e+07	1.87788e+07	1.43115e+07	1.59564e+07	1.67807e+07	1.4483e+07	1.7123e+07	1.48619e+07
PTP1118	11.62	467.374	467.244	6alpha-Hydroxy-castasterone	Triterpene	1.44293e+08	1.60692e+08	1.38602e+08	1.67116e+08	2.07333e+08	1.76178e+08	1.08175e+08	2.03986e+08	1.64469e+08	223409547	1.83062e+08	147155905	2.32325e+08	1.04027e+08	224690331	1.06847e+08	1.73355e+08	1.07638e+08	2.98612e+08	2.29825e+08	246657517	2.26303e+08	1.56287e+08	1.05337e+08	1.49e+08	1.19752e+08	1.2819e+08	1.36959e+08	1.02311e+08	1.09567e+08	2.01577e+08	1.26978e+08	1.36941e+08	9.31363e+07	1.47003e+08	1.21828e+08	1.84915e+08	2.2835e+08	91042100	1.32351e+08	1.40616e+08	9.47879e+07	1.15092e+08	1.1129e+08
PTP1120	5.93	498.056	303.05	MW_994.09739	Unknown	1.77057e+06	3.27356e+07	3.33397e+07	3.37961e+07	1.10913e+07	4.43222e+07	1.43207e+07	7.38927e+06	3.54291e+07	3.36674e+07	2.08841e+07	1.82656e+07	3.06046e+07	2.69907e+07	9.02128e+06	2.3067e+07	5.90176e+07	3.02678e+07	1.16933e+07	4.65461e+06	1.80712e+06	1.95729e+07	2.6692e+07	1.37539e+07	2.99459e+07	4.87229e+07	3.14863e+07	3.27583e+07	8.22638e+06	2.9905e+07	3.84625e+07	3.6579e+06	4.30505e+07	3.4759e+07	2.46655e+07	1.4041e+07	2.42857e+06	3.92047e+07	3.27634e+07	2.72456e+07	2.75849e+07	5.6529e+07	3.13035e+07	2.19966e+07
PTP1125	4.9	355.173	355.172	(2R,3R,4S,5S,6R)-2-{[(2E,6R)-6-hydroxy-2,6-dimethylocta-2,7-dien-1-yl]oxy}-6-(hydroxymethyl)oxane-3,4,5-triol	Others	8.11644e+06	4.73031e+08	1.23734e+06	4.06379e+07	3.50967e+07	864084	5.22449e+07	340953	6.33242e+07	1.0485e+07	1.98477e+07	4.60277e+06	4.98474e+07	5.54166e+07	2.10224e+08	1.46081e+08	1.11644e+07	2.92171e+07	2.80275e+07	6.72031e+07	1.89208e+07	2.21157e+06	1.37017e+06	3.44491e+06	823617	857975	9.10488e+06	2.44842e+07	1.26241e+08	6.77035e+06	1.68797e+07	1.83813e+07	2.19509e+06	7.67037e+06	1.66504e+07	3.85481e+07	5.231e+07	2.61295e+06	2.44799e+07	3.51998e+07	2.64438e+07	1.28082e+07	3.58778e+07	1.49752e+07
PTP1129	12.38	799.568	799.568	MW_798.56114	Unknown	6.5192e+07	3.67329e+07	7.13506e+07	4.00219e+07	3.92784e+07	5.53368e+07	1.90145e+07	2.55232e+07	4.75492e+07	4.22675e+07	2.02021e+07	3.38137e+07	5.82672e+07	6.02406e+07	3.79995e+07	2.42588e+07	5.30381e+07	3.17045e+07	2.56592e+07	5.2797e+07	4.39014e+07	5.25279e+07	2.49172e+07	2.97537e+07	4.57641e+07	5.15271e+07	5.5794e+07	4.38697e+07	3.77184e+07	4.26898e+07	5.32455e+07	2.12059e+07	2.53695e+07	2.60592e+07	4.40612e+07	2.64445e+07	3.82398e+07	2.73271e+07	5.81341e+07	6.23369e+07	3.5141e+07	3.46358e+07	3.48374e+07	2.07872e+07
PTP1133	10.8	438.345	438.345	MW_437.33806	Unknown	3.86022e+06	1.64781e+06	5.72794e+06	1.18214e+06	1.02034e+06	586834	644958	1.69321e+06	1.52674e+06	4.44437e+06	1.11853e+06	947565	2.6178e+06	2.64061e+06	4.17199e+06	962071	954752	1.03943e+06	605254	2.21694e+06	1.89872e+06	796976	907559	1.37958e+06	843364	1.19569e+06	1.25062e+06	1.09889e+06	1.53842e+06	1.45125e+06	1.04273e+06	961828	856892	2.27621e+06	1.95512e+06	1.61005e+06	1.26015e+06	638867	1.41773e+06	974434	1.16598e+06	1.06242e+06	1.6822e+06	471208
PTP1134	0.65	251.16	72.0815	MW_250.15288	Unknown	3.98706e+06	4.17141e+06	1.11589e+06	2.56981e+06	637463	1.3958e+06	2.24632e+06	2.22189e+06	915425	700401	2.08673e+06	1.92e+06	939307	856046	311496	3.72648e+06	1.19385e+06	7.03465e+06	1.72721e+06	1.91039e+06	1.85402e+06	1.65666e+06	1.65841e+06	1.24175e+07	4.08437e+06	2.75208e+06	3.76317e+06	2.16386e+06	869173	3.13192e+06	5.65287e+06	1.58928e+07	3.58562e+06	2.18677e+06	3.61975e+06	3.24226e+06	1.89939e+06	9.84908e+06	1.76911e+06	1.68298e+06	2.99771e+06	4.01444e+06	2.80987e+06	2.03898e+06
PTP1137	10.18	675.102	675.102	MW_674.09529	Unknown	1.32177e+07	1.55787e+07	2.06166e+07	2.04271e+07	2.68483e+07	1.96159e+07	1.50356e+07	2.77439e+07	2.14389e+07	2.81112e+07	1.67583e+07	1.93645e+07	4.08463e+07	1.57868e+07	3.01847e+07	1.53813e+07	2.37295e+07	1.68891e+07	3.01709e+07	2.26699e+07	2.81547e+07	2.63868e+07	2.49793e+07	1.75482e+07	2.45297e+07	2.32425e+07	2.01583e+07	2.01171e+07	1.80936e+07	1.61419e+07	1.85331e+07	1.89311e+07	1.53753e+07	1.53587e+07	2.15505e+07	1.48948e+07	1.71002e+07	1.92381e+07	1.34706e+07	2.091e+07	1.76705e+07	5.8245e+07	2.10675e+07	2.02079e+07
PTP1138	9.16	409.256	409.256	3-Methoxy prostaglandin F1	Lipids	2.19592e+06	1.06393e+07	1.65307e+06	2.54873e+06	4.4876e+06	2.7343e+06	1.76737e+06	3.71893e+06	3.595e+06	2.17525e+06	2.28021e+06	3.22608e+06	3.66816e+06	3.174e+06	2.70587e+06	1.85964e+06	2.69792e+06	2.19208e+06	2.04601e+06	2.71497e+06	1.75461e+06	2.99765e+06	6.35683e+06	1.4114e+06	3.17052e+06	3.32486e+06	2.6415e+06	1.96837e+06	2.55154e+06	4.40106e+06	1.89097e+06	4.02064e+06	1.68523e+06	2.50129e+06	5.0831e+06	2.15147e+06	3.07311e+06	3.3731e+06	2.49981e+06	2.9223e+06	3.01382e+06	4.68126e+06	3.41934e+06	2.38008e+06
PTP1140	5.04	305.102	139.039	Symplocosidin	Flavonoids	1.21201e+08	902469	577492	590870	775248	913372	403622	244992	377856	1.24923e+06	3.73092e+06	444984	3456.4	620837	1.31313e+06	2.30372e+06	394863	1.24001e+06	2.05914e+06	313386	2.33424e+06	316317	647076	2.82073e+06	3.03611e+06	296888	2.98877e+06	944470	74073.1	235217	1.95411e+06	580288	2.22926e+06	278187	8.85501e+06	378983	2.70083e+06	6.29053e+06	156004	1.06866e+06	3.58738e+06	1.6204e+06	897763	128801
PTP1141	11.92	493.249	493.249	NP-007425	Terpenoids	1.62387e+07	1.21028e+07	3.08619e+07	2.87535e+06	1.02054e+07	8.90722e+06	2.43898e+07	1.19416e+07	1.04984e+07	2.65341e+07	1.01392e+07	4.7365e+06	9.92759e+06	1.85109e+07	2.19995e+07	2.51812e+07	5.84667e+06	1.23395e+07	1.37419e+07	1.36778e+07	6.65781e+06	6.02855e+06	1.03791e+07	7.93154e+06	8.91672e+06	6.02073e+06	1.02946e+07	1.84098e+07	1.5035e+07	1.01553e+07	1.25198e+07	1.04874e+07	1.18057e+07	5.99243e+06	8.31657e+06	6.46155e+06	9.74955e+06	8.75948e+06	4.24828e+06	4.70846e+06	9.165e+06	1.71076e+07	2.05238e+07	4.76433e+06
PTP1143	10.1	351.253	351.252	1,4-dihydroxyheptadec-16-en-2-yl acetate	Lipids	20733.3	58461.9	46082.3	14534.7	24756.6	11213.4	22372	59673.9	42534.6	16008.7	33741.5	4158.45	24016.7	7023.05	18503.7	17488.4	39832.3	44381.5	17486.8	46035.8	9445.05	9907.15	22026.7	20313.3	13400.5	28557	21579.4	55738.3	71733.5	44796.4	20888.5	97749	77993	69512.8	28600.1	23611.7	16666.8	226240	6158.27	18441	25957.8	55723.1	4350.01	25036.6
PTP1145	4.61	335.076	167.034	(2S,3S)-3,5,7-Trihydroxy-6-methyl-2-(3,4,5-trihydroxyphenyl)-2,3-dihydro-4H-chromen-4-one	Flavonoids	2.15198e+07	1.12711e+07	2.64691e+07	8.46116e+06	2.01595e+06	70322.2	525120	67301	15315.2	1.45253e+07	1.51115e+07	9991.42	5326.51	4626.27	4.843e+07	2.79331e+07	24682.8	1.22762e+07	5.39193e+06	1.93295e+08	4.52446e+06	11001.2	15566.7	1.05969e+06	3.36072e+06	12138.2	454888	2.01585e+06	79002.7	2051.03	2.04807e+06	26653.7	242903	220058	3.3297e+06	31538.9	9.73801e+06	8.85932e+06	17070.6	1.29537e+06	1.22362e+06	4.27981e+06	862175	68367
PTP1148	11.38	937.439	937.439	MW_936.43165	Unknown	610536	338179	1.92099e+06	194642	834137	447630	506309	770061	569371	781699	252612	457338	616043	392853	513084	362453	314215	643232	405189	880675	174560	420065	567182	891704	150545	477182	982822	490887	865309	640754	196191	759139	356257	1.6369e+06	881135	312948	422707	126056	895439	281143	209952	1.07929e+06	1.00349e+06	356738
PTP1149	3.75	321.061	153.018	NP-023568	Flavonoids	8.00131e+07	8.46858e+06	1.03396e+07	5.41457e+06	8.44714e+06	34772.7	1.0464e+06	50218.8	13930.6	1.0493e+07	1.55337e+07	30148.8	15904	40879.3	3.25661e+07	4.32839e+07	9745.27	1.00985e+07	3.99743e+06	7.00761e+07	3.04885e+06	23697.1	19469.7	921767	2.84873e+06	1152.19	221213	1.42953e+06	22496	32136.9	2.47421e+06	56441.8	222401	822951	2.81128e+06	15669.1	6.88048e+06	8.60991e+06	3532.4	954184	990740	3.46502e+06	786984	47186.3
PTP1152	11.05	558.438	558.437	MW_557.43021	Unknown	1.72084e+06	1.72337e+06	1.94472e+06	2.6323e+06	4.05336e+06	3.51832e+06	1.33165e+06	4.68073e+06	3.68135e+06	3.1985e+06	2.51478e+06	3.00122e+06	3.74998e+06	1.97377e+06	4.63429e+06	2.26451e+06	3.38645e+06	2.85004e+06	7.00882e+06	5.49689e+06	4.83404e+06	3.77812e+06	2.96038e+06	2.54809e+06	4.12268e+06	3.43339e+06	896645	2.83754e+06	1.48225e+06	2.08435e+06	2.73157e+06	2.36413e+06	2.31241e+06	1.74426e+06	6.18189e+06	1.91539e+06	2.21235e+06	3.83664e+06	1.31035e+06	4.53745e+06	3.38534e+06	6.57321e+06	4.23861e+06	1.78271e+06
PTP1153	0.94	524.198	182.081	MW_523.19063	Unknown	1.25064e+07	4.39272e+07	9.28112e+06	1.52995e+07	2.64189e+07	3.65911e+06	1.00793e+07	1.83234e+07	1.59367e+07	2.58451e+06	5.96732e+06	2.1453e+06	1.83027e+07	7.62773e+06	1.21225e+07	3.03112e+07	9.06811e+06	4.06074e+07	3.20435e+07	1.44611e+07	6.06254e+06	3.70586e+06	9.3553e+06	1.30167e+07	4.92773e+06	6.54217e+06	1.48399e+07	8.16951e+06	1.28472e+07	4.16713e+06	6.21738e+06	2.6539e+07	1.08114e+07	7.97415e+06	2.71072e+07	2.64213e+07	1.92731e+07	1.29536e+07	1.26413e+07	5.6192e+06	1.15283e+07	3.2353e+07	1.92639e+07	5.7951e+06
PTP1154	5.76	480.283	480.283	MW_958.55081	Unknown	731775	236978	435946	53268.5	155990	148897	9970.02	49603.3	45142.6	119517	49260.2	447519	499591	351727	ND	6080.94	93219.4	166210	78764.3	23832.9	12358.6	39739.8	53881.4	40895.8	57170.1	89723.9	94974	4164.95	66392.8	ND	24945.5	37316.7	67202.8	38360.7	46467.4	56866	38853.9	51732.8	30907.2	61105.6	41958.4	30298.5	476334	106233
PTP1156	0.91	204.134	204.087	MW_203.12719	Unknown	592516	754585	1.53604e+06	537526	378216	492305	540089	824579	442418	600104	501191	451383	502507	672127	1.59921e+06	605521	844962	768247	508726	1.16107e+06	654187	774813	1.04887e+06	404289	433906	920464	746235	624160	582265	717938	516129	559794	713939	1.01917e+06	605886	703801	793088	592602	578226	631623	449377	650317	710367	607430
PTP1158	6.42	463.087	287.055	(2S,3S,4S,5R,6S)-6-{[5,7-dihydroxy-2-(4-hydroxyphenyl)-4-oxo-4H-chromen-3-yl]oxy}-3,4,5-trihydroxyoxane-2-carboxylic acid	Flavonoids	2.17481e+06	1.43891e+07	2.98171e+07	1.75236e+07	2.34467e+06	6.23426e+07	3.92479e+06	1.73483e+06	1.54305e+07	2.02334e+07	6.70612e+06	9.04789e+06	2.6407e+07	1.36779e+07	8.55052e+06	4.74999e+06	3.55635e+07	4.67772e+07	8.36669e+06	8.19141e+06	1.12392e+06	5.45558e+06	7.38835e+06	4.7659e+06	1.36527e+07	1.19783e+07	2.55512e+07	5.38322e+07	2.15585e+06	1.46968e+07	5.35825e+07	2.93608e+06	1.5584e+08	5.53668e+07	1.42096e+07	6.42244e+06	1.52183e+06	6.34866e+07	3.51535e+07	9.84227e+06	5.72731e+07	6.48832e+07	9.60427e+06	4.48502e+06
PTP1159	12.51	733.524	733.523	MW_1465.03405	Unknown	1.93575e+07	1.51185e+07	2.13474e+07	3.19258e+07	2.58307e+07	1.79661e+07	1.78697e+07	1.98927e+07	2.41e+07	2.4154e+07	1.64295e+07	2.09411e+07	2.23661e+07	1.73431e+07	1.75454e+07	2.13832e+07	5.09143e+07	1.96979e+07	1.65419e+07	1.5906e+07	2.46511e+07	4.35758e+07	2.22348e+07	2.71569e+07	4.05674e+07	2.66558e+07	1.80892e+07	2.03637e+07	1.89745e+07	1.46971e+07	1.61416e+07	2.13177e+07	2.29825e+07	3.32309e+07	2.41103e+07	4.03925e+07	3.50496e+07	3.89196e+07	2.10155e+07	4.4556e+07	3.84133e+07	3.44176e+07	5.0739e+07	4.10584e+07
PTP1160	11.52	512.504	512.504	MW_511.49701	Unknown	655444	ND	353381	361784	7.56056e+06	1.06875e+06	287412	362418	1.34649e+06	545111	940966	1.25875e+06	86161.7	193205	240735	124019	952640	ND	255131	468226	206155	351152	ND	714538	724875	219207	739606	1.02783e+06	308506	ND	1.09947e+06	738537	1.07295e+06	122373	2.77396e+06	567777	646868	1.14202e+06	599189	722137	353309	970871	257183	920629
PTP1163	3.98	379.1	379.099	(2E)-3-(4-methoxy-2-{[(2S,3R,4S,5S,6R)-3,4,5-trihydroxy-6-(hydroxymethyl)oxan-2-yl]oxy}phenyl)prop-2-enoic acid	Acylsugars	1.33346e+06	1.21125e+07	1.23105e+07	6.84699e+06	1.109e+07	1.9421e+07	3.91449e+06	4.08896e+06	1.06788e+07	2.91202e+07	1.83606e+06	1.31315e+07	1.88202e+07	1.93784e+07	7.02128e+06	1.40714e+07	4.59993e+06	2.22257e+07	9.60296e+06	2.46248e+06	1.46535e+07	1.02536e+07	1.02686e+07	4.01769e+06	1.15849e+07	7.32249e+06	1.53371e+07	1.4151e+07	15019148	1.25428e+07	9.23129e+06	2.69432e+07	1.06993e+07	1.65366e+07	1.95615e+07	2.73795e+07	4.48709e+07	1.4557e+07	2.84553e+07	9.82543e+06	2.18405e+07	5.81095e+06	2.62606e+07	9.4866e+06
PTP1164	1.96	488.053	163.039	MW_974.09189	Unknown	3.57405e+06	1.5106e+07	4.53665e+06	8.12536e+06	1.59765e+06	2.8537e+06	1.08882e+07	2.43509e+06	7.35348e+06	1.42571e+06	7.33619e+06	8.55449e+06	1.17081e+07	1.63507e+07	1.97197e+07	4.49012e+06	1.06016e+07	1.03621e+07	2.83186e+06	337006	1.59778e+07	3.74912e+06	4.29656e+06	6.21295e+06	1.68752e+06	4.873e+06	3.51404e+06	1.64151e+06	1.61967e+07	6.40574e+06	7.56967e+06	1.78754e+06	6.60426e+06	4.38125e+06	2.7167e+06	9.01889e+06	1.24909e+07	6.25863e+06	2.89914e+06	1.74225e+06	7.02478e+06	2.1579e+06	1.6026e+06	7.12749e+06
PTP1167	11.8	539.393	539.35	MW_538.38565	Unknown	1.45798e+07	6.93102e+06	1.60013e+07	7.53381e+06	9.52969e+06	9.70492e+06	1.48623e+07	1.07058e+07	9.56788e+06	1.19874e+07	8.85452e+06	8.0136e+06	9.36252e+06	1.19887e+07	5.53041e+06	10377203	8.72903e+06	1.13164e+07	9.82009e+06	9.45952e+06	1.04764e+07	1.15239e+07	1.33002e+07	1.20496e+07	1.16201e+07	8.31794e+06	7.38428e+06	8.76654e+06	5.96625e+06	1.19316e+07	9.94292e+06	7.45883e+06	6.78246e+06	8.43534e+06	7.20202e+06	5.7756e+06	4.85187e+06	4.4914e+06	9.49168e+06	7.04334e+06	6.35833e+06	7.48166e+06	7.28435e+06	4.67955e+06
PTP1168	11.22	457.232	457.232	NP-059334	Alkaloid	3.14416e+08	2.76831e+08	2.66246e+08	2.81424e+08	2.73708e+08	284255637	274559256	2.89088e+08	2.70496e+08	2.69981e+08	2.65334e+08	2.68246e+08	2.63518e+08	2.53264e+08	2.90276e+08	2.72553e+08	2.48891e+08	2.70439e+08	2.9205e+08	2.63885e+08	2.86783e+08	2.62547e+08	2.59419e+08	2.73809e+08	2.70482e+08	2.65366e+08	2.61779e+08	2.36195e+08	2.7085e+08	2.44552e+08	2.79017e+08	2.94393e+08	2.73021e+08	2.52715e+08	2.46067e+08	2.72838e+08	2.59529e+08	2.94871e+08	2.60625e+08	2.60119e+08	2.72963e+08	2.42434e+08	2.58697e+08	2.39136e+08
PTP1170	0.81	354.108	85.029	MW_353.10091	Unknown	502034	466321	404669	608814	785439	403628	850413	778820	1.05961e+06	286191	624664	776619	1.20869e+06	885452	674346	576866	1.21629e+06	380957	813964	1.33891e+06	895256	1.01378e+06	997943	1.00065e+06	1.14297e+06	615124	1.50363e+06	907244	1.20578e+06	1.00341e+06	1.01095e+06	1.25231e+06	1.11052e+06	1.91632e+06	2.54148e+06	981827	1.44782e+06	1.35618e+06	736229	1.51044e+06	1.05034e+06	1.67822e+06	1.48697e+06	1.20149e+06
PTP1171	13.1	838.56	838.556	MW_837.55221	Unknown	2.97849e+07	2.92091e+07	2.67166e+07	3.37282e+07	1.34861e+07	2.83781e+07	2.80701e+07	1.19933e+07	4.31891e+07	2.41801e+07	3.60501e+07	2.98392e+07	2.24307e+07	3.55312e+07	3.12927e+07	4.17802e+07	1.6001e+07	2.85082e+07	2.7264e+07	1.65642e+07	1.69139e+07	1.88903e+07	2.34942e+07	1.86329e+07	1.21781e+07	3.07982e+07	1.46444e+07	3.73837e+07	5.076e+07	3.35225e+07	4.32767e+07	3.05728e+07	3.15818e+07	1.40662e+07	1.48059e+07	3.41619e+07	3.04921e+07	3.63639e+07	2.79576e+07	1.91324e+07	4.07194e+07	1.20052e+07	2.84792e+07	3.18721e+07
PTP1173	3.86	350.095	350.095	MW_349.08794	Unknown	1.73824e+06	3.19709e+06	1.30007e+06	3.36862e+06	3.35816e+06	1.52866e+06	1.49628e+06	2.92004e+06	3.21712e+06	684580	3.07937e+06	1.69498e+06	2.86227e+06	3.45248e+06	3.23414e+06	1.39209e+06	2.22525e+06	3.29593e+06	2.59246e+06	1.60042e+06	1.57561e+06	2.32459e+06	2.30149e+06	2.87487e+06	3.91991e+06	1.74108e+06	1.93799e+06	2.919e+06	1.52007e+06	2.27059e+06	1.18808e+06	1.85871e+06	2.05789e+06	2.30449e+06	839920	1.85667e+06	3.21332e+06	1.17498e+06	1.6101e+06	1.79895e+06	1.65246e+06	1.94513e+06	2.28627e+06	1.3379e+06
PTP1174	0.79	366.133	366.133	MW_365.12595	Unknown	9.42254e+06	4.40641e+07	1.96595e+07	1.5752e+07	1.06058e+07	9.99193e+06	1.8322e+07	3.96887e+06	1.39466e+07	3.30239e+07	2.05608e+07	1.35864e+07	1.54349e+07	2.31205e+07	6.07666e+07	2.00798e+07	9.57163e+06	2.22374e+07	1.60547e+07	1.25235e+07	1.51067e+07	6.0705e+06	1.23451e+07	1.41434e+07	7.94104e+06	1.61049e+07	7.72237e+06	1.68484e+07	1.0054e+07	1.80792e+07	1.40881e+07	6.39642e+06	7.88099e+06	1.68463e+07	2.12741e+06	1.60439e+07	1.78354e+07	9.7005e+06	1.59527e+07	1.12496e+07	1.91391e+07	6.10089e+06	1.22171e+07	9.80266e+06
PTP1175	3.57	291.174	139.039	Catechin	Flavonoids	4.63599e+07	1.39556e+08	1.11722e+08	2.16349e+08	1.13806e+08	2.47949e+08	3.41653e+08	2.41851e+08	2.92615e+08	3.05733e+08	3.53688e+08	1.88321e+08	2.40185e+08	3.09636e+08	3.94422e+08	5.46906e+07	2.35131e+08	3.01779e+08	251881350	4.4188e+07	2.43041e+08	3.65526e+08	3.7537e+08	2.93272e+08	3.29438e+08	4.28545e+08	6.63639e+07	2.67049e+08	1.59977e+08	3.69895e+08	2.46375e+08	4.6091e+08	2.06439e+08	1.85728e+08	1.99247e+08	2.03499e+08	5.62197e+08	201993317	3.55205e+08	1.7569e+08	3.31489e+08	1.68412e+08	2.26164e+08	1.92248e+08
PTP1180	0.61	265.112	265.112	Thiamine	Vitamin	8.4565e+06	1.21284e+07	7.17987e+06	6.668e+06	8.75108e+06	6.17627e+06	8.94147e+06	7.56614e+06	8.40761e+06	7.59362e+06	8.50259e+06	8.13928e+06	6.41024e+06	7.50828e+06	7.11162e+06	7.18121e+06	7.80493e+06	5.11272e+06	6.79422e+06	8.87798e+06	6.20726e+06	6.91822e+06	8.11033e+06	6.90102e+06	8.30849e+06	5.43843e+06	7.5983e+06	7.88703e+06	6.77514e+06	6.36739e+06	8.03281e+06	7.37758e+06	7.77693e+06	7.37317e+06	7.73133e+06	7.80389e+06	8.63103e+06	7.11009e+06	6.34247e+06	6.59829e+06	6.23752e+06	6.69161e+06	6.08751e+06	6.2786e+06
PTP1182	5.97	355.173	355.172	MW_354.39862	Others	1.51877e+07	9.01553e+06	1.06892e+07	1.91153e+06	5.16446e+06	1.32491e+06	5.35672e+06	1.40312e+06	1.80468e+06	1.01511e+06	8.88323e+06	4.32908e+06	1.43693e+06	1.93647e+07	1.31535e+06	5.62153e+07	726005	2.03387e+07	8.63593e+06	380602	1.2879e+08	1.84803e+06	3.23674e+06	3.08141e+07	737868	1.19636e+06	2.97949e+06	3.88848e+06	2.17165e+06	2.24768e+06	2.8079e+06	1.27404e+08	2.08515e+08	129331485	2.08247e+08	2.92816e+06	2.82985e+06	2.50082e+07	5.6273e+06	1.53767e+06	3.65325e+07	6.87151e+06	2.88808e+06	994781
PTP1184	5.23	449.108	449.108	Orientin	Flavonoids	1.9503e+07	2.04278e+08	4.13217e+08	8.3068e+07	6.50238e+07	38887517	9.39468e+07	8.03566e+07	2.51753e+07	1.85877e+08	5.87004e+07	3.33164e+07	6.96666e+07	8.01848e+07	170917669	8.26508e+07	4.10652e+07	8.76823e+07	5.53528e+07	2.21326e+08	8.55946e+07	7.82106e+07	9.11124e+07	6.0473e+07	8.56521e+07	9.38229e+07	6.08492e+07	1.10344e+08	3.28001e+07	6.3775e+07	8.03802e+07	7.33622e+07	129276300	6.25747e+07	3.03264e+07	1.33687e+08	1.6084e+08	2.30501e+08	3.85751e+07	1.11388e+08	7.6411e+07	8.0952e+07	4.21318e+07	3.15325e+07
PTP1188	4.19	455.149	107.05	NP-036842	Stilbene	47680.1	291397	403389	812788	1.36222e+07	1.37088e+06	439612	4.39951e+06	2.86232e+06	318897	112991	6.04282e+06	333319	1.66705e+06	75066.9	5.23342e+06	218168	568021	707589	1.49308e+06	613838	2.75529e+06	1.10524e+08	111487	1.5737e+06	1.18765e+06	5.34234e+06	3.08679e+06	256390	4.41473e+06	225994	1.42453e+07	1.12633e+06	960974	2.16645e+06	127386	8.17759e+06	438400	2.41462e+06	369278	461106	737672	1.76807e+06	5.05285e+06
PTP1190	11.92	418.76	502.329	MW_835.50458	Unknown	585661	1.51226e+06	590973	1.69917e+06	1.07081e+06	1.08788e+06	350405	1.52197e+06	1.08262e+06	365004	735740	1.73771e+06	2.13251e+06	1.19079e+06	363839	829767	1.57583e+06	712518	752197	871877	902098	1.05384e+06	1.39484e+06	940563	960206	1.152e+06	362460	987293	723827	1.01601e+06	654454	711614	198535	931077	712649	393907	470181	382601	1.47728e+06	801793	403332	841778	796922	1.20296e+06
PTP1195	3.8	293.099	293.099	N-(Tetrahydrofuran-2-ylmethyl)quinoline-8-sulfonamide	Others	24739.4	472944	156780	325528	405292	3.57781e+06	221186	378332	716807	437762	133492	393809	2.01913e+06	543664	309366	687126	247445	748942	368140	14714.7	286783	1.32147e+06	6.13853e+06	163802	340013	286670	1.40254e+06	248418	338100	8.00619e+06	169362	1.1273e+06	255176	185342	276890	567671	8.21097e+06	467729	728724	101236	359318	338426	1.64554e+06	335188
PTP1196	9.3	553.299	553.298	MW_552.29149	Unknown	5.04557e+06	2.13985e+07	1.11827e+06	9.71916e+06	2.1502e+06	2.82869e+06	6.14005e+06	6.73739e+06	8.58248e+06	7.18573e+06	5.80166e+06	1.30872e+07	1.58992e+07	5.40673e+06	2.50019e+06	134672836	8.6302e+06	3.77545e+07	1.87075e+07	2.06299e+06	8.78154e+06	4.52585e+06	1.25764e+07	3.42575e+07	7.52832e+06	6.03444e+06	6.08611e+06	1.83327e+06	8.4359e+06	2.01952e+07	4.60044e+06	1.57217e+07	3.07316e+06	1.04302e+07	4.54912e+07	8.1828e+06	1.06095e+06	6.72127e+06	2.02554e+07	2.87798e+06	3.80182e+06	8.06164e+06	1.99031e+07	1.03289e+07
PTP1197	6.7	465.103	319.045	Myricitrin	Flavonoids	1428.6	33244.9	720.537	2491.51	273642	13558.2	2364.96	10162.7	4784.93	2804.77	2593.93	3723.36	980.316	17714.4	5428.47	5820.04	3009.21	10245.7	1552.22	6991.71	2740.93	5671.66	11571.6	4902.65	1278.04	13600	3939.58	5290.38	3708.7	1520.77	4952.99	9083.62	4465.92	5203.29	12825.4	1141.55	7735.56	6187.93	7959.42	5607.46	ND	604.596	7486.57	2235.89
PTP1203	6.56	617.203	455.149	MW_616.19548	Unknown	188564	116386	488774	376167	4.22207e+06	53312.3	108710	402541	167603	634629	390808	196437	416023	461428	139952	2.00971e+07	163619	1.41379e+07	1.01539e+07	665822	3.66602e+06	102374	759955	879916	306178	223040	174960	276296	67273.8	78657.4	66936.1	2.20674e+06	1.11216e+06	1.43324e+06	1.02483e+07	40923.9	212815	5.69865e+06	3.30114e+06	169627	444412	101429	296442	793102
PTP1205	0.79	365.085	365.085	MW_364.07775	Unknown	6.17441e+07	2.69042e+08	1.18698e+08	1.09448e+08	7.11087e+07	6.42023e+07	1.18746e+08	3.06435e+07	9.22488e+07	276441726	1.09114e+08	103713004	1.01921e+08	1.54716e+08	352937630	1.29513e+08	6.16676e+07	132856412	1.0681e+08	8.07111e+07	1.01187e+08	4.41025e+07	7.92099e+07	8.46634e+07	4.07148e+07	1.08104e+08	5.8902e+07	1.34534e+08	6.46786e+07	1.33673e+08	9.35474e+07	4.1146e+07	5.20477e+07	1.09614e+08	1.89993e+07	9.7029e+07	1.04064e+08	6.38474e+07	1.06588e+08	7.46387e+07	124222568	3.77929e+07	8.15263e+07	6.94079e+07
PTP1206	0.81	174.087	114.055	5-Guanidino-2-oxopentanoate	Others	3.23803e+06	1.9092e+06	2.23873e+06	2.08794e+06	510137	7.4964e+06	4.47534e+06	1.45586e+06	4.08065e+06	6.05258e+06	1.6025e+06	4.9374e+06	2.94924e+06	1.64722e+06	1.25614e+06	2.036e+06	5.53616e+06	1.14801e+06	2.21039e+06	2.58761e+06	748040	2.44069e+06	5.1135e+06	2.04273e+06	3.20691e+06	4.62319e+06	1.33782e+06	2.02484e+06	2.0543e+06	3.27772e+06	1.8565e+06	2.96038e+06	3.12051e+06	3.1975e+06	260898	1.95798e+06	2.27975e+06	2.36918e+06	2.25776e+06	2.5979e+06	2.81919e+06	2.69075e+06	1.40063e+07	2.28726e+06
PTP1207	0.92	234.181	234.181	MW_233.17418	Unknown	4.46802e+06	537711	380512	265474	662286	171249	303154	436714	577221	229969	344400	152505	313223	521035	498092	261052	390146	275707	283855	753534	279304	233994	446108	592286	396097	316375	420997	366589	516283	150306	277141	307937	442496	387114	171206	409340	290500	404846	227664	169009	467460	207109	216911	195235
PTP1210	10.4	457.368	457.367	MW_457.36785	Triterpene	8.50663e+06	1.49911e+06	1.16793e+07	1.94463e+06	3.00794e+06	1.44588e+06	2.63638e+06	4.73979e+06	2.01224e+06	9.89412e+06	1.70223e+06	4.29699e+06	6.44714e+06	1.29106e+07	2.07797e+06	5.63449e+06	1.98014e+06	2.35082e+06	1.39741e+06	3.37287e+06	2.29385e+06	3.03131e+06	3.45876e+06	2.34283e+06	4.34081e+06	1.63559e+06	1.47444e+06	3.82766e+06	1.14008e+06	3.70605e+06	2.15812e+06	1.78541e+06	2.22715e+06	6.50035e+06	2.08653e+06	1.21216e+06	1.19848e+06	4.89817e+06	3.48906e+06	1.19993e+06	2.87982e+06	2.75644e+06	2.61922e+06	1.25463e+06
PTP1211	2.33	322.001	261.98	MW_320.99393	Unknown	176460	1.06195e+06	1.3408e+06	531299	324913	598680	1.23512e+06	1.34083e+06	634345	2.96431e+06	421788	933855	640009	1.16545e+06	710586	10527.3	851649	346780	448698	1.95309e+06	136897	486007	898435	690099	597925	933353	822176	101331	637454	333604	63220.3	415709	216171	583732	127690	1.2715e+06	441491	199076	63079.6	618513	528079	11308	85477.5	9153.17
PTP1214	6.39	289.071	153.018	Eriodictyol	Flavonoids	2.53217e+06	53238.7	3.91545e+06	5.85732e+06	28918.6	5.73605e+06	692367	2.32123e+06	78134.7	4.01112e+06	6.14273e+06	892111	77968.2	76701.8	50038.8	4923.77	1.45914e+06	9.21361e+06	2.52691e+06	6802.06	16875.8	1.22545e+06	6262.47	4.42788e+06	982679	629701	4.75072e+06	76860.1	404700	20172.8	6.45335e+06	434710	6.41338e+06	2.53134e+06	982765	3.38138e+06	242092	991922	31490.2	305630	5.83781e+06	53931.7	77648.9	361484
PTP1216	5.68	465.103	303.05	MW_465.10314	Unknown	1.03228e+06	4.43942e+07	3.82661e+07	6.60251e+06	6.39157e+07	1.57336e+07	1.19462e+07	2.9348e+07	1.3528e+07	1.98863e+07	7.62092e+06	2.27878e+07	1.7191e+07	2.12947e+07	6.55371e+06	3.42224e+07	2.16175e+07	1.89387e+07	9.31099e+06	5.2766e+06	1.10311e+07	9.93962e+06	1.15761e+07	1.22059e+07	1.03076e+07	1.14595e+07	3.75121e+07	1.29417e+07	1.08989e+07	2.12926e+07	1.27555e+07	2.20889e+07	7.05377e+07	3.00918e+07	2.84828e+07	1.43742e+07	1.47898e+07	4.8155e+07	2.68931e+07	1.45194e+07	1.64766e+07	2.69075e+07	2.09825e+07	1.25517e+07
PTP1217	5.76	393.152	393.151	MW_392.14454	Unknown	8.91166e+06	2.31757e+07	9.43293e+06	3.63949e+07	6.53191e+06	1.03137e+07	1.97733e+07	1.9454e+07	1.72756e+07	4.72045e+07	1.20306e+07	2.65556e+07	2.84543e+07	3.17298e+07	1.07032e+07	1.02623e+07	2.79415e+07	3.27851e+07	1.34244e+07	7.98996e+06	1.09365e+07	1.46347e+07	8.98962e+06	1.37082e+07	1.2864e+07	2.75564e+07	9.94748e+06	2.542e+07	1.57027e+07	3.12494e+07	1.17593e+07	1.29166e+07	2.47689e+06	1.17806e+07	5.61698e+06	1.61886e+07	2.26409e+07	9.98583e+06	2.4508e+07	1.11484e+07	1.36858e+07	1.32493e+07	2.27118e+07	1.35731e+07
PTP1218	11.13	405.199	323.195	MW_404.19192	Unknown	1.74544e+07	2.71871e+07	1.62646e+07	1.30887e+07	1.74029e+07	2.65197e+07	1.09126e+07	7.95754e+06	2.18639e+07	1.2559e+07	1.50364e+07	2.03192e+07	2.16809e+07	1.15889e+07	1.68118e+07	1.23995e+07	1.40625e+07	1.48421e+07	1.20923e+07	1.16208e+07	1.1389e+07	1.53397e+07	1.51562e+07	1.5958e+07	2.03597e+07	1.75774e+07	2.98545e+07	1.03768e+07	2.20568e+07	2.03985e+07	3.37898e+07	4.08911e+07	1.8646e+07	1.62935e+07	1.50921e+07	1.20031e+07	2.33171e+07	4.55254e+07	1.60515e+07	2.67254e+07	2.67425e+07	1.61552e+07	2.96931e+07	2.95297e+07
PTP1225	0.76	421.959	421.959	MW_420.95177	Unknown	1.28887e+06	1.33944e+06	1.48302e+06	1.06291e+06	727496	942237	1.28818e+06	1.91827e+06	3.19021e+06	1.93079e+06	1.99956e+06	2.73544e+06	2.40407e+06	2.27188e+06	1.19867e+06	1.4147e+06	1.1493e+06	1.30707e+06	1.10472e+06	3.0931e+06	1.62192e+06	1.16174e+06	1.92607e+06	1.09182e+06	493612	1.3818e+06	1.15323e+06	1.42111e+06	1.36579e+06	1.24035e+06	1.93229e+06	1.34345e+06	1.13985e+06	761152	2.79553e+06	1.46438e+06	1.43193e+06	1.34184e+06	1.80531e+06	1.55331e+06	2.05159e+06	2.47674e+06	1.62962e+06	1.52259e+06
PTP1226	3.03	418.171	106.066	MW_417.16396	Unknown	4.71258e+06	721882	2.58859e+06	2.15487e+06	3.80724e+06	2.5104e+06	4.20087e+06	1.62159e+07	1.58518e+06	8.38353e+06	2.93377e+06	1.50575e+06	6.53045e+06	1.83294e+06	847865	1.0158e+06	2.49819e+06	2.14685e+06	3.72143e+06	2.4457e+06	1.90863e+06	1.8734e+06	4.67645e+06	2.46669e+06	2.34523e+06	2.25583e+06	3.48608e+06	581893	2.98223e+06	3.86058e+06	394948	3.65137e+06	1.93719e+06	2.90549e+06	3.65686e+06	1.37475e+06	2.11376e+06	984960	6.58629e+06	3.53829e+06	846427	3.81852e+06	4.10649e+06	3.20677e+06
PTP1227	0.95	488.177	182.081	MW_487.16965	Unknown	414906	859720	628452	1.0384e+06	193806	51607.2	432232	291036	350957	252986	185317	122495	1.21988e+06	468695	303585	820000	376080	624879	347172	417569	430111	57437.4	405882	330585	35362.6	247257	50722.4	138586	292006	145532	79772.8	379668	122928	142929	197692	491218	279399	177802	364121	95184.9	159809	492553	629362	61849.9
PTP1228	5.86	253.144	217.122	(8aR,12S,12aR)-12-Hydroxy-4-methyl-4,5,6,7,8,8a,12,12a-octahydro-2H-3-benzoxecine-2,9(1H)-dione	Others	282258	882350	246845	79124.1	241558	143445	24869.8	359599	84995.9	137435	47456.4	65799.9	305107	126225	15208.6	86733.9	677616	102193	52965.9	107988	199449	150875	235259	88953	404773	92786	159448	587686	92092.7	44066	551647	45579	109815	237374	157744	236485	80428.2	113580	191418	88902.3	208802	78411.7	179887	83413.5
PTP1229	11.55	993.578	993.574	MW_992.57030	Unknown	1.51653e+06	2.89755e+06	3.57924e+06	2.76051e+06	1.90045e+06	1.37254e+06	1.49345e+06	4.46394e+06	3.21182e+06	2.72853e+06	903915	1.40013e+06	4.87001e+06	3.4844e+06	1.3181e+06	1.40039e+06	2.83303e+06	1.51635e+06	1.27018e+06	2.5983e+06	2.93259e+06	2.27013e+06	2.29787e+06	2.35026e+06	1.29427e+06	1.32768e+06	1.861e+06	1.77241e+06	3.09785e+06	5.35882e+06	893890	2.44734e+06	903355	3.32592e+06	4.76758e+06	2.57824e+06	998799	434197	2.59791e+06	1.67749e+06	511148	6.55599e+06	3.87044e+06	2.43958e+06
PTP1230	6.59	289.071	289.071	2,6,3',4'-Tetrahydroxy-2-benzylcoumaranone	Others	843045	4.85016e+06	1.10375e+06	560971	321240	6.9288e+06	279130	464986	8.29406e+06	2.3759e+06	462446	1.50604e+06	2.29854e+07	9.40415e+06	1.21818e+06	1.1002e+06	2.60311e+06	1.11877e+07	1.61784e+06	472893	80282.5	349265	172101	187933	4.41994e+06	732971	2.87955e+06	6.27444e+06	151793	848438	1.73398e+06	595093	7.43223e+07	1.76073e+07	871302	2.36721e+06	298018	2.42571e+07	1.20641e+06	532451	1.91162e+07	1.00128e+07	2.00345e+06	326085
PTP1231	11.82	631.419	631.418	MW_630.41185	Unknown	ND	2.79265e+06	1.78471e+06	2.72618e+06	6.1524e+06	514849	3.87251e+06	1.24203e+06	2.20773e+06	978223	2.78565e+06	1.91561e+07	5.54204e+06	2.27028e+06	2.09204e+06	2.38719e+06	2.44263e+06	905438	1.14231e+06	660915	2.60627e+06	717828	3.31935e+06	3.30068e+06	1.86251e+06	6.37813e+06	2.58446e+06	1.37183e+06	3.72856e+06	4.9694e+06	646443	6.49019e+06	ND	3.7493e+06	1.38692e+06	4.15488e+06	2.04695e+06	ND	1.39112e+06	2.22026e+06	657419	5.13182e+06	4.21304e+06	3.29117e+06
PTP1239	11.61	427.304	427.303	Leupeptin	Others	2.37463e+07	2.37913e+07	2.41797e+07	2.89187e+07	3.57418e+07	2.71313e+07	1.59263e+07	3.74023e+07	3.07203e+07	4.25968e+07	3.09843e+07	2.34343e+07	4.53328e+07	1.70177e+07	3.97418e+07	1.75683e+07	2.88582e+07	1.83495e+07	5.99737e+07	4.31862e+07	4.67882e+07	4.24979e+07	2.50046e+07	1.66763e+07	2.43078e+07	1.96327e+07	2.11771e+07	2.18575e+07	1.5028e+07	1.7353e+07	3.23841e+07	1.67227e+07	1.88489e+07	1.38325e+07	2.93589e+07	1.84376e+07	2.55751e+07	4.04194e+07	1.22786e+07	2.11146e+07	1.85624e+07	15104068	1.93738e+07	1.60013e+07
PTP1241	4.32	447.184	447.184	9,16-dihydroxy-6-(hydroxymethyl)-2,6,11-trimethyl-14-oxo-15-oxatetracyclo[8.7]heptadec-12-en-8-yl acetate	Triterpene	4.70868e+06	2.27107e+07	39895841	6.37759e+07	1.96012e+07	5.93498e+07	9.94769e+07	3.05002e+07	3.26173e+07	1.57081e+07	3.59013e+07	7.46685e+06	2.9059e+07	6.7861e+07	4.31603e+07	3.55871e+06	2.35266e+07	6.79829e+07	3.97599e+07	1.70128e+07	4.1314e+07	4.95726e+07	2.60861e+07	4.2338e+07	6.11096e+07	6.54385e+07	4.65731e+07	2.70181e+07	5.65e+07	9.11631e+07	3.65005e+07	5.81562e+07	5.01844e+07	3.34154e+07	3.2086e+07	7.66903e+07	5.87713e+07	6.90033e+07	9.44173e+07	7.91707e+07	4.45655e+07	3.49688e+06	6.85847e+06	8.23097e+06
PTP1243	6.79	455.189	455.188	MW_454.18156	Unknown	1.3087e+07	1.27975e+07	3.3998e+06	3.41408e+06	5.39791e+06	2.08639e+06	1.77914e+06	7.35535e+06	3.61932e+06	1.74128e+06	2.87841e+06	4.96299e+06	4.24692e+06	1.77262e+06	2.10202e+06	2.78591e+08	5.62182e+06	1.77629e+08	9.47682e+07	4.15675e+06	2.66388e+07	4.37419e+06	4.08934e+06	3.26077e+07	3.89122e+06	3.63091e+06	2.94439e+06	1.05052e+07	1.68592e+06	1.98234e+06	4.87125e+06	5.75376e+07	3.25148e+07	1.77821e+07	7.41975e+07	3.23156e+06	8.71956e+06	4.73565e+07	1.18357e+08	2.4584e+06	9.4051e+06	7.08001e+06	1.28461e+07	7.68723e+06
PTP1244	5.11	445.266	445.265	MW_444.25861	Unknown	5.85639e+06	632619	364140	4.94156e+06	4.85539e+06	5.50491e+06	9.10911e+06	1.078e+06	8.87698e+06	3.7511e+06	2.60988e+06	353437	1.1644e+07	1.04615e+07	1.92413e+06	137006	3.42153e+06	2.31083e+07	2.15664e+07	1.16927e+06	1.68021e+06	1.14578e+07	1.19252e+07	6.79616e+06	7.28046e+06	7.50394e+06	9.4018e+06	1.21579e+06	2.94477e+06	2.79644e+06	883241	6.59855e+06	1.563e+07	2.53157e+07	2.11564e+07	1.41262e+07	1.75937e+07	4.76706e+06	2.42831e+07	1.27842e+07	1.38969e+07	95205.3	ND	607376
PTP1245	1.84	504.208	166.086	MW_471.17418	Unknown	12116.7	117739	8128.74	22112.4	22286.4	20124.9	16208.4	17634.6	14314.5	32702.6	2549.15	9954.37	55579.9	9397.53	22499.1	33597	8681.75	17836.7	9193.77	33573.2	18572.1	8798.75	17062.4	30288	3248.81	15330.1	20012.5	10383.4	13269.5	19718	8600.87	39871	16531.3	27866.3	30630.3	24270.3	38717.8	14429.3	47218.2	9058.32	36219	9368.12	90336.3	18575.4
PTP1251	0.76	171.077	171.077	MW_170.06932	Unknown	494820	276272	704486	220642	115389	357291	452261	114994	118772	1.37387e+06	395451	339843	347047	203590	660983	389787	197001	365718	137309	298056	539450	243770	257345	165340	251305	376401	147294	294262	283160	274462	204207	170335	177396	326176	64008.8	267823	292668	251063	356730	130205	248374	135995	155512	327515
PTP1253	4.74	434.202	85.029	2-(2-phenylethoxy)-6-{[(3,4,5-trihydroxyoxan-2-yl)oxy]methyl}oxane-3,4,5-triol	Others	155002	2.75079e+06	3.54189e+06	777836	843694	263508	539734	952266	485096	1.38364e+06	327665	651652	1.29071e+06	918523	4.57475e+06	350617	733059	455130	456445	865810	701329	523397	1.22388e+06	640644	432886	808127	280600	794640	2.00464e+06	537103	892277	497780	683862	883504	564431	673639	248540	254127	652770	536255	448091	450727	519913	412259
PTP1255	0.61	277.129	263.028	Triethyl citrate	Others	121446	141610	105477	82965.3	90425.1	82082.6	105920	101171	97824.3	115562	119385	116511	112923	117210	156815	127447	104296	75622.3	126833	188983	116897	129385	106711	134251	86789.5	93094.8	177057	103996	99825.5	96069.6	93037	80910.5	101996	125028	108432	86428.9	91504.3	93753.1	128776	124372	114968	134110	122104	98398.4
PTP1257	9.56	291.229	291.229	5-Dihydrotestosterone	Triterpene	242862	124067	171389	171411	174623	363966	157151	200755	219648	124951	135766	165867	289781	169356	175783	122904	118032	127486	207290	81165.5	247282	137333	201855	152600	119414	132036	97962.4	151999	151306	232984	174708	159763	129992	130865	162313	156509	172828	152284	159580	180137	117776	121461	168045	234100
PTP1258	11.56	423.24	405.229	MW_844.46543	Triterpene	2.40164e+06	1.2129e+06	2.76535e+06	1.28706e+06	1.53048e+06	1.50887e+06	2.21891e+06	1.71802e+06	1.61196e+06	2.33709e+06	1.309e+06	1.47958e+06	1.86474e+06	2.27461e+06	969917	1.91235e+06	1.30233e+06	1.73678e+06	1.17942e+06	1.57883e+06	1.8635e+06	1.73082e+06	2.21399e+06	2.35476e+06	2.00091e+06	1.39015e+06	1.46476e+06	1.31992e+06	1.10031e+06	2.06214e+06	2.03319e+06	1.45888e+06	1.31765e+06	1.50494e+06	1.77619e+06	1.01792e+06	841469	1.03392e+06	2.48635e+06	1.4669e+06	1.37045e+06	1.8796e+06	1.56153e+06	1.01597e+06
PTP1262	12.66	900.557	900.558	MW_899.54979	Unknown	520056	1.0026e+06	366284	1.38444e+06	527218	717599	570861	915599	988587	262751	626381	860639	382306	794579	461530	786595	810598	950671	909946	638378	597633	984921	719126	1.9903e+06	980358	859977	611583	1.01038e+06	991893	887928	901794	858782	1.06475e+06	819919	1.48294e+06	929717	619885	1.24992e+06	529679	1.00785e+06	996072	823210	769730	921603
PTP1265	5.93	273.076	273.076	Naringeninchalcone	Polyphenol	2.42588e+06	1.35751e+07	1.15361e+07	1.06736e+07	4.53847e+06	1.77101e+07	5.70452e+06	3.51007e+06	1.35576e+07	1.31869e+07	7.50164e+06	6.45093e+06	9.13638e+06	6.79618e+06	5.36434e+06	8.43428e+06	1.47348e+07	9.06378e+06	4.53287e+06	3.42528e+06	1.67933e+06	6.40189e+06	9.67646e+06	4.96231e+06	8.72693e+06	1.32352e+07	1.33593e+07	1.1347e+07	3.7498e+06	1.02746e+07	1.18054e+07	2.89126e+06	1.44967e+07	1.32594e+07	8.32923e+06	4.99411e+06	2.10283e+06	1.38744e+07	1.15176e+07	7.21289e+06	8.47653e+06	1.52507e+07	9.40431e+06	6.96591e+06
PTP1266	4.93	501.195	501.194	NP-007793	Others	1.68998e+07	1.13869e+07	1.45936e+08	1.14034e+07	7.22632e+06	1.43957e+07	1.04613e+07	2.4993e+07	8.79525e+06	2.2223e+07	7.90443e+07	8.15062e+06	1.41473e+07	1.52719e+07	9.94222e+06	2.45367e+08	2.89617e+07	5.15736e+07	6.11865e+07	4.53538e+06	9.23618e+07	6.98825e+07	3.29383e+06	1.62122e+08	1.98825e+07	2.89649e+07	3.44702e+06	8.25061e+07	1.07343e+07	7.89814e+06	2.11226e+07	1.99139e+08	2.87022e+08	1.79311e+08	184933272	4.8346e+07	1.1158e+07	1.23456e+08	1.54789e+08	5.85537e+07	2.16094e+07	1.26342e+07	2.62286e+07	8.25832e+06
PTP1267	10.83	341.266	341.266	NP-015382	Lipids	1.02386e+07	9.56929e+06	1.1245e+07	9.8442e+06	8.88622e+06	9.97938e+06	9.14241e+06	1.11652e+07	1.13468e+07	8.64344e+06	1.04057e+07	9.60182e+06	1.11102e+07	9.32063e+06	1.0829e+07	9.55454e+06	9.79499e+06	9.08319e+06	1.34384e+07	1.0069e+07	1.11682e+07	9.31201e+06	9.0979e+06	1.03087e+07	9.05122e+06	9.37922e+06	8.78718e+06	8.54474e+06	8.8655e+06	8.26865e+06	9.25958e+06	7.99916e+06	8.48258e+06	9.44792e+06	9.2335e+06	9.39795e+06	8.43499e+06	8.25383e+06	8.70528e+06	8.45417e+06	8.31493e+06	7.39589e+06	7.68004e+06	8.24676e+06
PTP1268	11.43	583.337	583.337	MW_582.32945	Unknown	6.87435e+07	6.44327e+07	7.40932e+07	5.42067e+07	6.1446e+07	6.49477e+07	7.97969e+07	6.47829e+07	6.46759e+07	7.48202e+07	6.32018e+07	6.19045e+07	6.57789e+07	6.12533e+07	5.42769e+07	6.02962e+07	5.46661e+07	6.53124e+07	6.30051e+07	7.97372e+07	6.66713e+07	6.03271e+07	6.13525e+07	7.60852e+07	6.09681e+07	4.85529e+07	5.26052e+07	6.2978e+07	7.76125e+07	5.97963e+07	5.39484e+07	5.13049e+07	5.45171e+07	7.73514e+07	6.52323e+07	7.42083e+07	5.78012e+07	4.38307e+07	5.08573e+07	7.1304e+07	5.90099e+07	4.49234e+07	5.41096e+07	4.88105e+07
PTP1269	5.61	489.231	489.23	Vardenafil	Others	5.257e+06	6.48116e+07	3.32071e+07	1.3015e+08	2.46181e+07	4.32045e+07	5.83264e+07	5.38159e+06	1.218e+07	1.80097e+07	1.13161e+08	2.06411e+07	8.93497e+07	2.07763e+08	1.24098e+07	2.63516e+08	4.12153e+07	340341559	3.72885e+08	4.25543e+07	2.66118e+08	3.88932e+07	57546176	2.59855e+08	8.6676e+06	2.87317e+07	2.72122e+07	5.82157e+07	1.91826e+07	7.16758e+07	3.14097e+07	2.01378e+08	2.71412e+08	3.37642e+08	3.42728e+08	3.25668e+07	2.21121e+07	3.97503e+08	2.05157e+08	4.16483e+07	4.60253e+07	4.08581e+07	1.46749e+07	2.16589e+07
PTP1271	11.38	247.17	201.164	NP-004038	Others	2.63225e+07	2.61649e+07	3.74816e+07	1.6831e+07	2.25924e+07	2.19632e+07	2.60461e+07	2.58854e+07	2.27457e+07	2.93975e+07	2.18227e+07	1.9347e+07	2.67974e+07	2.26459e+07	2.79098e+07	2.15535e+07	2.01556e+07	2.39861e+07	2.06671e+07	2.98453e+07	2.43455e+07	1.93483e+07	2.03308e+07	2.60728e+07	2.07306e+07	2.08716e+07	3.04588e+07	1.80074e+07	2.5396e+07	2.36354e+07	2.38483e+07	2.62389e+07	2.2751e+07	2.95343e+07	2.99263e+07	2.41762e+07	2.44931e+07	1.93922e+07	2.43976e+07	2.23012e+07	2.20712e+07	3.02598e+07	3.06705e+07	2.06328e+07
PTP1272	0.92	456.208	456.207	MW_455.20055	Unknown	759594	883688	440300	542860	786603	654944	333122	813795	546942	421791	603379	663581	642343	592713	577111	626063	559571	671707	738795	909791	883405	747978	932834	1.03723e+06	673783	542328	882824	687574	611684	662193	767088	1.01704e+06	729786	873784	1.22243e+06	697102	598726	1.1031e+06	615268	614729	682794	690546	780443	835674
PTP1273	9.13	387.194	331.13	MW_386.18614	Unknown	440588	2.17632e+06	522248	572117	499739	441757	509320	583693	449796	563310	512309	490088	621784	524983	642242	444628	677906	466740	439122	582284	651165	515361	479891	474952	450663	625246	477325	562977	614167	590881	545711	564833	424614	512456	477231	551020	592664	452776	541017	498463	483878	504085	543937	528537
PTP1277	7.3	681.213	107.05	MW_680.20525	Unknown	67964	14692.4	140934	34485.9	3.13705e+06	392443	34321	191121	96116.7	87258.4	1872.47	5.49383e+06	60662.9	1.56537e+06	25306.9	1.02251e+06	68882	136632	94735.1	2.73429e+06	101979	84996.6	351436	1389.74	1.14427e+06	81783.3	123016	184881	10418	82116	8199.46	1.59013e+06	181727	73556.5	56616.3	32749.8	75176.7	159395	209142	9034.99	40828.1	147301	1.28622e+06	715351
PTP1278	12.94	547.473	547.473	MW_546.46605	Unknown	18727.4	95801.4	203209	155653	108650	52783.7	81126.9	186208	39245.9	112325	127384	35303.9	149427	58301.8	49594.3	167248	249826	223620	157267	189379	63409.6	46557.9	182738	293006	59834.4	77043.9	159718	39843.4	141346	121484	31950.1	214431	176358	172299	128931	55016.8	241862	372320	102680	154001	110720	110216	94368.8	99168.5
PTP1279	1.98	488.053	163.039	MW_974.09864	Unknown	2.52485e+06	1.35567e+07	3.69039e+06	9.98619e+06	1.35362e+06	2.05952e+06	9.10478e+06	2.61399e+06	7.88279e+06	1.21575e+06	5.19302e+06	6.96822e+06	1.02737e+07	7.46337e+06	1.144e+07	3.35474e+06	9.70788e+06	1.13722e+07	3.15992e+06	318242	1.86824e+07	3.08281e+06	3.62327e+06	6.26894e+06	1.32093e+06	3.99255e+06	3.07045e+06	1.01398e+06	1.35637e+07	5.82971e+06	9.20295e+06	2.49997e+06	4.1684e+06	3.18011e+06	2.33862e+06	1.47377e+07	1.0545e+07	3.72521e+06	2.28631e+06	2.58169e+06	6.72245e+06	2.39252e+06	2.28483e+06	8.06501e+06
PTP1280	6.5	331.254	331.081	MW_330.24664	Unknown	2.14161e+08	1.65394e+08	2.14416e+07	4.46008e+07	5.05024e+06	4.89277e+06	4.3607e+06	6.4859e+06	2.74992e+06	1.14861e+08	1.10919e+07	4.71469e+06	5.99589e+06	4.5875e+06	6.44137e+07	2.2862e+08	4.8412e+06	1.51396e+07	1.45504e+07	6.31979e+07	3.00045e+07	4.81035e+06	4.68355e+06	8.1821e+06	9.26603e+06	5.68057e+06	6.94812e+06	6.57496e+06	5.27758e+06	4.03022e+06	5.88035e+06	5.29743e+06	5.74271e+06	5.61928e+06	2.59402e+07	5.22581e+06	1.31537e+07	4.10312e+06	4.48341e+06	8.26793e+06	5.53065e+06	1.55076e+07	6.32726e+06	5.35527e+06
PTP1281	11.77	406.237	406.237	MW_810.45932	Unknown	1.60598e+06	810031	1.53781e+06	1.00917e+06	819571	860809	1.76662e+06	1.19353e+06	1.33568e+06	1.27422e+06	909748	1.0737e+06	1.03415e+06	1.43768e+06	869350	1.15603e+06	879539	1.15517e+06	889761	1.15344e+06	1.13643e+06	1.18094e+06	1.07907e+06	1.14599e+06	1.25415e+06	1.05596e+06	953458	806374	844732	1.09066e+06	1.66817e+06	1.05268e+06	980534	1.33313e+06	952512	856894	608225	876457	1.12894e+06	845267	1.04941e+06	928813	924974	603937
PTP1285	12.41	467.387	467.387	MW_466.37938	Unknown	82994.7	263702	511804	791295	287547	534331	1.45e-09	391316	153316	69638.2	290025	186981	233359	62821.6	166356	518750	84347.7	310501	1.22056e+06	1.42554e+06	641297	418624	457387	43276.6	678114	230294	44522.6	418267	813178	489163	754315	ND	ND	246091	1.34785e+06	541079	133454	454967	103303	2.03455e+06	62787.8	515188	225409	373659
PTP1291	11	531.388	531.269	MW_530.37993	Unknown	1.32856e+08	119278172	1.37755e+08	1.13664e+08	1.36933e+08	1.31067e+08	1.22883e+08	1.1279e+08	1.26995e+08	1.09253e+08	116669595	1.2786e+08	1.25496e+08	1.11089e+08	1.24995e+08	1.20953e+08	1.18705e+08	1.19718e+08	1.16773e+08	1.24361e+08	1.3183e+08	1.21634e+08	1.27117e+08	1.13215e+08	1.15791e+08	114123528	115768741	1.09815e+08	1.10275e+08	1.06898e+08	1.12319e+08	1.25641e+08	118722221	1.17536e+08	1.08916e+08	1.17123e+08	1.12353e+08	1.15303e+08	1.14016e+08	1.12957e+08	1.17741e+08	1.06014e+08	1.02266e+08	1.01922e+08
PTP1292	5.83	209.154	165.127	exo-1,7,7-Trimethylbicyclo(2.2.1)hept-2-yl acrylate	Others	84587.3	183556	280084	178017	41500.9	96014.9	91902.8	124749	117276	315265	47780.5	92740.2	368956	144594	80557.7	146799	114342	178271	76199.1	49390.9	140745	68229.5	64144.7	63154.7	92611	153767	58325.1	129106	111869	146746	44158.2	175499	83533.9	204956	65287.2	81213.4	117219	92757	108631	50225	29002.4	104397	203731	44313
PTP1295	0.76	307.162	307.162	MW_306.15434	Unknown	692423	1.05776e+06	775266	571528	145855	468122	545136	202174	162662	2.29048e+06	296984	693974	934720	382225	749925	784661	422576	977427	424634	543434	341315	342409	204482	570831	ND	1.0056e+06	258945	418908	465964	977389	557963	532784	341256	445481	286492	717825	581660	462310	1.31177e+06	366565	593481	391266	859380	611974
PTP1297	10.6	455.218	455.218	MW_432.22824	Unknown	1.14896e+07	2.74493e+06	1.18455e+07	4.92622e+06	2.98884e+06	1.9536e+06	5.29661e+06	6.33549e+06	4.05955e+06	1.05857e+07	3.39879e+06	4.73891e+06	7.88001e+06	1.24456e+07	4.20863e+06	6.45228e+06	4.61836e+06	6.9023e+06	4.42553e+06	6.85069e+06	5.32658e+06	6.20405e+06	7.40044e+06	5.78645e+06	5.91159e+06	3.28167e+06	4.0693e+06	3.387e+06	3.06101e+06	7.2047e+06	4.88891e+06	3.98966e+06	4.87834e+06	6.21189e+06	6.03131e+06	3.24528e+06	3.13583e+06	2.69706e+06	6.94845e+06	3.38542e+06	3.59557e+06	5.45798e+06	3.47712e+06	3.17177e+06
PTP1299	10.48	400.379	400.378	MW_399.37154	Unknown	41772.9	ND	18168.3	5678.29	39341.2	72815	101384	48080.8	7782.19	7916.28	15594.6	8960.44	37545.8	8106.02	17680.8	ND	50711.4	12762.5	93317.5	28964.3	118111	62188.6	57568.1	51978.2	15827.5	69970.8	15137.6	31209.1	45027.3	46746.6	17778.8	34600.3	32594	131837	42398.5	20023.4	34923.9	132593	85534.7	22728.3	13320.4	59812.5	56707.8	76694.6
PTP1301	4.07	193.086	161.06	BMK methyl glycidate	Others	2.53304e+08	1.6062e+08	4.68131e+07	3.82224e+07	2.51548e+08	2.40815e+07	1.39758e+08	3.98398e+07	8.60224e+07	128120107	2.9021e+07	2.33536e+07	5.69325e+07	2.31826e+08	8.55678e+07	2.29515e+07	4.40247e+07	1.04301e+08	4.29141e+07	2.87387e+07	7.30682e+07	1.74939e+07	1.03123e+07	1.88084e+08	3.16679e+07	6.38851e+07	8.50651e+07	2.8817e+07	1.18327e+07	6.85266e+06	4.28647e+06	687054	2.50295e+08	1.05675e+08	7.89641e+06	3.43552e+07	3.16597e+07	86128503	2.5039e+07	1.57077e+07	7.37852e+07	3.37952e+07	5.52894e+07	4.3762e+07
PTP1302	5.5	259.096	149.023	Yangonin	Others	20023.1	11123.5	28601.4	134723	556195	94055	72191.9	179034	71481.4	16182.2	16572.3	30215.5	51035.8	39324.8	20900.1	956705	5461.65	36957.2	59907.6	804521	61478.5	35625.9	19352.5	56404.8	27533.8	24758.1	55485.3	16297.6	12117.7	219327	46939	419309	83145.9	8593.69	42327.5	23183.6	664818	64046.6	45760.3	153827	19499.7	21621.8	42613.4	82711.7
PTP1303	12.72	733.439	733.439	MW_732.43126	Unknown	1.01163e+06	971465	886152	1.14821e+06	1.31862e+06	1.10694e+06	716447	1.08379e+06	748766	646963	873882	661917	690931	723218	972876	644632	935237	967382	985814	926430	906992	971380	721618	1.12388e+06	1.44422e+06	828716	1.608e+06	887066	810350	725203	580655	728923	776247	1.21436e+06	2.36847e+06	928254	1.07808e+06	1.23164e+06	938191	1.20393e+06	1.16895e+06	1.21164e+06	1.12883e+06	839035
PTP1304	2.68	384.115	252.073	MW_383.10787	Unknown	2.26284e+07	1.43956e+07	1.22036e+07	1.10519e+07	2.20601e+07	1.28221e+07	1.83017e+07	1.91343e+07	1.9348e+07	4.26469e+07	7.4611e+06	1.52933e+07	2.70592e+07	1.36804e+07	1.95117e+07	1.2913e+07	2.68351e+07	9.73182e+06	8.41674e+06	1.27133e+07	4.29245e+07	1.48873e+07	1.83755e+07	1.64644e+07	6.89174e+06	2.52936e+07	1.05667e+07	6.0013e+06	1.6968e+07	1.81842e+07	7.7572e+06	1.16971e+07	1.16983e+07	1.56232e+07	4.21405e+07	2.32737e+07	1.48091e+07	7.8416e+06	1.38957e+07	1.41178e+07	8.19275e+06	1.61477e+07	3.15806e+07	1.28616e+07
PTP1306	0.87	275.135	70.0659	N2-Succinyl-L-arginine	AA and AA derivatives	5.25086e+06	1.81749e+06	1.00697e+06	4.1988e+06	5.66383e+06	4.18202e+06	7.68163e+06	9.67804e+06	8.09406e+06	684400	1.72109e+06	2.50582e+06	3.09484e+06	1.78363e+06	1.1055e+06	3.56393e+06	4.76664e+06	3.52476e+06	4.54639e+06	4.02962e+06	1.88892e+06	8.59844e+06	5.87946e+06	5.43633e+06	2.09681e+06	7.8339e+06	2.37107e+06	4.57245e+06	1.48448e+06	1.4401e+06	2.94088e+06	5.50715e+06	4.4521e+06	2.6121e+06	9.50769e+06	3.17032e+06	5.13249e+06	2.58708e+06	2.16614e+06	9.06003e+06	4.88852e+06	6.27188e+06	7.05982e+06	3.90628e+06
PTP1310	0.73	337.058	174.969	MW_336.08430	Unknown	6.19433e+07	6.30612e+07	1.1402e+07	5.33632e+07	1.39756e+07	1.65547e+07	4.20217e+07	24673345	1.68955e+07	1.93159e+07	1.24834e+07	4.3386e+07	1.01331e+08	1.78626e+07	16115859	6.49769e+07	3.31879e+07	6.36913e+07	52642746	7.48822e+07	1.56787e+07	1.81578e+07	1.79251e+07	4.43602e+07	2.70618e+07	5.42381e+07	6.00165e+07	2.80311e+07	5.85752e+07	3.45951e+07	5.11396e+07	5.94579e+07	4.56582e+07	4.10109e+07	1.09343e+08	8.1138e+07	5.13182e+07	109476222	5.04078e+07	4.82659e+07	7.40822e+07	1.19343e+08	9.03633e+07	6.2709e+07
PTP1311	0.87	286.151	112.076	MW_285.14379	Unknown	430198	454997	305130	818442	1.39345e+06	177559	422740	1.57072e+06	472569	20686.2	54104.9	650206	328274	132282	205519	303890	189750	75592.9	146326	243609	216050	568794	402661	801019	287326	232159	178002	472320	322703	145193	601532	275914	377736	196937	685462	798796	339896	179428	166651	505343	442424	945524	333704	211723
PTP1313	2.57	368.098	206.045	MW_367.09068	Unknown	3.83569e+06	1.54587e+07	3.74822e+06	2.01241e+06	8.92916e+06	6.71097e+06	1.9771e+06	4.56236e+06	4.4749e+06	1.27757e+07	1.4539e+06	3.69699e+06	4.93101e+06	4.43344e+06	5.70121e+06	3.05315e+06	1.76536e+06	3.20085e+06	1.48669e+06	1.69519e+06	3.19979e+06	6.01936e+06	2.8244e+06	2.3907e+06	2.02494e+06	4.87214e+06	2.69982e+06	1.75878e+06	1.49398e+06	4.5676e+06	2.6848e+06	1.9297e+06	2.79099e+06	2.67078e+06	1.52794e+06	2.49751e+06	1.77755e+06	2.67774e+06	5.11348e+06	2.06658e+06	7.17894e+06	1.87543e+06	3.08963e+06	1.42392e+06
PTP1315	6.33	597.182	289.072	(2S)-7-{[(2S,3R,4S,5S,6R)-4,5-dihydroxy-6-(hydroxymethyl)-3-{[(2S,3R,4R,5R,6S)-3,4,5-trihydroxy-6-methyloxan-2-yl]oxy}oxan-2-yl]oxy}-2-(3,4-dihydroxyphenyl)-5-hydroxy-3,4-dihydro-2H-1-benzopyran-4-one	Flavonoids	1.29918e+07	2.44858e+07	552249	899245	667784	5792.48	4933.7	4164.58	1770.89	1.14459e+07	4.62269e+06	7624.29	5344.11	42217.4	1.10789e+07	1.61194e+07	2989.91	9.34976e+06	3.17859e+06	8.23187e+06	2.92556e+06	4050.01	3572.07	5.9819e+06	2.31218e+06	7376.66	1.48905e+07	3.62292e+06	4045.02	784.75	4.38571e+06	12645.1	7.21312e+06	186381	5.53986e+06	5466.22	691845	3.01329e+07	1938.8	4.13909e+06	7.82702e+06	6.18991e+06	933549	9294.87
PTP1316	0.77	382.02	382.02	MW_381.01252	Unknown	2.84848e+07	2.22582e+07	2.85918e+07	3.07455e+07	2.96951e+07	3.01427e+07	2.58003e+07	2.87312e+07	3.71753e+07	2.01516e+07	4.35684e+07	3.54494e+07	2.5462e+07	3.67714e+07	3.49572e+07	3.49758e+07	2.93157e+07	3.40853e+07	3.62013e+07	3.42247e+07	4.22433e+07	3.21796e+07	3.74206e+07	3.71999e+07	4.14723e+07	3.07312e+07	4.16585e+07	3.89063e+07	3.40104e+07	3.21693e+07	3.72178e+07	2.9885e+07	3.90175e+07	3.4006e+07	3.12431e+07	3.03982e+07	3.45983e+07	4.38001e+07	3.37803e+07	3.10053e+07	3.92935e+07	2.64043e+07	3.24474e+07	3.62414e+07
PTP1321	6.03	378.166	216.113	MW_377.15877	Unknown	1.342e+06	3.82864e+06	4.04504e+06	469636	2.39916e+06	2.06167e+06	800617	2.38816e+06	4.41444e+06	5.45364e+06	497316	3.27859e+06	2.88428e+06	3.8377e+06	5.38749e+06	732838	3.29035e+06	2.5722e+06	2.18445e+06	4.304e+06	379418	2.05764e+06	3.37706e+06	1.4259e+06	2.14928e+06	4.08479e+06	2.14922e+06	2.17009e+06	1.61094e+06	5.87657e+06	2.91042e+06	6.5798e+06	1.83527e+06	1.37897e+06	1.03556e+06	2.08687e+06	1.60936e+06	939896	3.64638e+06	598186	1.59779e+06	1.10891e+06	2.73482e+06	1.87641e+06
PTP1322	0.63	323.074	323.074	MW_322.06639	Unknown	755793	810610	683251	613124	851983	487863	683486	1.32662e+06	911354	523030	888023	769155	770764	1.05678e+06	525051	721795	749003	431487	678039	1.32058e+06	617056	897387	866403	870094	674444	602481	739114	615185	722528	629796	585817	1.13664e+06	876629	1.14511e+06	1.64081e+06	1.02668e+06	758753	710038	440245	859422	582284	1.30128e+06	844353	785824
PTP1323	0.89	241.129	241.154	Dimetilan	Others	1.90826e+08	2.50395e+08	2.99909e+08	1.6214e+08	1.32338e+08	1.19793e+08	1.46108e+08	1.67637e+08	1.60373e+08	4.33326e+08	1.2202e+08	1.25542e+08	2.85598e+08	2.17515e+08	2.71495e+08	1.77665e+08	1.91206e+08	1.52685e+08	1.18393e+08	1.54679e+08	3.04203e+08	1.71463e+08	1.53973e+08	1.54204e+08	1.65313e+08	1.92695e+08	4.82176e+07	109683769	1.68402e+08	1.80297e+08	1.08866e+08	1.24765e+08	1.38594e+08	1.74492e+08	4.91309e+07	1.27568e+08	137397940	1.08217e+08	2.10726e+08	1.42842e+08	1.36579e+08	1.12766e+08	140556868	1.57766e+08
PTP1324	2	295.06	295.06	MW_294.05297	Unknown	916520	5.86294e+06	938974	1.87016e+06	337300	620883	2.54819e+06	551383	1.27634e+06	493555	1.07157e+06	2.09073e+06	2.84215e+06	3.24569e+06	6.7237e+06	658830	2.84974e+06	1.85491e+06	401118	105429	5.96151e+06	724273	536858	1.26073e+06	315427	646939	796994	291105	3.18862e+06	1.32574e+06	2.47053e+06	459081	1.42608e+06	844868	272940	2.36718e+06	4.33264e+06	843172	393449	442114	1.28857e+06	334835	277077	1.32192e+06
PTP1325	11.22	463.202	299.196	MW_462.19483	Unknown	1.16473e+07	9.72231e+06	2.19227e+07	8.01231e+06	3.2861e+07	1.33582e+07	8.01968e+06	1.7289e+07	1.49498e+07	8.31705e+06	1.04684e+07	1.08707e+07	1.35194e+07	8.10171e+06	1.11903e+07	1.98496e+07	1.41919e+07	8.81105e+06	3.27949e+07	1.47199e+07	1.4422e+07	9.65802e+06	1.14765e+07	1.80683e+07	1.07312e+07	1.03809e+07	3.84343e+07	8.31936e+06	7.30119e+06	8.67398e+06	1.07825e+07	1.40415e+07	1.14763e+07	9.37108e+06	9.92064e+06	8.75692e+06	8.14442e+06	2.96095e+07	6.20183e+06	7.94764e+06	8.90809e+06	12879834	1.09979e+07	1.8705e+07
PTP1326	11.38	189.164	189.164	MW_188.15672	Unknown	277931	448267	412818	252119	283630	260916	159771	167136	259145	205181	193772	269008	311588	153959	334082	289878	269919	163076	308918	340362	180666	234292	261621	196866	327818	96734.7	422746	193337	368981	219969	276318	196065	271771	49162.5	327091	187469	134285	281840	359964	253505	213480	222452	159916	283855
PTP1327	1.85	476.119	166.086	MW_475.11205	Unknown	380929	9.90097e+06	1.02385e+06	2.66339e+06	2.85316e+06	2.16614e+06	2.43398e+06	2.99843e+06	2.74515e+06	946546	621744	1.72753e+06	7.26186e+06	3.33606e+06	2.38411e+06	2.25695e+06	2.48534e+06	4.83479e+06	1.19215e+06	789357	2125128	1.42664e+06	3.74528e+06	1.8839e+06	855635	3.01613e+06	1.11703e+06	2.72916e+06	5.42774e+06	3.75701e+06	2.48592e+06	4.68899e+06	4.56994e+06	1.48791e+06	2.60612e+06	7.98921e+06	6.59155e+06	757256	3.79478e+06	1.61171e+06	1.91911e+06	2.31679e+06	4.51223e+06	2.29035e+06
PTP1328	10.56	353.269	261.221	MW_352.26155	Unknown	581037	1.83712e+06	126209	763955	539276	362540	933249	418510	1.15307e+06	544346	1.08144e+06	1.17056e+06	876533	339203	781987	959540	510359	938327	557745	167697	367285	338903	974965	1.69385e+06	939434	790254	1.72615e+06	261900	1.41679e+06	1.06978e+06	1.33426e+06	3.51424e+06	1.00589e+06	1.63829e+06	840485	852830	423012	1.31705e+06	941535	448856	951133	1.01945e+06	1.46805e+06	1.56507e+06
PTP1332	5.5	409.184	409.183	NP-016596	Others	260271	4.02835e+06	3.848e+06	ND	2.1361e+06	1.42118e+07	1.92125e+06	3.95071e+06	1.01344e+06	1.53401e+07	2.86679e+06	1.7408e+06	2.35426e+07	3.01228e+07	5.04886e+06	2.50129e+06	6.65384e+06	1.22814e+06	98741.1	850727	590468	5.82646e+06	329884	745345	4.17989e+06	4.95144e+06	1.24203e+07	3.39791e+06	ND	7.37937e+06	1.43465e+06	1.09373e+07	730547	9.35415e+06	3.14879e+06	6.33452e+06	5.00545e+06	1.07884e+07	1.45413e+07	2.29138e+06	9.58611e+06	7.16322e+06	1.04848e+07	ND
PTP1335	11.37	439.267	439.266	MW_438.25950	Triterpene	3.44171e+07	3.49216e+07	3.88022e+07	1.9175e+07	2.4031e+07	2.52801e+07	32874314	2.99785e+07	3.23919e+07	3.42272e+07	2.56098e+07	2.25201e+07	2.97631e+07	3.10323e+07	3.57382e+07	2.46711e+07	2.67704e+07	3.02226e+07	2.62168e+07	3.59789e+07	3.21286e+07	2.62125e+07	2.67116e+07	3.23085e+07	2.41229e+07	2.60322e+07	3.74243e+07	2.10597e+07	2.90689e+07	3.42686e+07	2.76857e+07	2.84374e+07	2.48971e+07	3.35445e+07	3.33114e+07	2.71134e+07	2.70889e+07	2.14059e+07	2.8846e+07	2.59469e+07	2.35361e+07	3.31247e+07	3.30927e+07	2.23911e+07
PTP1339	11.33	472.387	472.387	MW_204.18560	Unknown	710991	460124	441840	506143	957768	627940	1.10224e+06	540916	694392	720127	727308	793820	463502	565615	708093	824884	753331	667160	579922	612768	1.05591e+06	810377	579336	695109	592088	688514	615172	435401	859688	788227	632391	662924	561427	479148	599976	721731	886258	594395	848040	571218	587350	677996	722005	448334
PTP1340	4.31	362.123	362.123	MW_361.11589	Unknown	472025	498818	871436	2.89288e+06	1.88149e+06	3.25721e+06	651613	1.88383e+06	3.84096e+06	4.32942e+06	1.9468e+06	872270	3.75956e+06	2.51935e+06	5.482e+06	758325	645475	1.6645e+06	1.67598e+06	484975	1.33659e+06	7.75982e+06	1.80408e+06	465385	778594	2.38431e+06	723922	2.19339e+06	429003	1.58885e+06	2.67304e+06	2.53288e+06	1.30938e+06	653887	1.15224e+06	538015	534762	829372	431142	440491	1.08082e+06	9.14645e+06	3.04248e+06	1.07945e+06
PTP1341	6.92	383.958	100.113	MW_1148.85247	Unknown	211897	339116	419552	406537	585429	365547	232568	745456	453309	510280	357069	466831	931746	373766	799735	295506	416385	356735	421665	448516	533019	462554	578532	473466	559307	630386	400159	526494	573444	423669	409416	403586	565885	545742	278359	601504	346775	315444	331348	540557	531807	580524	533659	533700
PTP1342	3.87	403.158	403.157	Sulforidazine	Others	2.28927e+07	5.72897e+07	3.27477e+07	7.00248e+07	2.20356e+07	3.20591e+07	6.13479e+07	7.27558e+07	3.57817e+07	6.33932e+07	7.27807e+07	3.12741e+07	4.92921e+07	7.6433e+07	4.47911e+07	4.27436e+07	6.48978e+07	1.00517e+08	9.84305e+07	4.9903e+06	6.51473e+07	6.24272e+07	1.61682e+07	7.96737e+07	5.31696e+07	4.22222e+07	5.55657e+07	4.94231e+07	5.54552e+07	3.94612e+07	5.18986e+07	8.98122e+07	3.54814e+07	7.04547e+07	6.05137e+07	2.99696e+07	4.89488e+07	7.93303e+07	5.70858e+07	5.97967e+07	4.45153e+07	5.32367e+07	4.92721e+07	4.22791e+07
PTP1345	7.91	200.118	200.118	Pyrimethanil	Others	1.41246e+06	1.20732e+07	1.54782e+06	219071	4.05757e+06	184936	1.51257e+07	2.04359e+06	1.48665e+06	152223	4.68785e+06	2.12886e+06	5.46948e+06	1.53086e+07	1.31564e+07	2.40672e+06	1.37516e+06	5.82738e+06	4.28047e+06	943175	6.75943e+06	1.76336e+06	3.99145e+06	3.69608e+06	198600	2.58152e+06	1.03948e+06	4.372e+06	4.25568e+07	871011	2.92153e+06	1.71254e+07	1.39135e+07	5.69724e+06	3.72321e+06	3.43757e+06	7.14277e+06	102205	2.31354e+06	2.04734e+06	2.49948e+06	3.69112e+06	5.6322e+06	1.46179e+06
PTP1346	11.09	846.507	846.507	MW_845.49962	Unknown	3.55834e+06	5.27138e+06	2.49582e+06	4.24983e+06	2.29179e+06	3.39093e+06	3.03184e+06	4.2606e+06	5.01779e+06	5.69019e+06	1.0907e+06	2.99423e+06	4.93089e+06	4.08044e+06	1.80479e+06	2.97052e+06	3.90503e+06	2.14864e+06	2.05858e+06	2.45237e+06	2.76986e+06	5.02631e+06	3.46678e+06	2.20235e+06	4.37033e+06	4.8764e+06	3.39049e+06	2.07993e+06	4.12308e+06	5.52039e+06	1.46063e+06	2.22691e+06	1.52346e+06	3.22286e+06	5.3858e+06	4.43673e+06	2.01908e+06	2.221e+06	2.51937e+06	2.63088e+06	1.148e+06	4.52185e+06	4.46131e+06	3.09912e+06
PTP1347	6.08	651.133	651.132	MW_650.12547	Unknown	1.13199e+08	ND	3.88909e+06	3.153e+06	79785.1	835192	737583	624148	813826	3.69452e+07	ND	225343	1.09675e+06	ND	5.92492e+07	5.84414e+07	802010	ND	ND	1.94986e+08	ND	501291	107559	ND	ND	79080.1	ND	ND	127908	119117	ND	68164.9	975116	382335	ND	90402.1	ND	8.37068e+06	372359	ND	ND	ND	ND	234272
PTP1349	4.31	373.184	373.183	Heroin-d3	Others	920301	7.33105e+06	1.1022e+07	1.78112e+07	3.64301e+06	5.54608e+06	1.14926e+07	8.50316e+06	6.21652e+06	5.73505e+06	4.31715e+07	6.46025e+06	7.11983e+06	1.23831e+07	2.68729e+06	2.1245e+08	1.43983e+07	7.38827e+07	7.62866e+07	2.51931e+06	2.30315e+08	6.45294e+06	2.54737e+07	1.25644e+08	1.58581e+06	6.56254e+06	3.44921e+06	1.421e+07	8.96894e+06	1.75514e+07	1.11595e+07	1.02463e+08	1.21032e+08	1.00972e+08	1.77727e+08	1.13907e+07	6.45326e+06	5.80884e+07	8.45325e+07	5.6657e+06	9.68723e+06	1.52287e+07	1.05409e+07	1.47206e+07
PTP1350	0.61	301.044	301.044	MW_300.03624	Unknown	4.35345e+06	6.063e+06	4.86257e+06	3.79663e+06	3.61426e+06	2.74126e+06	4.34243e+06	3.14402e+06	3.43566e+06	4.08688e+06	3.72721e+06	3.50315e+06	5.24125e+06	4.09118e+06	5.65156e+06	4.23595e+06	3.52263e+06	3.65929e+06	3.79485e+06	3.85446e+06	4.82386e+06	3.96504e+06	3.8087e+06	3.64949e+06	3.28327e+06	3.98075e+06	3.9931e+06	3.83549e+06	4.11021e+06	4.56007e+06	3.57239e+06	4.16915e+06	3.64949e+06	3.96994e+06	2.78779e+06	3.94817e+06	3.80865e+06	3.81488e+06	4.96485e+06	3.74771e+06	4.31953e+06	3.5984e+06	4.13411e+06	4.11365e+06
PTP1352	11.37	832.51	832.51	MW_831.50249	Unknown	3.49618e+06	1.85659e+06	4.38541e+06	1.94867e+06	1.20563e+06	1.68425e+06	1.88902e+06	6.0685e+06	1.92771e+06	2.15756e+06	718690	1.36491e+06	6.70426e+06	2.30546e+06	1.05181e+06	1.283e+06	2.32498e+06	1.89195e+06	1.3688e+06	2.89065e+06	2.94976e+06	2.1094e+06	3.48819e+06	1.42329e+06	995214	1.46228e+06	1.96868e+06	739983	952858	3.19938e+06	404635	1.08867e+06	435237	2.2877e+06	3.0497e+06	910976	1.56239e+06	574104	2.45752e+06	1.92882e+06	474969	2.36166e+06	2.16489e+06	819914
PTP1353	10.61	347.256	347.256	(1S,2S,4aR,7R,8aR)-1-[(3Z)-5-hydroxy-3-methylpent-3-en-1-yl]-2,5,5,8a-tetramethyl-decahydronaphthalene-2,7-diol	Terpenoids	677911	ND	24967.3	526326	1.51772e+07	27519.3	53969.2	1.44931e+06	1.63025e+07	113036	111871	4.4676e+06	432997	441054	18578.3	7.59483e+06	84436.1	8.08395e+06	2.91892e+06	305894	614841	3.37659e+06	2.38541e+08	ND	1.60364e+06	315628	4.25588e+06	752346	18313.9	729033	63815.5	2.14244e+06	458003	281106	217069	ND	3.51891e+07	245340	586920	173521	689494	439140	5.69197e+06	1.88656e+07
PTP1356	0.77	272.113	272.113	MW_239.07912	Unknown	349337	330297	326839	289835	123711	167679	471711	69348.1	245025	503526	235346	185515	851869	276459	360903	288380	292751	226247	163556	303238	156485	309231	160581	176776	129699	265368	140711	375751	360302	315497	304952	132844	157897	275367	30812.7	809274	308578	139489	205393	382990	385151	348450	598844	286791
PTP1357	10.77	203.18	203.053	alpha-Curcumene	Others	436333	210121	585884	109455	168018	111368	42715.8	386702	80185.4	579056	98880.2	169386	303931	476865	531785	254000	48359.6	155174	68248.1	195562	227343	82772.4	240720	125808	120049	114009	127492	162049	142851	329800	156665	85733.8	140950	277693	298542	203125	174518	50462.2	254089	123728	116633	92084	162349	74368.3
PTP1359	1.38	221.092	175.087	L-5-Hydroxytryptophan	AA and AA derivatives	437939	3.08157e+06	4.15813e+06	689504	1.77677e+06	1.68451e+06	1.28662e+06	1.46302e+06	1.03206e+06	1.12495e+06	1.33587e+06	462266	1.49691e+06	874238	3.51166e+06	2.25065e+06	779499	2.76245e+06	767881	872258	828140	368581	652846	472077	569404	2.39593e+06	832188	424515	766628	657814	410435	2.0957e+06	2.9719e+06	3.68206e+06	2.41943e+06	2.36219e+06	1.57122e+06	1.24126e+06	806288	467705	640539	1.88424e+06	1.2446e+06	605550
PTP1360	12.01	518.313	360.323	MW_517.30617	Unknown	2.20426e+06	632092	1.02865e+06	2.07188e+06	1.06858e+06	1.88491e+06	2.46108e+06	2.13359e+06	1.38974e+06	939057	653546	1.68626e+06	971904	1.32344e+06	914004	1.12159e+06	1.269e+06	1.71309e+06	3.18212e+06	1.40529e+06	2.03889e+06	958290	1.95468e+06	994849	1.40555e+06	2.11371e+06	2.35181e+06	777468	748544	744974	1.4187e+06	558305	441272	768663	1.23607e+06	729376	1.06061e+06	405910	627421	1.8439e+06	874770	1.47198e+06	929019	390908
PTP1361	11.8	541.204	541.203	MW_540.19683	Unknown	2.51347e+07	2.71381e+07	2.58962e+07	2.899e+07	5.11862e+07	3.47922e+07	1.94846e+07	3.52585e+07	3.19299e+07	4.63359e+07	3.61236e+07	2.11308e+07	5.33801e+07	1.46531e+07	4.07606e+07	1.45138e+07	3.39872e+07	1.42546e+07	7.61212e+07	5.34432e+07	5.02514e+07	4.70327e+07	2.74568e+07	1.4292e+07	2.30384e+07	1.80772e+07	2.41796e+07	2.03654e+07	1.45882e+07	1.38035e+07	3.99443e+07	1.98047e+07	2.11443e+07	1.04965e+07	2.67505e+07	1.77644e+07	3.23831e+07	4.9849e+07	1.20044e+07	1.96116e+07	2.03295e+07	1.4041e+07	1.68989e+07	1.67519e+07
PTP1362	0.89	345.138	345.138	Maltitol	Others	2.81597e+07	2.34084e+07	2.02625e+07	2.32643e+07	1.64748e+07	1.71794e+07	1.07027e+07	1.59652e+07	2.691e+07	2.4179e+07	1.86953e+07	2.76581e+07	2.15318e+07	2.74398e+07	2.32138e+07	3.42232e+07	2.27592e+07	2.5477e+07	1.85604e+07	2.20697e+07	1.7698e+07	1.25625e+07	2.01736e+07	1.82297e+07	1.75978e+07	3.01171e+07	2.07659e+07	2.20816e+07	1.4517e+07	2.39948e+07	2.53641e+07	1.21689e+07	1.47913e+07	2.80622e+07	6.94323e+06	3.70317e+07	1.61692e+07	1.38429e+07	2.28926e+07	1.2474e+07	3.15968e+07	1.91729e+07	1.50773e+07	1.44088e+07
PTP1364	4.52	503.116	503.115	N1-[1-[5-(benzylthio)-4-methyl-4H-1,2,4-triazol-3-yl]-3-(methylthio)propyl]-4-(trifluoromethyl)benzamide	Others	1.58164e+07	2.95592e+07	5.87914e+07	4.40991e+07	8.75009e+06	355944	8.92914e+06	ND	1.01749e+06	6.59666e+07	7.80658e+07	1.86953e+06	5.19194e+06	1.47851e+06	5.11067e+07	1.22691e+08	629391	7.81798e+07	5.31135e+07	5.66113e+07	9.81585e+07	503056	1.50135e+06	2.0444e+08	1.30483e+08	151776	1.00717e+08	1.19308e+08	523771	457280	1.74897e+08	1.0422e+06	3.04751e+07	5.36286e+06	3.36107e+08	1.02603e+06	2.54358e+08	1.35629e+08	4.06654e+06	1.46493e+08	1.10034e+08	3.28159e+07	2.78473e+07	770286
PTP1365	10.95	355.282	355.282	MW_354.27498	Unknown	3.06075e+07	2.89902e+07	3.35195e+07	2.98092e+07	3.11128e+07	2.67422e+07	2.81058e+07	2.96223e+07	3.50011e+07	3.37415e+07	2.92708e+07	2.74768e+07	4.33376e+07	3.1178e+07	3.94154e+07	2.82655e+07	2.7488e+07	2.95098e+07	3.59042e+07	3.07579e+07	3.26604e+07	3.14251e+07	2.88889e+07	2.9981e+07	3.09718e+07	3.06763e+07	2.59765e+07	2.67961e+07	2.84559e+07	2.57516e+07	2.88352e+07	2.88065e+07	2.84735e+07	2.57102e+07	2.64491e+07	2.54411e+07	3.31372e+07	2.86512e+07	2.87633e+07	2.85377e+07	2.56619e+07	2.44779e+07	2.74616e+07	2.39713e+07
PTP1369	5.51	429.095	429.173	MW_428.08760	Unknown	4.06609e+06	8.0316e+06	1.66572e+07	6.06682e+06	7.02378e+06	1.04479e+07	9.55898e+06	8.66501e+06	4.70903e+06	1.13365e+07	7.6537e+06	683845	8.54845e+06	1.06374e+07	2.23241e+07	1.74972e+06	4.40328e+06	1.49986e+07	8.25545e+06	2.31482e+07	5.02266e+06	3.89459e+06	8.20606e+06	4.68198e+06	6.42371e+06	6.2548e+06	1.21651e+07	1.11678e+07	7.29851e+06	8.98101e+06	6.25516e+06	8.04799e+06	6.99056e+06	6.92196e+06	6.09557e+06	1.23622e+07	2.84672e+07	2.67544e+07	6.57443e+06	8.07439e+06	7.43556e+06	334709	3.34474e+06	799269
PTP1370	11.29	353.269	353.322	MW_352.26158	Unknown	1.6028e+07	1.39043e+07	1.48861e+07	1.53641e+07	1.95487e+07	1.81008e+07	1.4106e+07	1.97284e+07	1.74393e+07	1.68477e+07	1.89111e+07	1.5995e+07	2.04627e+07	1.37887e+07	2.1245e+07	1.41781e+07	1.88331e+07	1.4688e+07	1.92522e+07	1.78573e+07	1.87356e+07	2.02616e+07	2.16964e+07	1.68583e+07	1.81128e+07	2.38135e+07	2.0792e+07	1.35855e+07	1.93128e+07	1.46294e+07	1.80131e+07	1.74283e+07	1.24663e+07	1.406e+07	4.37951e+07	1.35532e+07	1.92214e+07	1.67386e+07	1.23362e+07	3.76288e+07	1.80576e+07	4.21227e+07	2.48414e+07	1.97568e+07
PTP1371	3.52	344.134	147.044	(2E)-3-(4-{[(2S,3R,4S,5S,6R)-3,4,5-trihydroxy-6-(hydroxymethyl)oxan-2-yl]oxy}phenyl)prop-2-enoic acid	Acylsugars	1.37313e+07	2.03128e+07	3.32971e+07	1.9819e+07	1.10243e+07	1.70854e+07	2.87456e+07	2.63793e+07	1.16699e+07	3.22676e+07	1.71613e+07	1.41045e+07	2.23131e+07	3.56001e+07	2.24254e+07	1.62058e+07	2.56373e+07	2.53897e+07	1.64852e+07	5.62141e+06	2.7831e+07	1.70508e+07	2.36954e+07	2.39825e+07	1.39854e+07	1.50237e+07	2.61515e+07	2.53644e+07	1.78548e+07	2.2021e+07	2.26201e+07	1.93831e+07	1.77126e+07	1.41358e+07	1.53033e+07	1.52573e+07	2.57628e+07	2.99747e+07	3.87355e+07	1.80062e+07	2.20139e+07	2.42675e+07	2.47538e+07	2.19142e+07
PTP1373	12.1	405.752	478.329	MW_809.49015	Unknown	600505	1.28e+06	891993	2.36396e+06	986951	974125	418048	1.87083e+06	1.15703e+06	737714	734690	1.56726e+06	1.59998e+06	1.64908e+06	496437	916720	3.64776e+06	1.22048e+06	1.35593e+06	956383	1.40938e+06	2.04765e+06	1.39282e+06	820337	1.53828e+06	1.46998e+06	874903	1.09864e+06	708504	1.02124e+06	346366	521781	196088	1.06851e+06	2.2116e+06	550248	552869	562292	1.38471e+06	1.5946e+06	653737	3.31905e+06	1.34709e+06	1.69586e+06
PTP1374	8.77	403.139	403.138	Nobiletin	Flavonoids	5972.81	14665.8	37718.7	1484.54	153579	12690.4	6509.46	7352.27	24839.9	13340.3	6572.04	25289.7	3846.84	8155.27	9575.14	15601	17976.2	7915.64	97914.8	3608.83	15062.9	7474.25	3213.71	11238.3	5862.46	6266.15	69287.7	4560.36	14421.3	13141.5	10737.8	43840.5	16551.1	34943.8	4904.92	20730	8248.17	9580.18	11044.5	8681.32	9218.4	12324.9	3720.02	27932.9
PTP1375	9.79	383.204	383.204	T-2 Triol	Others	2.05391e+06	2.17261e+06	3.28523e+06	2.10987e+06	2.45761e+06	2.00306e+06	2.13799e+06	6.02655e+06	2.32433e+06	2.04472e+06	2.09871e+06	5.38482e+06	2.22151e+06	3.93787e+06	6.32164e+06	3.11344e+06	2.17033e+06	4.17906e+06	2.65998e+06	2.32616e+06	1.78445e+06	2.10015e+06	2.44127e+06	4.93176e+06	3.98474e+06	4.75392e+06	2.4298e+06	4.68319e+06	4.35842e+06	3.9186e+06	2.18262e+06	1.92207e+06	4.37914e+06	4.10362e+06	2.03022e+06	4.48433e+06	2.75757e+06	2.42306e+06	2.23076e+06	6.73257e+06	5.86838e+06	6.90477e+06	3.97446e+06	4.86866e+06
PTP1376	8.89	334.295	334.295	MW_333.28805	Unknown	1.65258e+06	2.158e+06	3.19591e+06	2.55326e+06	3.66755e+06	2.94118e+06	2.00548e+06	2.4868e+06	3.25184e+06	3.44462e+06	2.72866e+06	2.26621e+06	6.81407e+06	1.37677e+06	2.17311e+06	2.48187e+06	3.44631e+06	1.33094e+06	4.47634e+06	3.00527e+06	3.57245e+06	4.36341e+06	2.69226e+06	1.64572e+06	1.15693e+06	2.26609e+06	2.66763e+06	1.15768e+06	1.05909e+06	1.54889e+06	2.44898e+06	2.83611e+06	930860	1.72228e+06	4.16085e+06	1.41296e+06	1.76181e+06	2.77668e+06	1.6297e+06	1.42917e+06	631265	1.73559e+06	1.36395e+06	1.0556e+06
PTP1383	13.29	821.627	821.628	MW_820.61957	Unknown	5.28203e+06	4.75024e+06	6.2129e+06	8.12646e+06	1.90806e+06	4.84986e+06	3.7802e+06	3.88763e+06	7.14287e+06	4.01383e+06	7.77733e+06	4.80312e+06	2.81297e+06	6.26315e+06	3.14525e+06	1.38856e+07	4.33949e+06	9.32833e+06	5.96043e+06	3.39423e+06	6.7621e+06	5.18411e+06	3.84959e+06	6.35339e+06	3.25113e+06	1.02781e+07	1.29786e+06	1.39546e+07	5.96846e+06	6.24934e+06	7.63861e+06	8.44392e+06	5.21671e+07	4.58285e+06	8.87882e+06	9.54678e+06	9.47882e+06	1.41417e+07	9.40157e+06	4.87564e+06	1.25969e+07	4.61043e+06	1.16687e+07	6.6882e+06
PTP1385	13.47	682.635	682.635	MW_681.62755	Unknown	523693	534735	450491	416691	240992	279441	422673	340351	392805	369426	908723	467760	482437	440413	472040	853836	253765	927113	1.05863e+06	301447	404958	382977	565567	622857	169073	526465	148561	686086	574589	773211	562871	854233	770854	703957	380444	488468	387289	323774	756279	407077	463928	177750	414119	419844
PTP1387	3.72	335.076	167.034	(2S,3S)-3,5,6-Trihydroxy-6-methyl-2-(3,4,5-trihydroxyphenyl)-2,3-dihydro-4H-chromen-4-one	Flavonoids	4.14302e+07	ND	9.40871e+06	ND	325679	3251.17	995371	20454.7	5408.81	3.92897e+06	ND	2709.66	5417.48	3235.79	9.51661e+06	2.09528e+07	3590.98	ND	1.3469e+06	6.35574e+07	719151	3190.19	7456.01	50368	ND	14096	12234.4	ND	139034	1709.94	13784.8	1330.9	33729.1	7652	ND	6649.41	2.52739e+06	ND	7214.55	14163	16002.7	ND	4503.36	16537.9
PTP1389	4.75	305.066	153.018	NP-015786	Flavonoids	315045	564445	7.64186e+06	1.16625e+06	335991	855424	3.9356e+06	5.73481e+06	229623	3.1493e+06	1.72218e+06	862156	147554	360009	648509	548763	736748	1.68729e+06	522657	188060	195503	657410	349742	1.11263e+06	397078	543306	1.15923e+06	372188	778057	152504	1.06071e+06	413778	1.05944e+06	376118	484209	700067	155686	245305	144337	422380	1.17389e+06	176317	450628	234998
PTP1391	5.5	259.06	149.023	Alternariol	Others	48689.5	117704	75198.1	81920	544216	73770	34790.7	163840	21707.3	90820.7	ND	224997	30299.6	6292.99	32592.1	849348	ND	34283.3	ND	653293	ND	ND	21810.8	159885	22159.6	32117.2	42869.5	7809.18	ND	167984	ND	536371	63870.7	43960.5	46624.9	37032.2	445582	101722	171515	ND	62523.3	77532.6	120782	76584.7
PTP1392	10.53	841.472	841.471	Dinophysistoxin-1	Others	528835	1.89878e+06	230322	1.45168e+06	402542	133962	442724	2.34373e+06	900608	1.96033e+06	79936.9	506375	3.26698e+06	3.0536e+06	143767	460987	2.18257e+06	207927	216832	198532	363893	1.69005e+06	1.06375e+06	41619.5	222594	948460	318705	225876	542001	2.72894e+06	32255.8	252130	139090	349788	1.47556e+06	955486	189578	126838	170425	90055.8	20728.2	1.21772e+06	1.9861e+06	287163
PTP1393	7.07	439.231	439.23	AL 8810 Methyl ester	Others	974928	5.87208e+06	2.10182e+07	356123	970405	242545	1.05513e+06	426824	509888	830903	48798.9	2.51168e+06	7.96563e+06	2.82885e+06	271555	758855	374758	857056	882565	2.71395e+06	325715	1.9246e+06	1.58197e+06	40423.6	138034	65299.8	175165	1.66454e+06	83897.5	695188	1.53192e+06	1.13386e+06	824495	302501	96951.4	682369	1.0598e+07	629431	2.92368e+06	2.38607e+06	1.60217e+06	722071	2.35249e+06	268342
PTP1398	10.67	314.342	314.342	MW_313.33434	Unknown	613238	539028	694979	775613	1.31024e+06	451552	347327	1.00348e+06	668795	424480	488578	581378	874260	507894	405599	365514	1.14834e+06	328694	465802	330738	449795	697973	494159	683094	659424	437331	723724	719450	640908	523790	458190	434528	770700	1.19769e+06	1.32746e+06	932165	510400	500149	375666	1.6242e+06	803422	4.14998e+06	1.02705e+06	934973
PTP1399	3.9	231.113	158.096	MW_230.10567	Unknown	1.29203e+07	1.44524e+07	1.94695e+06	403848	1.34669e+07	135132	2.62409e+06	2.52398e+06	725337	344035	1.16647e+06	83189.2	283498	595725	7.15911e+06	2.55549e+06	316919	764348	1.43248e+06	2.21371e+06	1.58616e+06	427146	580150	1.85208e+06	94032.8	510769	1.61076e+06	167517	3.22298e+06	300829	348828	2.30495e+06	1.01804e+06	1.25901e+06	5.34529e+06	765413	1.6087e+06	436356	105460	818502	195162	1.61956e+06	560701	86601.3
PTP1401	12.61	942.543	778.536	MW_941.53594	Unknown	59199.6	60581.8	212396	61453.5	141910	129148	46423.1	63926.9	91316.6	50166.5	53044.1	109037	150639	143794	83324.4	27989.9	80367.7	61832.6	92038.8	84440.1	87567.7	114590	19473.2	78801.1	80347.7	92541.5	138930	59960.8	123223	46552.6	82468.6	38668.4	48397.8	83143.8	7961.88	127703	133024	201648	34364.9	38043.2	49540	136917	101549	19916.3
PTP1402	10.76	483.382	483.38	MW_482.37450	Unknown	4.83672e+07	1.38648e+07	4.32844e+07	1.51244e+07	8.19648e+06	7.00696e+06	1.57548e+07	2.81758e+07	1.31953e+07	4.43687e+07	1.18295e+07	1.46418e+07	3.44485e+07	5.8006e+07	2.16333e+07	1.51602e+07	1.32553e+07	2.02237e+07	1.18255e+07	2.03584e+07	2.07238e+07	1.73639e+07	2.00185e+07	1.85597e+07	2.30059e+07	1.07646e+07	1.34457e+07	1.06995e+07	1.02699e+07	2.33507e+07	1.7042e+07	1.30334e+07	1.7305e+07	2.85261e+07	2.6397e+07	1.44662e+07	8.96799e+06	7.58951e+06	1.93306e+07	1.09826e+07	1.05048e+07	1.62924e+07	1.03714e+07	7.32788e+06
PTP1403	0.77	448.166	106.05	MW_447.15914	Unknown	1.44464e+06	3.49696e+06	4.16815e+06	542911	1.42156e+06	588013	771783	1.4569e+06	2.3204e+06	2.2775e+06	1.92411e+06	444677	529063	654557	613297	1.83015e+06	306001	1.04195e+06	462123	182535	218673	152830	237447	527415	128097	311764	242228	336666	1.14721e+06	388284	410335	249479	342568	269672	182992	956300	472530	124927	459440	92568.2	594564	347624	393782	191177
PTP1404	4.76	347.121	347.121	NP-014796	Flavonoids	5.18707e+07	3.66551e+06	1.19582e+08	7.6388e+07	2.18127e+06	6.1004e+07	7.07659e+06	2.01954e+07	9.20607e+06	8.93052e+07	1.21496e+06	7.12115e+07	2.05828e+07	5.91101e+07	7.70909e+06	1.31317e+07	3.36954e+07	7.82906e+07	6.76523e+07	2.31121e+07	7.77799e+06	3.25804e+07	7.29711e+07	3.98682e+06	2.70604e+07	1.23522e+07	3.27605e+07	3.4654e+07	672907	1.34262e+08	7.3509e+07	2.39822e+07	1.28031e+07	4.63435e+06	4.31348e+06	9.29979e+06	5.62961e+07	3.9891e+07	8.69868e+07	5.69479e+06	2.34991e+07	5.77993e+06	5.69885e+07	1.08776e+07
PTP1405	11.79	205.195	205.195	(-)-alpha-Cedrene	Others	562026	234843	683845	340261	393683	340704	506787	503602	406367	521703	277268	305174	395053	541691	229144	358988	296039	427479	360618	386559	407186	469101	491344	509599	472037	376531	355596	361851	284310	679030	481049	401876	333590	398361	328043	301928	256227	219460	548488	323196	340337	434574	381643	236784
PTP1406	11.13	317.179	317.179	11-piperidino-2,3-dihydro-1H-cyclopenta[4,5]pyrido[1,2-a]benzimidazole-4-carbonitrile	Others	1.88994e+07	2.67368e+07	1.58235e+07	1.30303e+07	1.87134e+07	2.51476e+07	1.21029e+07	8.12762e+06	2.20944e+07	1.26727e+07	1.45059e+07	1.99382e+07	2.06398e+07	1.14379e+07	1.613e+07	1.24917e+07	1.45611e+07	1.41769e+07	1.08564e+07	1.19128e+07	1.12265e+07	1.48084e+07	1.45071e+07	1.57239e+07	1.9894e+07	1.72079e+07	2.76603e+07	8.95067e+06	1.78716e+07	1.74395e+07	2.8046e+07	3.21968e+07	1.64157e+07	1.34016e+07	1.2884e+07	1.0611e+07	1.84014e+07	3.51242e+07	1.31366e+07	2.21244e+07	2.00683e+07	1.4586e+07	2.4832e+07	2.33331e+07
PTP1408	4.57	471.02	471.019	MW_470.01244	Unknown	1.25607e+07	4.35799e+07	5.94404e+07	1.10008e+08	2.6073e+07	1.93907e+08	7.81636e+07	1.9425e+08	1.96969e+08	120962328	60214656	178142185	9.79919e+07	1.70737e+08	7.74904e+07	2.3036e+07	124467620	1.73272e+08	1.80552e+08	2.12753e+07	1.51015e+08	1.60956e+08	1.07246e+08	1.26268e+08	2.04609e+08	3.00411e+08	8.43167e+07	1.34616e+08	8.66526e+07	3.04718e+08	1.32476e+08	8.75608e+07	167861551	5.72647e+07	3.19639e+07	1.16627e+08	6.30682e+07	9.90858e+07	2.09138e+08	162016674	2.07805e+08	1.56933e+08	1.13073e+08	1.29754e+08
PTP1409	12.22	451.355	451.354	Phylloquinone	Vitamin	650439	627461	1.0235e+06	1.17695e+06	433396	476380	572015	792962	770002	1.38326e+06	477562	1.30688e+06	868297	690943	371191	895523	1.23494e+06	1.06493e+06	ND	285916	1.09387e+06	1.41056e+06	2.55487e+06	1.15042e+06	943291	2.29714e+06	482523	1.05761e+06	990322	1.87242e+06	404714	653558	613461	1.64667e+06	845929	574313	579546	474770	1.25e+06	480481	516258	1.06087e+06	1.07902e+06	704601
PTP1410	5.69	420.089	420.089	MW_419.08202	Unknown	860857	1.32347e+07	1.88031e+06	719206	7.66338e+06	1.08553e+06	937044	1.57062e+06	690566	1.94837e+06	891189	1.14286e+06	896068	2.93955e+06	618638	1.72811e+06	539868	3.41194e+06	2.64765e+06	1.37064e+06	2.02467e+06	676337	2.25514e+06	386898	2.90005e+06	2.89579e+06	1.90815e+06	793927	581101	1.63564e+06	1.08468e+06	1.42437e+06	1.41952e+06	1.02397e+06	439311	760851	1.77918e+06	2.56467e+06	1.26962e+06	1.46031e+06	404357	1.2042e+06	2.26085e+06	1.47759e+06
PTP1411	0.95	288.065	242.059	MW_287.05776	Unknown	3.92219e+06	2.78698e+06	1.04349e+06	4.97038e+06	1.2867e+06	939262	48344.4	2.14993e+06	6.25934e+06	4.55718e+06	5.85982e+06	4.76341e+06	1.57392e+06	4.88016e+06	903836	4.90177e+06	3.28531e+06	5.46438e+06	3.37307e+06	1.91415e+06	1.86768e+06	1.40995e+06	2.58559e+06	1.34654e+07	9.78147e+06	3.0859e+06	1.60278e+07	5.24708e+06	2.42885e+06	2.90302e+06	2.75586e+07	2.63952e+06	4.06843e+06	8.64549e+06	7.71007e+06	3.77455e+06	971316	14477219	2.46725e+06	3.0417e+06	1.15858e+07	8.87436e+06	8.95698e+06	1.14932e+07
PTP1412	10.42	569.315	545.315	MW_568.30878	Unknown	28845.8	7108.67	32426.3	1222.45	5917.25	1293.51	8041.39	14126	5735.68	32790.6	2136.99	2322.91	9509.52	29722.5	21015.8	12170.9	4760.17	4927.73	6070.98	16771.4	10840	14356.8	4475.43	2133.15	2634.63	1022.45	30262.2	4130.47	3290.03	5454.15	1755.21	7818.98	3759.03	26498.3	2408.72	2554.7	2355.65	2438.26	17482.1	8335.6	9718.77	12828.3	8586.7	5239.68
PTP1414	4.52	387.163	387.162	1-(4-Methoxyphenoxy)-3-[(2-{[4-(trifluoromethyl)pyrimidin-2-yl]amino}ethyl)amino]propan-2-ol	Others	1.40927e+06	8.51571e+06	1.98578e+06	1.33878e+06	1.37361e+06	391986	465471	161544	436732	784103	5.87468e+06	3.02022e+06	504282	1.03913e+06	2.2913e+06	1.34474e+08	1.72696e+06	3.10785e+07	2.61918e+07	785601	4.22152e+07	7.62973e+06	2.45646e+06	9.76704e+06	354119	274018	670960	2.78187e+06	872932	2.56353e+06	8.79583e+06	2.593e+07	2.05619e+07	1.8942e+07	5.49861e+07	666420	2.01028e+06	4.11482e+08	8.50909e+07	7.31686e+06	8.12025e+06	616101	4.23485e+06	706811
PTP1415	0.77	236.113	236.113	MW_235.10557	Unknown	196186	246787	741238	137654	477166	133945	320871	138280	237770	1.00436e+06	31637	434162	352377	225301	314043	407139	98331.6	169823	158467	562027	287425	108406	258698	8705.63	70384.7	336553	160051	280057	129432	141918	171057	105524	316760	149050	31977.5	102836	137701	303765	374866	76092.2	157218	224504	116429	264776
PTP1416	3.5	307.081	139.039	NP-008131	Flavonoids	7.82023e+07	3.44956e+07	6.89961e+06	3.52264e+07	3.3959e+06	2.09763e+07	6.86925e+06	2.20684e+07	2.43808e+07	3.83212e+07	1.09322e+07	2.81672e+06	1.809e+07	9.93225e+06	5.84295e+07	1.2514e+07	5.57346e+06	3.2575e+07	1.5023e+07	1.86355e+06	1.16599e+07	1.94123e+07	1.136e+07	1.3897e+07	2.66742e+07	5.96871e+06	1.35381e+07	1.04191e+07	2.08861e+06	1.69483e+07	1.14468e+07	1.93431e+07	1.64053e+07	2.28353e+06	3.88419e+07	9.29362e+06	3.38977e+07	51372857	1.58299e+07	5.60711e+06	1.91759e+07	1.03759e+07	2.38464e+07	9.25512e+06
PTP1419	2.84	423.144	423.143	6-[4-(3,4-dimethoxyphenyl)-hexahydrofuro[3,4-c]furan-1-yl]-4-methoxy-2H-1,3-benzodioxole	Others	2.10866e+07	6.48008e+06	5.50989e+06	5.29094e+06	1.28187e+07	2.85492e+06	1.5964e+06	5.62047e+06	1.13422e+07	1.31076e+07	5.16952e+06	5.59927e+06	1.44017e+07	3.69188e+07	7.49462e+06	1.01049e+07	1.54155e+07	8.70402e+06	6.5298e+06	1.06929e+07	6.00594e+06	3.3213e+06	9.28547e+06	1.95733e+07	1.31758e+07	2.58624e+06	1.25454e+07	1.1661e+07	3.01485e+06	7.26913e+06	3.7291e+06	2.16058e+06	1.06361e+07	9.10989e+06	4.5523e+06	5.33805e+06	4.54047e+06	7.2183e+06	8.29321e+06	4.00184e+06	1.13596e+07	9.32447e+06	1.38635e+07	6.00433e+06
PTP1421	5.08	371.168	371.168	MW_370.16057	Unknown	98256.6	2.30435e+06	119081926	849702	1.05734e+06	95373.9	2.64027e+06	1.90157e+06	ND	3.13996e+06	1.11945e+06	357744	5.44149e+06	3.68865e+06	2.57254e+06	1.47056e+07	1.66006e+06	7.22284e+06	1.35842e+06	435707	130252	128767	ND	ND	ND	44402.7	308026	2.6108e+07	1.32854e+06	635664	776387	213576	1.80216e+06	ND	543025	2.52732e+06	1.44697e+06	1.9933e+06	1.06079e+06	347113	2.10298e+06	172069	5.01392e+06	164108
PTP1422	11.7	441.307	175.045	MW_440.29908	Unknown	1.26549e+07	1.11396e+07	1.27208e+07	1.36984e+07	1.59664e+07	1.50455e+07	1.28103e+07	1.44126e+07	1.36409e+07	1.36105e+07	1.68269e+07	1.42501e+07	1.48883e+07	1.15736e+07	1.7235e+07	1.21724e+07	1.517e+07	1.25483e+07	1.53789e+07	1.46101e+07	1.52927e+07	1.6221e+07	1.67155e+07	1.47833e+07	1.48324e+07	1.67752e+07	1.83782e+07	1.20105e+07	1.4159e+07	1.08285e+07	1.49768e+07	1.33952e+07	1.35359e+07	1.26698e+07	2.46905e+07	1.27247e+07	1.53663e+07	1.47774e+07	1.07964e+07	2.75899e+07	1.7669e+07	2.42042e+07	1.96783e+07	1.70654e+07
PTP1423	0.61	228.033	228.033	MW_227.02541	Unknown	3.23219e+06	4.12257e+06	3.37417e+06	2.94299e+06	3.90054e+06	2.3427e+06	3.81318e+06	4.61069e+06	3.51805e+06	3.06654e+06	3.04764e+06	3.36127e+06	3.64023e+06	3.46903e+06	3.50129e+06	3.00849e+06	3.4376e+06	2.13315e+06	2.7855e+06	3.51634e+06	3.2227e+06	2.86162e+06	3.2491e+06	3.23464e+06	3.06945e+06	2.46692e+06	2.42656e+06	2.64107e+06	3.13736e+06	2.87453e+06	3.01531e+06	3.36276e+06	2.9334e+06	3.27207e+06	3.58674e+06	3.17866e+06	3.33763e+06	2.7578e+06	2.79014e+06	2.9005e+06	2.67288e+06	3.00961e+06	2.99024e+06	2.79981e+06
PTP1425	10.67	481.329	481.365	MW_480.32210	Unknown	8.648e+06	168274	5.40365e+06	5.03596e+06	540552	1.88711e+06	3.26805e+06	3.10408e+06	3.51698e+06	2.41728e+07	113010	5.53987e+06	1.32092e+07	1.41891e+07	2.23303e+07	1.55303e+07	4.25053e+06	2.65602e+06	1.31745e+06	893709	2.16201e+06	1.28176e+07	8.09122e+06	1.40629e+06	2.49394e+07	5.38925e+06	589207	1.31396e+06	590801	8.53729e+06	1.1973e+06	1.55873e+06	1.15927e+07	1.17886e+07	6.56831e+06	6.7441e+06	443915	3.60842e+06	1.3838e+06	775370	6.35434e+06	1.56372e+06	764004	274355
PTP1427	11.95	495.27	413.266	MW_494.26249	Unknown	503982	282133	489016	461635	477224	418336	327899	312189	365687	398619	421098	204972	210282	255092	521543	319552	406840	328495	505086	607837	529694	464870	281290	349377	241838	220025	383396	295244	419324	275918	500846	320616	592252	218219	260725	370726	511996	509684	254543	612423	543922	383248	346028	372674
PTP1429	6.15	342.061	303.05	MW_341.05336	Unknown	313800	1.09103e+06	2.08013e+06	1.66433e+06	3.10985e+06	2.28148e+06	568586	1.6916e+06	3.2368e+06	1.44891e+06	1.5884e+06	2.58072e+06	1.82368e+06	2.83236e+06	252437	1.34039e+06	3.33899e+06	2.12564e+06	2.57831e+06	162306	1.04456e+06	1.41923e+06	876104	1.62263e+06	4.72423e+06	2.71214e+06	2.52253e+06	3.98308e+06	501732	2.2039e+06	2.97452e+06	2.74102e+06	4.06292e+06	2.8542e+06	4.692e+06	4.16613e+06	1.16497e+06	1.72541e+06	1.94058e+06	2.94666e+06	3.19556e+06	3.00963e+06	2.94993e+06	1.66552e+06
PTP1430	5.08	188.001	146.06	MW_186.99330	Unknown	3428.04	21164.8	1.61606e+06	36937.7	4249.2	1034.01	8113.15	5946.85	9531.22	ND	39908.1	11461.6	14740.4	14350.3	32616.1	12744.2	10089.7	ND	8305.48	1.65764e+06	124507	1421.8	4902.78	59837.8	12154.1	ND	13318.3	694464	4892.32	ND	83796.5	553515	11491.9	138110	86814.6	2179.86	13818	240005	10028	4813.55	2249.33	13422.5	15669.2	2403.35
PTP1431	6.57	571.273	571.273	MW_570.26595	Unknown	1.50253e+06	1.08595e+07	2.23673e+07	3.90032e+06	5.67398e+06	1.39199e+06	4.37702e+06	3.88431e+06	5.89635e+06	6.779e+06	3.77868e+06	1.24239e+06	9.58652e+06	1.61314e+06	1.70296e+06	6.33832e+06	2.545e+06	3.37155e+07	1.91229e+07	1.52689e+07	1.03226e+07	4.12154e+06	7.87174e+06	6.26662e+06	3.2022e+06	3.62128e+06	4.70221e+06	4.14089e+06	3.11138e+06	1.78236e+06	4.37976e+06	3.08933e+06	5.5726e+06	9.81016e+06	1.23465e+07	5.41677e+06	1.27868e+07	1.90405e+06	1.06318e+07	4.77372e+06	5.35225e+06	1.4955e+06	5.87267e+06	3.30873e+06
PTP1432	2.97	321.061	153.018	MW_320.83526	Unknown	ND	12699.5	5.65184e+06	80669.6	901655	3865.83	739065	17699.4	33729.2	5512.7	ND	12808.3	102198	338751	ND	ND	87676.4	ND	ND	6.827e+07	28875.4	75477.9	9632.83	13324	70123	24179.4	30087.3	34344	74734	5152.78	4533.7	10789	44159.9	1255.87	ND	738.48	10043.9	ND	32216.7	23109.2	9706.29	ND	139852	25942.7
PTP1435	12.62	573.488	573.487	MW_572.48100	Unknown	9.27117e+06	7.06291e+06	9.8619e+06	1.2476e+07	9.17255e+06	1.31998e+07	6.58982e+06	8.82166e+06	1.07753e+07	7.94836e+06	4.41646e+06	7.68335e+06	9.11197e+06	9.9365e+06	6.21318e+06	7.57454e+06	1.17747e+07	7.7107e+06	6.26968e+06	7.15575e+06	7.47494e+06	1.10425e+07	7.19763e+06	1.15886e+07	1.20894e+07	1.31296e+07	1.03699e+07	1.06464e+07	1.04547e+07	9.98469e+06	8.70399e+06	7.19211e+06	8.86909e+06	1.06416e+07	9.62472e+06	1.30638e+07	1.28132e+07	6.93334e+06	1.04376e+07	1.09309e+07	1.08164e+07	5.96544e+06	9.08594e+06	6.91251e+06
PTP1442	9.81	181.05	149.023	4-oxo-4,5,6,8-tetrahydrobenzo[b]furan-3-carboxylic acid	Others	310685	313323	368405	335826	378829	372365	357119	447922	396688	416543	329467	342247	434157	294703	356177	290243	295846	296153	511558	326787	347868	296442	330400	414839	301363	344072	347564	335140	392319	314722	390004	391093	305564	319271	308043	409313	295601	281341	333742	339748	290909	333488	351526	331797
PTP1443	4.91	391.139	229.086	NP-021356	Stilbene	93488.8	208056	451159	234256	8.13121e+06	2.71982e+06	76233.1	270466	513975	194415	155774	1.87213e+06	109798	482260	106337	5.61313e+06	23328.3	259984	285659	2.44245e+06	305138	272447	1.0151e+07	26078.7	806104	690385	792906	1.08797e+06	78206.8	4.7794e+06	446253	8.04977e+06	402938	94637.8	706915	38887.7	1.09691e+07	453216	561859	567091	294809	734207	609955	1.53964e+06
PTP1444	0.76	476.16	134.045	MW_475.15379	Unknown	1.77726e+06	1.68849e+06	3.74466e+06	928255	1.01768e+06	2.38098e+06	1.27718e+06	537429	2.09878e+06	1.0603e+06	2.26001e+06	1.27443e+06	1.23181e+06	2.1852e+06	630463	909062	727885	1.4742e+06	888322	1.90097e+06	1.07944e+06	700945	587018	633612	374730	945918	316370	853415	773369	1.575e+06	963012	263420	339153	393366	ND	497490	488923	328795	1.43691e+06	566749	1.02327e+06	442851	447185	668496
PTP1445	0.61	548.141	303.05	MW_547.13384	Unknown	312.325	330.16	626.545	1565.55	1253.05	647.686	ND	1598.06	1581.61	938.984	2207.35	648.251	312.979	ND	626.503	ND	2504.34	592.544	312.978	ND	ND	1184.57	ND	245.622	625.462	626.251	ND	312.994	2504.18	659.747	296.445	2192.75	ND	2040.07	5027.84	925.451	1252.96	592.801	627.8	1268.97	ND	608.255	312.979	626.482
PTP1451	3.88	251.091	251.091	6-(3-hydroxybutan-2-yl)-5-(hydroxymethyl)-4-methoxy-2H-pyran-2-one	Others	6280.38	32336.2	11232.1	17236.3	6761.75	7015.93	3552.73	16918.9	4366.74	6519.14	16029.2	9227.19	20366	6063.08	2859.52	2259.87	2294.98	5866.11	1007.32	12357.9	18836.1	4930.08	3843.37	5168.26	2307.63	15247.9	4789.78	13681.5	5837.21	5438.56	3183.3	5787	3474.48	6729.73	10144.3	8318.21	8681.09	12465.3	18260	2688.67	2839.68	6941.35	9410.49	3771.2
PTP1452	12.63	880.538	880.536	MW_879.53068	Others	1.8861e+06	972262	1.03204e+06	919370	1.22905e+06	872032	397611	996389	657435	548301	960258	833696	1.09246e+06	951981	1.10786e+06	506714	998837	915132	1.07485e+06	1.20956e+06	1.1742e+06	1.18231e+06	981352	840874	896552	1.64746e+06	1.82166e+06	657364	475108	598423	772015	1.93164e+06	432312	538174	4.06651e+06	367018	864778	631507	773271	4.01665e+06	1.42641e+06	2.93462e+06	863121	651553
PTP1453	3.28	291.087	139.039	MW_290.08562	Others	4.47315e+07	1.37036e+08	1.10998e+08	2.18228e+08	1.10436e+08	2.46726e+08	3.33925e+08	2.4982e+08	289541409	3.03627e+08	3.46862e+08	1.8471e+08	2.39856e+08	2.30472e+08	3.76619e+08	5.59963e+07	2.34896e+08	3.0548e+08	2.47714e+08	4.2998e+07	2.38613e+08	3.67236e+08	3.73609e+08	288629935	3.2665e+08	4.21832e+08	6.59802e+07	2.64317e+08	1.59967e+08	3.60319e+08	2.39919e+08	4.45425e+08	2.02933e+08	1.83158e+08	1.96536e+08	1.99079e+08	5.44959e+08	1.99899e+08	3.45255e+08	1.73054e+08	325911928	1.64645e+08	219288650	1.8853e+08
PTP1454	2.01	348.13	348.13	Ofloxacin impurity E	Others	2.58722e+07	6.76965e+06	265713	6.7913e+06	8.35096e+06	6.21336e+07	7.8009e+06	2.32608e+07	4.13203e+07	2.5394e+07	5.89015e+06	7.46823e+07	4.97907e+07	1.36095e+07	9.5415e+06	3.8948e+07	4.0013e+07	3.81874e+07	3.31298e+07	1.97532e+06	4.9026e+07	2.65495e+07	4.61352e+07	6.42184e+06	4.38951e+07	8.44591e+07	4.52204e+07	2.3392e+07	9.88372e+06	3.45149e+07	2.55239e+07	7.58657e+06	2.35399e+07	1.93402e+07	2.62409e+07	3.93124e+07	1.21675e+07	1.30724e+07	1.09445e+08	2.78628e+07	7.12656e+07	1.43215e+07	1.85519e+07	29937543
PTP1456	12.28	818.537	736.533	MW_817.52934	Unknown	905806	703532	629214	1.23809e+06	874435	474421	536244	990969	777873	639697	1.00918e+06	900539	786140	878670	654770	923300	1.3749e+06	1.06471e+06	819216	841105	899681	1.31108e+06	801081	1.10355e+06	719424	1.15479e+06	548446	951724	671235	660970	771110	410514	1.22974e+06	1.08073e+06	857065	1.33553e+06	1.1438e+06	1.36954e+06	948781	1.1225e+06	1.26431e+06	723714	796945	1.26358e+06
PTP1457	12.01	483.345	483.367	MW_482.33758	Unknown	3.4547e+06	4.47117e+06	3.4517e+06	4.23337e+06	6.1608e+06	1.55491e+06	3.3563e+06	5.23003e+06	4.69508e+06	6.40514e+06	4.89519e+06	3.52744e+06	9.16117e+06	3.5097e+06	9.7106e+06	4.61739e+06	3.45455e+06	2.76822e+06	8.54996e+06	6.90879e+06	1.00095e+07	4.69029e+06	4.18643e+06	3.80782e+06	2.4473e+06	4.05344e+06	5.39613e+06	4.19408e+06	5.14834e+06	2.6699e+06	6.20809e+06	2.95349e+06	1.77356e+06	2.49608e+06	2.21904e+06	3.01924e+06	5.96131e+06	4.67773e+06	2.40011e+06	2.91398e+06	3.92921e+06	1.54646e+06	2.96938e+06	2.62757e+06
PTP1459	12.81	761.41	761.41	MW_760.40251	Unknown	5.47926e+07	4.82846e+07	4.3664e+07	6.23155e+07	3.61705e+07	5.12496e+07	5.19059e+07	5.29777e+07	5.21252e+07	2.87915e+07	4.87461e+07	6.04591e+07	4.84245e+07	5.79344e+07	4.55435e+07	5.81673e+07	4.33453e+07	6.12494e+07	5.57708e+07	4.67403e+07	4.99866e+07	4.9872e+07	6.63725e+07	6.94744e+07	4.11033e+07	7.40875e+07	2.37531e+07	6.18374e+07	5.97484e+07	6.26704e+07	6.4287e+07	5.56685e+07	6.65093e+07	4.47582e+07	2.69345e+07	5.25572e+07	5.44892e+07	4.14584e+07	6.41171e+07	5.32214e+07	2.40454e+07	1.16129e+07	3.2231e+07	1.99438e+07
PTP1460	11.37	730.463	730.463	MW_729.45572	Unknown	4.36805e+06	4.95654e+06	1.2013e+07	2.95193e+06	2.27791e+06	2.59478e+06	2.18389e+06	1.30174e+07	2.29731e+06	1.20342e+07	3.14822e+06	3.10915e+06	7.66691e+06	5.72109e+06	2.05749e+06	4.92284e+06	5.34907e+06	7.03229e+06	4.31239e+06	7.24014e+06	1.2871e+07	4.50143e+06	8.29961e+06	6.77246e+06	3.29842e+06	4.69371e+06	2.23483e+06	2.97446e+06	3.29683e+06	8.28529e+06	778014	4.4395e+06	1.12661e+06	9.01434e+06	9.54445e+06	2.70996e+06	2.25488e+06	1.35302e+06	7.23785e+06	2.2284e+06	1.04166e+06	6.29089e+06	4.03434e+06	1.09195e+06
PTP1462	0.91	611.161	287.055	NP-008135	Flavonoids	195690	38161.7	106053	36270.1	107470	12243.1	3666.03	10987.6	25408	47218.5	33004.9	9736.72	36135.2	60714	110552	43929.7	19774.4	42818.1	23480.3	840963	43461.9	8469.51	10293.9	12590.8	14395	12326.1	21439.6	11059	13764.9	23673.2	24760.4	11387.6	9016.1	18554.5	24298.7	9489.43	27287.4	25148.4	16355.1	9435.68	40148.5	12078.9	36082.8	17540.5
PTP1463	5.5	369.152	369.152	N4-[2-(2-pyridyl)ethyl]-1-(4-chlorophenyl)-5-propyl-1H-pyrazole-4-carboxamide	Others	61422.7	932146	3.08872e+06	559501	1.18257e+06	352367	150036	390857	93980.2	187209	1.61488e+07	161657	178902	662671	984595	4.53427e+07	166190	2.21027e+07	1.44239e+07	726655	2.7529e+07	593127	599842	5.32302e+06	81696.4	632083	351691	110754	487788	470309	842335	3.84227e+07	5.56296e+07	4.95413e+07	8.68425e+07	310701	3.58664e+06	1.10862e+08	1.97845e+07	1.27837e+06	3.25679e+06	243193	171544	212846
PTP1464	0.9	307.139	131.086	MW_306.13166	Unknown	550636	673014	917246	1.61443e+06	2.64234e+06	877565	1.31865e+06	2.24668e+06	1.9804e+06	2.16958e+06	1.44867e+06	1.41563e+06	610300	891782	809355	922070	886620	1.13477e+06	302072	820464	542187	466760	1.46071e+06	1.40602e+06	588542	1.11331e+06	2.36042e+06	960404	1.16115e+06	784354	1.22676e+06	687543	548728	1.65376e+06	1.06335e+06	1.03102e+06	549946	593170	908409	370318	996870	2.2424e+06	518000	1.19961e+06
PTP1465	9.09	448.291	448.29	MCHB-1	Others	3.8534e+06	4.32232e+06	5.95119e+06	6.39078e+06	5.37113e+06	4.84689e+06	3.76892e+06	1.05307e+07	6.89857e+06	9.70359e+06	3.62408e+06	5.94371e+06	1.39195e+07	4.67656e+06	1.0581e+07	4.98017e+06	5.50178e+06	4.55141e+06	8.14253e+06	7.65642e+06	9.72187e+06	5.87289e+06	5.60302e+06	4.23254e+06	5.41434e+06	5.60968e+06	5.5067e+06	4.99168e+06	4.42631e+06	4.73426e+06	5.50502e+06	4.61018e+06	4.14099e+06	4.18381e+06	7.22759e+06	4.31246e+06	4.86626e+06	6.21502e+06	2.63418e+06	5.53424e+06	6.0458e+06	6.19932e+06	5.65e+06	4.36493e+06
PTP1470	7.69	456.153	456.153	MW_455.14537	Unknown	424162	108617	266152	183806	2.25246e+06	382536	63732.1	351088	288886	140825	23830.5	1.42983e+06	140325	335115	199272	1.27556e+06	118574	3.05224e+06	177697	3.46376e+06	18953.4	158857	8.59882e+06	28115.1	329504	115263	1.10895e+06	384799	10662.7	1.3369e+06	86094.7	1.66273e+06	101639	92506.3	ND	68537.7	1.92298e+06	202329	576877	172103	50240.3	127060	ND	809969
PTP1471	11.36	457.35	411.362	Ursolic acid	Triterpene	3.33921e+06	2.79234e+06	4.545e+06	1.58888e+06	1.81726e+06	2.19543e+06	2.79516e+06	2.79436e+06	2.20647e+06	3.39462e+06	2.28557e+06	1.75454e+06	2.9182e+06	2.49517e+06	3.06869e+06	2.24725e+06	2.12448e+06	2.61465e+06	2.04761e+06	3.68643e+06	2.92653e+06	2.06504e+06	2.3304e+06	2.9507e+06	1.95286e+06	1.9221e+06	3.88382e+06	1.72321e+06	2.55197e+06	2.06589e+06	2.15413e+06	2.67984e+06	2.40129e+06	3.06839e+06	3.46059e+06	2.21741e+06	2.0761e+06	1.71243e+06	2.84359e+06	2.60465e+06	2.13225e+06	3.54721e+06	3.55205e+06	1.8615e+06
PTP1472	4.71	383.102	341.091	MW_382.09429	Unknown	5100.17	26616.6	1642.33	1994.74	4506.45	6070.59	4875.23	1781.87	4873.15	8579.73	9072.96	6450.88	2057.71	1180.89	79237	2600.76	4624.23	601.749	12275.3	1230.8	2730.01	2911.79	9933.12	1791.57	872.314	10285.4	11794.9	1331.33	4741.35	2292.61	11893.7	6500.99	7033.22	1981.28	4131.54	761.766	3757.02	939.776	7727.41	3420.56	6577.83	3631.38	646.509	2629.4
PTP1473	13.06	599.504	599.504	Dodecyl octadecyl 3,3'-sulfanediyldipropanoate	Others	18438.7	28848.1	42343.5	26498.4	29189.2	50749.1	12368	16857	108449	37587.9	17336.5	16702.6	25203.5	22914.8	41615.6	46418.5	16298	41778.2	109941	50553.6	40911.8	14075.3	1717.67	1546.96	64613.3	39658.4	7225.32	34466.5	32378.3	18458.9	40247.6	61290.7	48518.5	40010.5	12779.4	17677.9	109206	16653	26557.2	87210.9	25375.5	36880.7	11856.3	88904.2
PTP1475	4.8	198.128	91.0547	Dibenzylamine	Others	1.4064e+06	2.21709e+06	1.20979e+06	3.31022e+06	2.13043e+06	2.42968e+06	1.48053e+06	5.24051e+06	3.84438e+06	2.04844e+06	5.98567e+06	1.46897e+06	8.59284e+06	2.22465e+06	2.18663e+06	1.27167e+06	2.91187e+06	963050	1.97093e+06	3.02496e+06	3.13704e+06	1.78491e+06	1.82818e+06	1.24717e+06	1.60059e+06	1.61019e+06	3.3919e+06	1.36675e+06	2.27541e+06	3.11814e+06	2.74607e+06	1.38953e+06	1.18099e+06	603595	1.28897e+06	1.71677e+06	2.884e+06	1.74917e+06	636727	1.75167e+06	2.33836e+06	3.46658e+06	2.41523e+06	984659
PTP1476	0.77	289.056	127.039	MW_288.04836	Unknown	1.85184e+06	2.30293e+06	7.20606e+06	3.18855e+06	860601	1.3107e+06	3.33879e+06	656070	1.19925e+06	8.25449e+06	2.01407e+06	1.47387e+06	1.98603e+06	1.97515e+06	3.58505e+06	1.70217e+06	1.43071e+06	3.88339e+06	1.7335e+06	1.90533e+06	1.88391e+06	1.40319e+06	1.64048e+06	1.26675e+06	1.37011e+06	2.47923e+06	1.05349e+06	1.65942e+06	2.03446e+06	3.24837e+06	1.72889e+06	1.03374e+06	1.27585e+06	1.7891e+06	422260	2.17281e+06	1.86311e+06	1.39265e+06	1.79655e+06	1.34955e+06	1.94231e+06	1.18575e+06	1.63474e+06	1.57834e+06
PTP1477	6.75	679.197	679.197	MW_678.18974	Unknown	ND	7.14543e+07	140318124	8.67674e+07	1.64921e+08	1.09908e+08	7.59767e+07	2.09799e+08	1.44529e+08	8.88673e+07	1.03447e+08	1.29505e+08	3.17194e+08	1.09341e+08	2.30362e+07	ND	1.33019e+08	1.25548e+08	2.39241e+08	6.30348e+07	208215590	1.52078e+08	1.31744e+08	1.02442e+08	1.10804e+08	138093763	105736867	9.8268e+07	9.35219e+07	9.19127e+07	1.04023e+08	1.34493e+08	1.22083e+08	1.10657e+08	1.09257e+08	1.02579e+08	1.11314e+08	1.00841e+08	7.92217e+07	1.04107e+08	1.12783e+08	9.63854e+07	108414336	9.44235e+07
PTP1478	10.95	376.319	376.319	MW_375.31145	Unknown	1.15045e+06	648355	960389	1.62682e+06	1.75555e+06	1.61849e+06	3.07171e+06	2.41223e+06	1.66907e+06	1.90564e+06	568122	1.1667e+06	1.72715e+06	1.13474e+06	1.28525e+06	804937	1.34592e+06	1.2126e+06	9.30806e+06	1.55103e+06	1.7472e+06	2.34995e+06	2.49338e+06	550364	1.52806e+06	1.47398e+06	1.35611e+06	1.01918e+06	778015	1.13296e+06	899840	1.37065e+06	1.20621e+06	1.00204e+06	2.07627e+06	1.34797e+06	1.15358e+06	42061.7	763397	1.20385e+06	979869	1.28247e+06	1.0248e+06	571864
PTP1483	6.47	299.091	299.091	8-(1,2-dihydroxy-3-methylbut-3-en-1-yl)-7-methoxy-2H-chromen-2-one	Others	7.07685e+06	2.01446e+06	309349	1.34487e+06	698643	336554	476297	727463	891180	2.27832e+06	1.2461e+06	1.15206e+06	1.54263e+06	1.82045e+06	3.98043e+06	2.98407e+06	310567	1.60882e+06	798078	1.01774e+06	971569	849251	1.04152e+06	288872	267292	608462	1.11611e+06	672424	251153	675297	307762	1.82341e+06	1.26496e+06	619009	1.57801e+06	1.12106e+06	2.13263e+06	1.74991e+06	1.05098e+06	729236	573307	708602	474551	288136
PTP1484	0.92	194.118	194.118	2-oxa-4-azatetracyclo[6.3.1.1~6,10~.0~1,5~]tridecan-3-one	Others	1.41187e+06	1.28654e+06	1.60926e+06	1.47761e+06	1.25099e+06	1.69627e+06	1.57097e+06	1.09541e+06	1.31496e+06	1.2746e+06	1.61442e+06	1.549e+06	962496	1.35843e+06	1.42446e+06	1.31855e+06	1.35121e+06	1.36189e+06	1.22141e+06	1.59694e+06	1.40554e+06	1.31151e+06	1.32695e+06	1.13085e+06	1.54614e+06	1.35798e+06	1.25835e+06	1.33397e+06	1.06351e+06	1.26128e+06	1.25253e+06	1.17194e+06	1.14548e+06	1.19343e+06	569757	1.17651e+06	1.35659e+06	1.20797e+06	1.00901e+06	1.26244e+06	1.19479e+06	1.01708e+06	1.29233e+06	1.23696e+06
PTP1485	10.83	341.267	341.266	NP-017634	Lipids	1.04612e+07	9.55497e+06	1.10082e+07	9.42199e+06	9.31998e+06	9.18027e+06	9.83366e+06	1.08375e+07	1.02138e+07	8.95495e+06	9.49594e+06	9.04893e+06	1.20255e+07	8.98365e+06	1.17874e+07	9.1595e+06	9.4273e+06	8.683e+06	1.22538e+07	1.00134e+07	1.08605e+07	9.891e+06	8.51029e+06	9.72912e+06	8.86938e+06	8.55323e+06	8.92695e+06	9.04063e+06	8.61443e+06	8.60166e+06	9.26851e+06	9.07886e+06	9.52238e+06	9.24266e+06	9.11646e+06	9.91284e+06	8.3716e+06	8.05973e+06	8.53083e+06	8.01667e+06	8.84336e+06	7.75638e+06	8.06984e+06	7.76692e+06
PTP1488	5.8	545.2	545.199	2-(hydroxymethyl)-6-{5-[3-(hydroxymethyl)-5-(3-hydroxypropyl)-7-methoxy-2,3-dihydro-1-benzofuran-2-yl]-2-methoxyphenoxy}oxane-3,4,5-triol	Others	7.91744e+07	1.05565e+08	8.43156e+07	116657865	6.14728e+07	8.83656e+07	1.43376e+08	9.228e+07	9.25479e+07	1.07581e+08	8.35145e+07	1.10378e+08	127018068	1.23536e+08	1.49673e+08	3.26212e+07	1.12983e+08	7.74815e+07	6.90406e+07	9.60493e+07	4.47909e+07	1.11102e+08	1.1084e+08	9.21484e+07	1.04078e+08	9.64195e+07	6.97634e+07	6.40097e+07	8.64404e+07	1.24316e+08	9.2251e+07	8.61897e+07	4.1607e+07	3.40213e+07	4.15637e+07	9.32281e+07	1.2083e+08	7.65166e+07	7.26496e+07	1.86543e+08	1.09184e+08	7.84548e+07	5.71321e+07	6.32731e+07
PTP1489	9.73	571.331	571.331	MW_588.33433	Unknown	72395	554248	1.93642e+06	905271	2.52058e+06	42360.5	763799	421150	257378	103086	151284	379917	2.5094e+06	828184	480294	683803	4.64357e+06	2.12162e+06	1.30154e+06	3.75988e+06	391662	200929	1.89283e+06	71013.2	33215.5	334905	39394.8	131637	425317	660686	85882.7	655687	70816.5	400343	26196.1	1.17488e+06	13090.6	2.42954e+06	7470.39	777416	25771.8	5.16175e+06	2.08323e+06	3.29061e+06
PTP1490	11.8	900.533	818.53	MW_899.52574	Unknown	1.37889e+06	1.55916e+06	1.40018e+06	1.53454e+06	1.13142e+06	1.01305e+06	846688	1.07951e+06	1.05293e+06	927113	1.39901e+06	1.15231e+06	2.30557e+06	1.59845e+06	720813	1.66548e+06	1.66364e+06	830032	974912	1.81177e+06	1.31028e+06	1.45864e+06	1.40366e+06	1.15269e+06	1.0201e+06	1.33991e+06	866768	1.39207e+06	1.23852e+06	1.52465e+06	1.64037e+06	703484	1.35246e+06	1.26572e+06	1.00382e+06	812367	1.28328e+06	1.37864e+06	1.62981e+06	1.08579e+06	1.03292e+06	770215	1.4525e+06	985855
PTP1492	7.18	469.205	469.205	MW_468.19725	Unknown	5.27232e+06	3.2204e+07	3.73571e+07	4.36392e+06	ND	1.97268e+06	1.13645e+07	1.24563e+06	3.51209e+06	4.44573e+06	8.90568e+06	1.78111e+06	6.27046e+06	1.83499e+06	2.43392e+07	4.80726e+06	2.06084e+06	1.13078e+07	1.0405e+07	2.48788e+07	5.90534e+06	2.82951e+06	1.97054e+06	9.25547e+06	2.24911e+06	1.52374e+06	1.61009e+06	3.98278e+06	3.05558e+07	2.14697e+06	2.76275e+06	8.55002e+06	7.60926e+06	6.55628e+06	5.04062e+06	1.70946e+06	2.46417e+06	2.58819e+06	8.52923e+06	2.86845e+06	2.45144e+06	5.09561e+06	2.89798e+06	4.16667e+06
PTP1494	0.74	304.161	304.161	MW_303.15416	Unknown	604914	803935	605616	1.40178e+06	906987	366650	1.53873e+06	405415	482778	611299	120944	361425	666044	308296	402379	675980	514439	707717	243093	553739	168026	454286	257581	801679	195424	1.37726e+06	204684	1.01124e+06	952823	449184	2.36312e+06	482581	380305	254846	300949	1.602e+06	496232	267473	657969	958728	884097	1.56921e+06	590988	423708
PTP1495	11.29	413.324	175.045	MW_412.31664	Unknown	1.09542e+07	1.06263e+07	9.3712e+06	1.13341e+07	1.32708e+07	1.32888e+07	1.03282e+07	1.27864e+07	1.16098e+07	1.17872e+07	1.3139e+07	1.18041e+07	1.17261e+07	9.62553e+06	1.41185e+07	1.05582e+07	1.19994e+07	1.10897e+07	1.33637e+07	1.20953e+07	1.26576e+07	1.36121e+07	1.39432e+07	1.16201e+07	1.21955e+07	1.41207e+07	12378537	1.02714e+07	1.24435e+07	9.75193e+06	1.21857e+07	1.19913e+07	9.22472e+06	9.65839e+06	1.94943e+07	1.00644e+07	1.17952e+07	1.12307e+07	9.20839e+06	1.87041e+07	1.28918e+07	1.82674e+07	1.42763e+07	1.34929e+07
PTP1496	5.24	545.2	545.199	NP-018268	Others	1.34253e+07	1.24256e+07	9.71018e+07	112909571	7.47586e+07	1.42134e+08	2.35682e+07	8.57366e+07	4.77225e+07	4.46942e+07	6.05457e+06	2.91175e+08	2.07471e+08	1.53042e+08	2.32619e+07	25367547	3.08811e+07	8.20066e+07	6.48393e+07	2.69921e+07	2.64458e+07	5.8335e+07	2.57644e+08	1.9399e+07	3.14945e+07	8.62986e+06	5.98033e+07	2.22854e+08	5.67021e+07	1.51609e+08	1.08857e+08	9.55835e+07	1.56611e+07	2.0189e+07	2.5865e+07	1.297e+07	2.73674e+08	9.59118e+07	6.94678e+07	1.11555e+08	1.04385e+07	6.81357e+07	9.1717e+07	8.81365e+07
PTP1498	10.83	385.293	385.292	MW_384.28548	Unknown	3.69187e+07	3.4408e+07	4.14568e+07	3.59386e+07	3.27041e+07	3.57591e+07	3.5759e+07	3.62682e+07	3.86376e+07	2.87885e+07	3.70081e+07	3.33393e+07	3.97309e+07	3.40134e+07	3.63682e+07	3.51207e+07	3.6545e+07	3.89382e+07	4.02399e+07	3.58929e+07	3.98976e+07	3.58112e+07	3.12706e+07	3.79826e+07	3.56316e+07	3.21508e+07	3.69598e+07	3.85811e+07	3.79759e+07	3.19426e+07	3.28301e+07	3.18083e+07	3.80244e+07	3.07359e+07	3.46907e+07	3.5886e+07	3.26446e+07	3.29007e+07	2.94489e+07	3.16246e+07	3.99534e+07	3.23886e+07	3.06879e+07	2.82118e+07
PTP1500	4.69	405.174	405.173	NP-018609	Others	5.64831e+06	3.68467e+06	4.40688e+07	4.67721e+06	1.59547e+06	1.06198e+07	8.25746e+06	1.00852e+07	3.53761e+06	1.09667e+07	2.98443e+06	5.35719e+06	1.12143e+07	2.0984e+07	3.17967e+06	2.10442e+06	5.1175e+06	1.53744e+07	1.42163e+07	8.74464e+06	7.51482e+06	4.82232e+06	2.5526e+06	4.23823e+06	6.04798e+06	8.81109e+06	1.65685e+07	6.602e+06	4.50574e+06	9.32875e+06	5.60608e+06	7.73508e+06	5.85003e+06	6.69941e+06	2.52079e+06	8.62266e+06	6.28083e+06	7.19628e+06	3.97843e+06	7.77653e+06	4.30798e+06	7.53304e+06	1.0683e+07	3.88414e+06
PTP1504	11.91	453.373	203.179	MW_452.36592	Unknown	974474	790508	1.5619e+06	102192	344721	573244	1.21926e+06	890496	713958	1.77759e+06	432925	270932	612710	799679	858845	1.23114e+06	277857	539763	282754	658421	355531	246773	732538	423869	408253	301046	482398	465678	401072	431834	161397	696959	556506	452236	460490	375393	417722	425184	315286	189271	214489	220853	596569	227780
PTP1505	6.29	435.092	303.05	NP-013594	Flavonoids	933159	1.32349e+06	9.81619e+06	1.59513e+06	442069	3.23328e+06	4.10043e+06	794521	1.73349e+06	4.12675e+06	1.47698e+06	1.11027e+06	1.35457e+06	2.15087e+06	314017	617846	2.84515e+06	1.04888e+07	4.59122e+06	50382.3	65379.2	317908	39772	1.81741e+06	1.25727e+06	911742	1.27191e+07	735948	83787.6	6.23334e+06	995864	617774	1.1251e+07	4.04853e+06	2.17517e+06	3.75575e+06	151951	4.28256e+06	7.90025e+06	449140	4.86217e+06	1.44167e+06	1.39216e+06	558017
PTP1509	9.39	240.232	240.232	6-(2-chloroanilino)-4-oxo-2-(4-pyridyl)-3,4-dihydro-2H-1,3-thiazine-5-carbonitrile	Others	248401	262335	500679	302972	161362	226287	202819	351782	316851	149996	197632	256224	283157	199769	180579	223438	377614	198074	251266	235513	564808	240569	342450	338143	148186	197047	395956	188623	211523	209391	234500	152085	231747	209586	129950	161325	159368	94832.4	94950.9	89577.6	162171	253711	139029	130891
PTP1512	11.56	661.294	661.294	MW_660.28697	Unknown	3.16302e+06	1.18223e+06	1.47116e+06	4.48773e+06	3.41283e+06	2.13791e+06	1.25749e+06	3.15397e+06	2.60385e+06	2.19942e+06	1.90067e+06	1.8605e+06	2.36759e+06	1.50715e+06	2.07655e+06	1.12859e+06	3.85539e+06	1.7154e+06	4.11032e+06	4.49965e+06	3.42507e+06	3.35531e+06	2.3522e+06	1.53249e+06	1.25175e+06	2.39901e+06	3.53095e+06	2.54699e+06	2.18315e+06	2.66117e+06	3.57638e+06	2.54477e+06	3.18485e+06	1.51713e+06	5.99731e+06	1.80248e+06	3.36248e+06	4.04677e+06	1.7283e+06	9.11291e+06	3.65396e+06	7.10436e+06	3.61996e+06	3.56982e+06
PTP1514	0.62	303.041	261.031	MW_302.03400	Unknown	376078	568436	481709	371537	367222	226380	419917	376651	414188	409198	390877	419470	642086	527765	584891	473422	419847	330640	411266	496932	572252	396971	479264	383433	301779	358416	352777	343902	466199	405217	267384	374460	329306	461826	385222	343035	390938	372464	496423	484165	344441	382634	441297	413072
PTP1515	2	407.152	407.152	N4-{4-[1-cyano-2-(2-pyridyl)vinyl]phenyl}-5-methyl-3-phenylisoxazole-4-carboxamide	Others	2.02051e+08	1.27213e+08	4.68718e+08	3.77503e+07	3.46735e+08	6.28576e+07	6.29378e+08	1.10932e+08	1.15322e+08	3.89612e+08	3.17856e+08	6.42817e+07	1.29621e+08	2.0579e+08	322105635	2.14012e+07	6.6382e+07	58428193	6.50839e+07	2.23623e+08	267042125	3.74295e+08	5.09318e+07	1.11804e+08	4.37838e+07	1.19163e+08	6.3685e+07	2.1874e+08	7.48031e+07	5.50594e+07	5.83383e+07	1.91934e+07	1.54599e+08	4.93552e+08	5.32387e+07	9.29287e+07	1.36993e+08	6.34132e+07	2.41933e+07	2.33259e+08	6.77494e+07	4.51921e+06	6.18249e+06	4.95401e+07
PTP1517	12.46	752.528	752.528	MW_751.52092	Unknown	3.51053e+06	1.08624e+07	5.89956e+06	9.54454e+06	1.46271e+07	6.02491e+06	4.1529e+06	4.53585e+06	4.44665e+06	1.59651e+06	7.13689e+06	4.77917e+06	3.90036e+06	5.34606e+06	8.40859e+06	5.6513e+06	7.52611e+06	1.05959e+07	1.03317e+07	5.90169e+06	4.12259e+06	6.3435e+06	3.09825e+06	7.75593e+06	1.75102e+07	3.41805e+06	1.27522e+07	4.43183e+06	7.34874e+06	3.7571e+06	4.82268e+06	5.86715e+06	5.03885e+06	7.83456e+06	1.76762e+07	6.52469e+06	8.66339e+06	1.23514e+07	5.78432e+06	7.73713e+06	1.13957e+07	9.05222e+06	8.4493e+06	7.44346e+06
PTP1518	5.09	489.101	489.1	(2R,3R)-2-(3,4-dihydroxyphenyl)-5,7-dihydroxy-3-{[(2S,3R,4S,5S,6R)-3,4,5-trihydroxy-6-(hydroxymethyl)oxan-2-yl]oxy}-3,4-dihydro-2H-1-benzopyran-4-one	Flavonoids	1.48384e+08	1.92765e+07	1.09335e+08	5.17189e+07	8.78757e+06	3.95771e+06	6.63767e+06	1.02331e+07	1.22209e+07	118567513	3.72545e+07	1.22206e+07	1.13369e+07	2.69101e+07	1.76745e+07	1.28631e+07	1.0644e+07	1.02658e+07	6.00055e+06	5.3761e+06	9.32101e+06	5.73757e+06	6.56479e+06	5.90566e+06	7.07921e+06	7.26875e+06	8.3962e+06	1.04793e+07	3.47392e+06	6.23291e+06	1.10011e+07	1.87976e+06	4.94311e+06	1.56957e+06	9.60677e+06	1.05588e+07	1.37662e+07	9.48908e+06	12449453	1.9841e+07	1.23097e+07	6.99308e+06	1.12654e+07	8.23127e+06
PTP1519	12.53	615.499	615.498	MW_614.49141	Unknown	4.04978e+06	1.85159e+06	3.7926e+06	1.77108e+06	2.55129e+06	2.06818e+06	2.70234e+06	3.23986e+06	2.93372e+06	2.64663e+06	1.95691e+06	1.87447e+06	3.52596e+06	1.69428e+06	3.72936e+06	1.73605e+06	2.15235e+06	2.35216e+06	2.52817e+06	3.12479e+06	3.52193e+06	2.63848e+06	2.22238e+06	2.08336e+06	2.23376e+06	2.56426e+06	3.29064e+06	1.60997e+06	1.86704e+06	1.77589e+06	2.12907e+06	2.78222e+06	1.67365e+06	1.83463e+06	4.78389e+06	26727.8	3.22214e+06	2.22155e+06	1.89719e+06	4.94458e+06	1.93873e+06	3.29764e+06	2.48491e+06	2.02012e+06
PTP1520	5.49	347.076	347.076	N-(2,5-dichlorobenzyl)-5-ethyl-1H-indole-2-carboxamide	Others	ND	465141	1.11345e+07	192835	612274	360077	482379	249894	33548.8	170598	362074	205376	90459.5	247929	1.00094e+06	425590	60491.7	32872.5	176052	303959240	261843	161200	180628	ND	412428	91126.5	114380	352777	242545	57692.4	ND	170818	145265	55336	ND	258500	299212	121267	87897.5	337235	174966	130407	104232	536886
PTP1521	11.79	423.24	423.362	MW_422.23277	Unknown	1.19581e+07	6.1701e+06	1.56151e+07	7.12777e+06	6.85183e+06	8.22906e+06	1.23096e+07	9.44107e+06	8.3048e+06	1.05211e+07	7.34678e+06	7.41904e+06	9.70219e+06	1.19432e+07	5.59747e+06	8.7781e+06	7.75015e+06	1.09193e+07	7.68425e+06	9.85173e+06	9.36053e+06	1.01869e+07	1.01497e+07	1.11444e+07	1.05146e+07	8.14322e+06	7.86127e+06	7.47659e+06	5.81966e+06	1.16323e+07	1.00327e+07	7.29066e+06	7.15523e+06	8.5606e+06	8.59126e+06	5.81927e+06	5.75386e+06	6.12738e+06	1.19106e+07	7.78875e+06	7.77156e+06	9.12811e+06	8.20046e+06	4.89148e+06
PTP1522	0.78	411.09	411.09	MW_410.08263	Unknown	1.17283e+06	343643	1.26205e+06	1.33276e+06	1.1903e+06	814426	1.27187e+06	1.94806e+06	1.08819e+06	1.24733e+06	1.11366e+06	1.01627e+06	1.44371e+06	1.30711e+06	2.04668e+06	1.61192e+06	1.36132e+06	929614	734011	1.06857e+06	2.56467e+06	795474	2.14187e+06	1.09825e+06	850951	1.33327e+06	1.23887e+06	1.39895e+06	1.38717e+06	1.4402e+06	1.05102e+06	1.30243e+06	1.23917e+06	1.37543e+06	539284	1.13114e+06	1.30111e+06	1.45918e+06	1.5185e+06	815898	1.38541e+06	800464	1.39413e+06	1.62694e+06
PTP1523	2.64	188.001	146.06	MW_186.99324	Unknown	5.01189e+08	4.81105e+08	3.21289e+08	4.77823e+08	8.48706e+08	9.71704e+07	2.22877e+08	469616231	3.44377e+08	8.68117e+07	271047886	2.89703e+07	1.98112e+08	148670756	3.44378e+08	5.90263e+08	2.28749e+08	411334851	4.71898e+08	4.63125e+08	9.34495e+07	1.42176e+08	223007377	4.23676e+08	8.19576e+07	2.85422e+08	2.75381e+08	1.09777e+08	3.50195e+08	3.21911e+08	165392492	5.61341e+08	2.78524e+08	8.19121e+08	8.30309e+08	2.94391e+08	4.52338e+08	2.06697e+08	1.79355e+08	1.56095e+08	1.10516e+08	6.79687e+08	3.87936e+08	1.16288e+08
PTP1526	6.08	275.091	107.05	Phloretin	Polyphenol	2.44022e+07	1.55925e+07	1.74576e+07	2.6585e+07	9.24137e+06	6.85014e+06	1.23908e+07	1.62298e+07	1.08376e+07	1.28201e+07	1.64503e+07	2.40271e+07	1.62353e+07	2.15867e+07	1.53504e+07	7.95845e+06	9.18056e+06	1.4222e+07	1.18719e+07	4.26673e+06	1.97988e+07	1.37129e+07	1.25807e+07	1.11422e+07	7.78801e+06	1.42935e+07	9.83653e+06	15398424	1.34356e+07	1.53914e+07	1.315e+07	1.88248e+07	6.37467e+06	3.69089e+06	1.68152e+07	1.48118e+07	2.05312e+07	6.84725e+06	1.76133e+07	2.29211e+07	9.69444e+06	8.09309e+06	1.01765e+07	8.00904e+06
PTP1527	10.76	483.345	483.344	MW_482.33754	Unknown	4.69483e+07	1.51207e+07	4.15759e+07	1.54328e+07	7.10715e+06	5.8082e+06	1.60184e+07	2.97571e+07	8.62066e+06	4.30885e+07	1.30167e+07	1.31283e+07	3.41745e+07	5.87623e+07	1.96592e+07	1.70849e+07	1.31116e+07	2.07476e+07	1.35437e+07	1.80165e+07	1.85968e+07	1.639e+07	2.13138e+07	1.77221e+07	2.40405e+07	1.15014e+07	1.30378e+07	1.52366e+07	1.00387e+07	2.25898e+07	16503509	1.34848e+07	1.64378e+07	2.80691e+07	2.33258e+07	1.47108e+07	8.23903e+06	7.61815e+06	1.92395e+07	1.01987e+07	1.14391e+07	1.67904e+07	1.275e+07	6.31552e+06
PTP1528	4.72	483.148	483.147	NP-021299	Others	1.29405e+06	4.1805e+06	501122	9.61264e+06	1.14786e+06	8.74118e+06	3.43148e+06	1.63651e+06	1.99337e+06	4.69676e+06	2.12527e+06	1.11287e+06	8.47479e+06	1.03478e+07	2.70656e+06	797968	5.69009e+06	1.93725e+06	759069	1.19246e+07	767872	969844	1.04781e+07	1.70336e+07	2.4851e+06	1.33751e+06	1.58116e+07	7.72961e+06	1.15596e+06	5.09189e+07	2.16442e+07	1.84168e+06	541423	5.68582e+06	894432	2.17333e+07	7.92362e+07	3.23467e+06	1.29576e+06	2.4165e+06	4.20634e+06	1.16557e+07	1.30803e+07	1.0057e+06
PTP1529	11.37	479.216	479.309	MW_478.20820	Unknown	452016123	3.47663e+08	5.91602e+08	1.5028e+08	2.3835e+08	2.2113e+08	3.06826e+08	3.04324e+08	2.28099e+08	3.84098e+08	2.08911e+08	165094583	3.24413e+08	2.81497e+08	3.61154e+08	2.37358e+08	2.25012e+08	4.00934e+08	2.6857e+08	4.10361e+08	3.22913e+08	2.47944e+08	2.49444e+08	3.52304e+08	2.41033e+08	2.31721e+08	4.68102e+08	2.02942e+08	2.79315e+08	2.65951e+08	228439588	3.54915e+08	2.7245e+08	3.64134e+08	4.14811e+08	2.65903e+08	2.23313e+08	2.13683e+08	3.47059e+08	2.81511e+08	1.94954e+08	387390247	3.90248e+08	1.56599e+08
PTP1531	13.16	788.518	788.518	MW_787.51122	Unknown	4.16826e+06	3.14627e+06	2.33241e+06	5.21562e+06	3.77634e+06	2.90844e+06	3.1737e+06	3.3355e+06	3.45783e+06	1.99141e+06	2.62328e+06	3.11587e+06	2.76229e+06	3.95656e+06	2.82128e+06	4.22925e+06	2.70408e+06	3.11852e+06	2.89687e+06	3.42807e+06	3.63572e+06	2.35891e+06	5.89651e+06	4.79528e+06	2.46186e+06	4.74417e+06	2.16337e+06	4.76848e+06	3.22767e+06	3.68509e+06	4.61569e+06	2.82152e+06	1.34282e+07	2.59082e+06	5.05293e+06	2.69491e+06	3.51167e+06	2.02414e+06	3.49083e+06	2.64079e+06	2.67009e+06	2.59002e+06	1.65723e+06	2.99697e+06
PTP1536	10.22	425.378	425.378	[STdimethyl_methy]4alpha_14alpha-dimethyl-24-methylene-cholest-8-en-3beta-ol	Others	6.01952e+06	4.83609e+06	6.27001e+06	4.9827e+06	4.23769e+06	5.61721e+06	5.40771e+06	6.3258e+06	5.25034e+06	4.83953e+06	5.54267e+06	5.41975e+06	6.51724e+06	5.85113e+06	5.85579e+06	6.40449e+06	5.44143e+06	5.71386e+06	7.35942e+06	9.37291e+06	5.73731e+06	6.38608e+06	6.2152e+06	6.23131e+06	6.05534e+06	6.60789e+06	7.10635e+06	4.84422e+06	4.71375e+06	4.70729e+06	5.14882e+06	6.28917e+06	4.97653e+06	4.91432e+06	4.53188e+06	5.94915e+06	5.20891e+06	5.05701e+06	5.1036e+06	5.21093e+06	5.14513e+06	4.58617e+06	4.57194e+06	5.25574e+06
PTP1537	12.62	756.552	756.551	MW_755.54454	Unknown	8.89644e+06	8.07245e+06	1.21673e+07	1.15649e+07	1.45757e+07	1.2511e+07	4.25952e+06	9.39375e+06	1.15819e+07	8.03792e+06	3.982e+06	7.72461e+06	1.24792e+07	1.15761e+07	9.03322e+06	5.3347e+06	1.80037e+07	7.43199e+06	8.32204e+06	1.14739e+07	9.9924e+06	1.6853e+07	5.14251e+06	8.50141e+06	1.75759e+07	1.16568e+07	2.58143e+07	1.27994e+07	8.86143e+06	7.84901e+06	9.99025e+06	6.05083e+06	7.16652e+06	1.08031e+07	2.02991e+07	1.08697e+07	1.42818e+07	1.18647e+07	1.16389e+07	1.86665e+07	1.42304e+07	1.95137e+07	1.62566e+07	8.91019e+06
PTP1540	5.85	259.06	149.023	NP-015243	Others	7.60499e+06	374242	9.20989e+06	8.80057e+06	140284	5.84869e+06	1.87042e+06	6.19239e+06	48321.9	1.04663e+07	1.1285e+07	4.65236e+06	18847.6	60118.5	74141.3	195245	3.72442e+06	1.10533e+07	4.98853e+06	10956.5	30984.7	5.01613e+06	27285.7	9.3748e+06	2.51583e+06	3.82156e+06	8.73097e+06	30373.5	1.69265e+06	119761	5.98319e+06	2.22588e+06	4.35254e+06	2.15083e+06	2.78958e+06	4.88999e+06	749464	2.06777e+06	16082.1	1.32211e+06	7.75892e+06	67860.9	61594.9	1.77112e+06
PTP1541	5.8	177.091	177.091	NP-014891	Others	541299	1.69773e+06	1.46536e+06	1.36865e+06	874521	1.81759e+06	2.11169e+06	1.60537e+06	2.17639e+06	1.19894e+06	1.02853e+06	1.92655e+06	2.5683e+06	1.65284e+06	1.82263e+06	482054	2.01193e+06	1.06481e+06	1.30552e+06	769747	1.32906e+06	2.19805e+06	2.89132e+06	1.59066e+06	2.32194e+06	2.27113e+06	1.18595e+06	1.66271e+06	1.79413e+06	2.76496e+06	1.37839e+06	2.25589e+06	1.51251e+06	977078	1.13041e+06	1.25884e+06	1.45166e+06	1.28718e+06	1.06904e+06	2.52854e+06	1.48831e+06	1.78631e+06	1.14186e+06	1.15661e+06
PTP1542	10.16	357.356	357.356	MW_356.34853	Unknown	7.38351e+06	7.91202e+06	5.08437e+06	9.48704e+06	4.94464e+06	8.17322e+06	6.76646e+06	7.65509e+06	5.04174e+06	5.02007e+06	5.14469e+06	4.81784e+06	8.1601e+06	7.71231e+06	5.33943e+06	4.92353e+06	6.21278e+06	5.35337e+06	5.34442e+06	8.61501e+06	5.81105e+06	5.29732e+06	4.90958e+06	5.16363e+06	5.75824e+06	4.93403e+06	6.09355e+06	7.44877e+06	6.04507e+06	7.16523e+06	4.45355e+06	4.37097e+06	6.83576e+06	3.83014e+06	4.43517e+06	8.15796e+06	8.05584e+06	4.15411e+06	7.29081e+06	4.71648e+06	4.72361e+06	4.62734e+06	5.21037e+06	4.37692e+06
PTP1544	11.38	201.164	201.164	MW_200.15654	Unknown	1.30236e+06	1.32581e+06	1.71903e+06	652267	1.05031e+06	899355	900893	992772	773464	1.05697e+06	805677	845279	950786	806817	1.02183e+06	834652	824413	933944	778906	1.0329e+06	898379	804981	743662	866945	711992	789882	1.35275e+06	680773	969489	1.06955e+06	1.20843e+06	1.0665e+06	945168	1.05392e+06	934322	1.01426e+06	877386	799770	1.22797e+06	1.08e+06	919084	952272	1.25875e+06	856314
PTP1546	2.76	261.145	86.097	MW_260.13742	Unknown	738321	1.38911e+06	298206	1.27252e+06	3.52708e+06	422744	794375	3.24383e+06	1.09431e+06	753533	97171.2	361797	2.46164e+06	689532	386820	1.1441e+06	474942	731207	589986	852236	241969	726138	407524	714104	249262	749530	ND	485413	807748	294321	992037	2.23629e+06	1.4611e+06	305626	5.9106e+06	1.69431e+06	422950	398663	462227	491107	647889	835559	1.44094e+06	407533
PTP1549	0.91	247.129	247.129	MW_246.12155	Unknown	2.52843e+06	2.30461e+06	1.69871e+06	2.3308e+06	1.53642e+06	3.3702e+06	2.62544e+06	2.32958e+06	2.02857e+06	3.16898e+06	2.4923e+06	1.88108e+06	1.90345e+06	1.93109e+06	2.57368e+06	2.705e+06	2.76413e+06	2.10395e+06	1.91987e+06	3.00431e+06	4.00915e+06	3.58401e+06	3.04279e+06	2.04404e+06	2.61654e+06	3.48028e+06	2.01665e+06	2.07786e+06	1.60738e+06	2.64519e+06	1.62288e+06	1.7722e+06	3.08096e+06	3.67802e+06	1.26474e+06	2.10349e+06	2.11499e+06	2.55303e+06	2.63719e+06	3.31032e+06	2.85897e+06	2.30375e+06	3.32132e+06	3.04858e+06
PTP1550	5.6	505.08	301.07	MW_504.07256	Unknown	1839730652	3.92584e+08	1.77658e+07	7.17873e+07	2.41254e+06	123639	20549.9	36476.7	20468.8	1583704610	4.15376e+07	104198	170700	30638.7	4.59219e+08	8.28818e+08	221440	8.58403e+07	7.50653e+07	4.61308e+07	1.69236e+08	27056.6	594337	8.04218e+07	9.67419e+07	ND	1.41974e+08	1.39115e+08	43470.6	43521.5	2.68767e+07	53062.2	3.63728e+07	94791.8	1.45483e+08	254822	1.655e+08	3.93579e+08	71080.4	1.22825e+08	5.68257e+07	5.74005e+07	8.04214e+06	122073
PTP1551	6.13	303.013	303.05	NP-013624	Polyphenol	6.72305e+08	1148379689	6.28008e+08	3.29961e+08	6.49926e+08	9.72184e+08	1.57671e+08	2.6999e+08	1091339848	1094722840	3.22115e+08	5.58451e+08	1313468099	1276600925	7.81168e+08	1001173633	8.08405e+08	1035812851	5.52705e+08	3.47892e+08	2.27406e+08	2.74505e+08	1.98762e+08	2.9016e+08	8.3927e+08	5.6027e+08	8.46458e+08	1012015373	7.83545e+07	4.90556e+08	5.05702e+08	5.41052e+08	1177825032	1249115968	9.00104e+08	7.13705e+08	2.57017e+08	1171326615	4.98776e+08	3.93857e+08	1239947261	1452816722	9.66659e+08	2.22272e+08
PTP1552	9.7	288.253	106.087	N,N-Bis(2-hydroxyethyl)dodecanamide	Others	350179	319162	429564	747955	348200	495336	336111	470184	441748	398035	324942	296643	622245	324998	405348	215567	301720	251794	567941	302428	372856	536339	474386	398149	359878	468100	328574	295813	243841	179422	264006	426920	276486	279078	551491	220247	237747	258381	215403	217565	312456	615789	272778	290442
PTP1553	0.73	258.11	104.107	Glycerophosphocholine	Polyphenol	4.08096e+06	5.36285e+06	2.19209e+07	1.76828e+06	924926	806077	6.53141e+06	552478	577629	1.60949e+07	1.34739e+06	830831	1.78592e+06	1.12056e+06	5.71982e+06	3.39478e+06	825521	2.01427e+06	2.10676e+06	3.9719e+06	1.4146e+06	240665	803508	252980	ND	2.15919e+06	ND	1.84526e+06	803929	1.8681e+06	1.36846e+06	1.80186e+06	ND	380982	188064	2.6512e+06	4.28624e+06	862746	4.95614e+06	361046	2.36993e+06	792640	1.13235e+06	621138
PTP1554	10.21	286.31	286.31	MW_285.30314	Unknown	679916	767035	939021	1.03469e+06	1.23728e+06	596161	571541	946248	860363	643448	712357	738624	1.19456e+06	653284	998248	506639	1.86421e+06	611657	728836	973859	1.25269e+06	1.67398e+06	874439	829610	1.07845e+06	891293	1.76041e+06	731006	1.68465e+06	811475	813804	624123	1.40939e+06	1.3141e+06	3.53441e+06	1.03983e+06	1.28078e+06	964102	659894	4.36097e+06	1.68615e+06	4.14166e+06	1.8445e+06	1.70571e+06
PTP1556	11.21	293.209	293.208	8-{3-Oxo-2-[(2E)-2-penten-1-yl]-1-cyclopenten-1-yl}octanoic acid	Lipids	1.6368e+06	1.47465e+06	3.02322e+06	1.10661e+06	4.25426e+06	1.48762e+06	958832	2.35611e+06	1.88645e+06	1.06853e+06	1.20326e+06	1.3673e+06	1.60197e+06	936312	1.1486e+06	3.51485e+06	1.84743e+06	1.14503e+06	3.07024e+06	1.91192e+06	1.75619e+06	1.27177e+06	1.38149e+06	2.13794e+06	1.51344e+06	1.22902e+06	3.8562e+06	983054	813705	1.01388e+06	986172	1.7613e+06	1.24383e+06	1.16034e+06	952123	852891	1.00818e+06	3.39115e+06	776067	734861	1.00064e+06	1.36913e+06	1.26093e+06	2.1076e+06
PTP1557	12.79	722.475	722.475	MW_721.46770	Unknown	6.82715e+06	1.08103e+07	8.55641e+06	1.10662e+07	1.18821e+07	1.01889e+07	5.98903e+06	7.41235e+06	9.85484e+06	5.06081e+06	6.63626e+06	8.95448e+06	8.02058e+06	8.81522e+06	8.56684e+06	6.92359e+06	1.32615e+07	8.36661e+06	8.39773e+06	7.28507e+06	8.09167e+06	1.12818e+07	7.3324e+06	7.50601e+06	1.32669e+07	7.46749e+06	1.05491e+07	9.95455e+06	7.87072e+06	6.31008e+06	7.28982e+06	6.26819e+06	6.52864e+06	9.87642e+06	9.09522e+06	8.31588e+06	8.16798e+06	9.74408e+06	1.09788e+07	1.10472e+07	1.15219e+07	1.28301e+07	1.06987e+07	1.14956e+07
PTP1558	3.5	307.081	139.039	NP-023684	Flavonoids	7.90678e+07	3.37886e+07	6.83003e+06	3.46071e+07	3.42679e+06	2.08167e+07	6.82576e+06	2.27394e+07	2.41559e+07	3.90043e+07	1.13592e+07	2.96009e+06	1.79805e+07	9.81353e+06	5.99898e+07	1.25646e+07	5.92542e+06	3.17378e+07	1.52495e+07	1.90035e+06	1.17764e+07	1.99578e+07	1.14736e+07	1.41807e+07	2.60273e+07	5.66385e+06	1.30456e+07	1.03907e+07	2.23326e+06	1.64385e+07	1.10285e+07	1.91141e+07	1.61662e+07	2.28484e+06	3.93824e+07	9.29775e+06	3.3309e+07	5.18576e+07	1.56678e+07	5.58132e+06	2.01054e+07	1.03721e+07	2.36953e+07	9.05111e+06
PTP1559	4.75	385.184	385.183	MW_384.16537	Unknown	232167	7.13343e+06	1.80976e+07	1.33914e+06	5.19172e+06	1.16704e+06	1.91393e+06	1.32625e+06	2.42527e+06	895608	2.91688e+06	4.05491e+06	7.3e+06	2.55288e+07	2.78955e+06	4.52669e+06	3.26867e+06	3.33908e+06	1.24633e+06	5.87167e+06	2.6627e+06	4.25094e+06	5.89422e+06	3.98937e+06	552976	558415	607192	4.86649e+06	903818	2.81921e+06	5.21527e+06	3.09828e+06	1.80842e+06	2.51174e+06	2.28761e+06	3.84264e+06	1.23876e+07	1.24346e+06	2.77078e+06	3.88788e+06	9.30217e+06	1.11303e+06	1.28808e+07	552888
PTP1560	7.71	202.217	202.216	N,N-Dimethyldecylamine N-oxide	Others	92599.2	113307	155489	141057	179123	123563	71013	128853	119718	158970	110468	86247.2	248414	73587.4	124577	71989.8	153958	74880.7	160842	138163	143768	205357	152343	100953	67695.9	123038	96917.6	94213.7	91893.9	87953.5	89465.5	102983	83137.9	105776	128689	86843.5	85297.7	113048	54166.4	73614.2	75825.6	116091	90351.7	117960
PTP1561	11.08	331.261	331.261	MW_330.25377	Unknown	475053	155695	60194.4	351889	813967	59322.3	208723	690897	5.11131e+06	169052	54818.1	295989	204956	231434	96880.4	2.85283e+07	28620.2	4.18102e+06	705111	30011.8	208613	785992	1.41067e+08	82181.9	2.17371e+06	227710	3.48855e+06	411466	48886.7	158577	ND	2.12947e+06	251441	64267.1	109705	32171.8	5.42707e+07	179975	1.67111e+06	167169	74157.8	243568	7.52545e+06	1.8119e+06
PTP1562	0.86	286.14	112.076	MW_285.13262	Unknown	756452	837854	328908	1.17877e+06	1.8125e+06	312209	546611	1.71716e+06	625224	173428	111833	708988	369563	157810	220761	555997	516630	99061	323255	423945	165288	728490	514231	997475	354017	425915	252661	773007	800245	265400	800693	413144	587410	426074	1.095e+06	1.25122e+06	604171	244634	370119	864295	733808	1.87087e+06	589540	446315
PTP1563	10.72	473.199	473.198	MW_472.26593	Unknown	1.35186e+08	1.25406e+08	136736160	1.33654e+08	1.22239e+08	1.27253e+08	1.24592e+08	1.30131e+08	1.26579e+08	122698729	1.21834e+08	1.23398e+08	1.3162e+08	1.21104e+08	1.2337e+08	1.17584e+08	1.29117e+08	1.25667e+08	1.24837e+08	1.29431e+08	1.26739e+08	124402095	1.21514e+08	1.22524e+08	1.19124e+08	1.23576e+08	1.22846e+08	1.14049e+08	1.20184e+08	1.19881e+08	1.19231e+08	1.14045e+08	1.18958e+08	1.13744e+08	1.17988e+08	1.19507e+08	1.19368e+08	1.17612e+08	1.18214e+08	1.18854e+08	1.20377e+08	113737928	1.09502e+08	1.05275e+08
PTP1564	2.98	195.029	195.029	4-chloro-2-(1H-pyrazol-3-yl)phenol	Others	2.17326e+06	256414	2.91454e+06	122497	17813.9	13994.7	50155.5	21367	9609.79	167741	24519.6	23107.3	18143.8	5516.82	1.3708e+06	408028	14486.3	78013.6	76412.5	3.73323e+06	51368.3	3177.32	17182	12473.2	30303.6	17284.9	39112.5	9509.29	41558.6	5177.92	10337.5	11868.7	112490	17309.4	82760.3	7651.12	42942.7	244337	ND	5726.43	9978.63	47753.9	46511	5397.97
PTP1565	0.88	246.134	246.181	MW_245.12653	Unknown	391925	2.84444e+06	804134	1.75776e+06	557584	425163	1.46449e+06	2.06038e+06	1.35969e+06	357107	769297	449660	1.57273e+06	993963	917406	647091	1.01156e+06	2.76073e+06	1.617e+06	687197	2.29377e+06	2.31079e+06	782484	1.58385e+06	598394	2.48731e+06	390269	456233	870655	974893	803976	664468	1.54721e+06	3.40989e+06	1.87588e+06	2.41001e+06	670871	874947	702492	810624	596422	399048	516561	373632
PTP1566	12.62	854.523	854.522	MW_853.51474	Unknown	347294	206660	1.56601e+06	373780	233734	371754	117858	195650	356384	189486	47743.4	250827	178123	417816	255423	293400	1.40154e+06	172450	162488	78323.2	143921	270572	158855	443588	419306	248257	1.77382e+06	216440	527316	259704	419517	290314	234692	628900	503479	438776	594107	198701	1.30049e+06	535894	232949	972741	248312	392159
PTP1569	0.77	483.112	483.112	3,4,2',3',4',6',alpha-Heptahydroxychalcone 2'-glucoside	Polyphenol	6.20652e+06	4.07479e+06	5.94871e+06	6.75649e+06	3.54238e+06	4.30265e+06	3.63362e+06	1.80426e+06	6.15333e+06	6.59862e+06	2.85346e+06	4.19993e+06	8.40826e+06	7.09933e+06	8.29519e+06	9.47864e+06	6.86243e+06	7.37232e+06	6.31363e+06	3.40567e+06	7.86886e+06	1.3072e+07	7.33665e+06	4.08401e+06	1.57247e+07	1.12546e+07	6.72429e+06	5.61969e+06	4.41336e+06	1.01596e+07	5.44557e+06	3.60107e+06	4.95832e+06	7.76095e+06	2.06898e+06	6.08521e+06	3.76389e+06	8.01268e+06	1.14449e+07	5.7366e+06	8.17568e+06	4.54022e+06	5.2739e+06	9.07695e+06
PTP1570	0.75	475.222	475.222	MW_474.21474	Unknown	149119	332086	1.20365e+06	665968	253720	61488.4	743991	ND	ND	422282	86339.8	93476.9	252964	156153	1.46534e+06	319875	103632	734205	308320	117265	208315	ND	44227.8	ND	23977.6	202290	234524	109808	453704	170530	ND	39598.6	3888.91	62971.3	1814.13	417377	191877	60916.7	294142	127202	277797	87602.7	154829	ND
PTP1571	9.28	288.29	288.253	2,2'-(Tridecylimino)diethanol	Others	1.11899e+07	1.59547e+07	1.95661e+07	1.76143e+07	2.18155e+07	1.58987e+07	1.15929e+07	3.32696e+07	2.22352e+07	2.34458e+07	1.31694e+07	2.0125e+07	4.46195e+07	1.64491e+07	3.57649e+07	1.43351e+07	1.3422e+07	1.54995e+07	2.94227e+07	2.09573e+07	2.83737e+07	1.96233e+07	1.91614e+07	1.70803e+07	1.54978e+07	2.53077e+07	1.48567e+07	1.80062e+07	1.64155e+07	1.35156e+07	1.52541e+07	1.70503e+07	1.57122e+07	1.45557e+07	1.62579e+07	1.40049e+07	1.44928e+07	1.59978e+07	8.34117e+06	1.61095e+07	1.61402e+07	2.51691e+07	1.8761e+07	1.86985e+07
PTP1572	4.98	333.097	333.166	3,5,4'-Trihydroxy-6,7-dimethoxyflavanone	Flavonoids	343974	22508	69546.7	565203	33133.6	9275.13	42025.8	24347.1	7444.38	65399.2	378317	46158.9	12638.8	79914.3	12333	ND	22171.5	18198	ND	8.06033e+07	ND	7798.09	52216.5	20293	16834.8	186819	87562.1	32722.5	15726.9	132198	20905.7	27028.3	34408.2	21309.4	44023.2	43116.6	60092.4	ND	85589.8	56799	191307	ND	136868	33799.1
PTP1575	0.9	859.087	859.087	MW_858.07970	Unknown	876037	790649	945243	836910	674727	395356	827865	1.38953e+06	1.28754e+06	974173	598709	992413	868484	734683	924521	742371	698920	681208	591386	1.35795e+06	664913	764735	409862	1.16566e+06	835339	598970	1.00369e+06	590689	660281	547167	630108	709437	852936	611968	3.44675e+06	548272	643890	1.04154e+06	432549	590830	680595	1.40044e+06	670828	486020
PTP1576	11.37	393.241	337.205	Testosterone Benzoate	Triterpene	262955	270553	301804	187477	214474	173893	249120	332233	210425	203352	264004	254773	231990	201465	294000	196481	188063	203053	224125	384513	252601	175007	179353	284650	223400	215255	358407	198104	238025	217274	275792	267108	216445	282133	279515	270654	217370	218045	218830	212941	192119	263933	290021	160438
PTP1577	11.87	816.532	816.532	MW_815.52495	Unknown	6.12537e+06	3.50513e+06	4.41437e+06	6.21575e+06	2.53692e+06	3.64927e+06	2.94082e+06	7.28843e+06	4.92897e+06	5.40955e+06	2.45261e+06	4.8414e+06	8.59446e+06	7.35526e+06	2.00135e+06	3.10481e+06	6.81609e+06	3.64416e+06	3.73248e+06	7.05441e+06	4.87603e+06	6.15761e+06	4.36791e+06	2.94366e+06	4.72067e+06	5.49358e+06	3.67866e+06	3.40988e+06	3.27852e+06	5.84739e+06	2.34014e+06	3.11558e+06	1.58617e+06	2.32099e+06	3.97699e+06	3.35703e+06	2.44553e+06	3.30433e+06	5.76199e+06	3.7981e+06	2.11793e+06	3.56944e+06	3.13342e+06	2.96466e+06
PTP1578	11.03	417.24	155.01	Ramipril	Others	1.85704e+06	1.82204e+06	760729	1.15642e+06	752900	782955	1334147	1.15336e+06	1.45128e+06	845402	1.39726e+06	1.9399e+06	1.50142e+06	1.01017e+06	896222	1.63251e+06	1.38595e+06	1.35947e+06	1.09224e+06	910788	952246	1.02728e+06	1.65268e+06	2.79335e+06	2.0671e+06	1.35873e+06	2.23451e+06	746793	1.79882e+06	1.28258e+06	2.9076e+06	5.63368e+06	2.39367e+06	1.74468e+06	1.83718e+06	1.30123e+06	1.95508e+06	6.52832e+06	1.57364e+06	1.20464e+06	2.1939e+06	1.74941e+06	2.67521e+06	3.4126e+06
PTP1579	5	565.155	565.155	Corymboside	Flavonoids	3.64098e+07	4.94031e+07	3.33711e+07	5.52834e+07	1.31189e+07	3.04978e+07	7.21715e+07	2.88763e+07	4.30266e+07	4.02602e+07	3.60933e+07	5.59227e+07	5.62602e+07	6.49971e+07	9.74998e+07	2.13082e+07	1.9671e+07	3.24151e+07	33684026	7.32674e+07	3.87881e+07	5.9896e+07	4.17232e+07	3.62577e+07	3.87357e+07	3.42222e+07	2.71373e+07	5.06949e+07	2.4447e+07	6.72695e+07	5.3322e+07	3.50329e+07	2.47515e+07	2.43533e+07	2.64789e+07	3.28056e+07	7.11534e+07	4.4309e+07	4.45284e+07	6.30254e+07	5.15852e+07	1.56165e+07	4.07348e+07	11886716
PTP1580	3.84	360.144	208.097	MW_359.13701	Unknown	1.57607e+07	6.94701e+06	4.49211e+06	3.99379e+06	2.93745e+06	1.08889e+06	4.0643e+06	3.03008e+06	3.18017e+06	8.00559e+06	2.74983e+06	2.1254e+06	2.65032e+06	4.38522e+06	2.55923e+07	2.31823e+06	1.70547e+06	1.11597e+07	1.12502e+07	9.06902e+06	3.68963e+06	3.5354e+06	2.59311e+06	5.37412e+06	4.95744e+06	4.68774e+06	782924	3.02531e+06	947223	5.11334e+06	5.13283e+06	4.06755e+06	1.90429e+06	968444	3.42911e+06	1.8643e+06	1.85947e+07	2.69673e+06	5.61531e+06	1.92976e+06	6.16354e+06	1.11277e+06	1.53846e+06	1.60703e+06
PTP1582	3.98	499.126	499.126	[(2R,2'S,4'aS,5'R,5''S,6'R,8'aS)-2'-(acetyloxy)-5''-(furan-3-yl)-6'-methyl-2'',8'-dioxo-octahydrodispiro[oxirane-2,1'-naphthalene-5',3''-oxolane]-8'a-yl]methyl acetate	Others	557922	2.13685e+07	1.67962e+06	3.64896e+06	6.58588e+06	1.62337e+08	3.29132e+06	2.57766e+06	1.52583e+07	1.00909e+07	1.44245e+07	1.75945e+06	3.69659e+06	4.62673e+06	6.16645e+06	1.1443e+07	3.07805e+07	2.09447e+06	408430	1.20727e+07	1.40703e+07	634835	3.0311e+08	2.01163e+07	8.45668e+07	5.95602e+06	1.51347e+07	6.75801e+07	7.54912e+06	5.09278e+08	1.56883e+08	2.18754e+06	4.2885e+06	4.01867e+07	4.66671e+06	5.75585e+07	1.8633e+08	9.64843e+06	1.17493e+07	1.50979e+07	5.062e+06	2.4108e+08	1.07885e+08	2.32952e+07
PTP1584	10.33	540.307	540.306	MW_539.29973	Unknown	6.95869e+06	7.01392e+06	6.18885e+06	6.815e+06	3.78921e+06	3.34982e+06	2.62216e+06	3.16844e+06	4.57625e+06	3.96316e+06	1.39846e+06	4.25084e+06	7.17172e+06	5.64816e+06	3.89165e+06	3.73727e+06	7.99382e+06	2.6917e+06	1.71068e+06	5.19216e+06	4.0756e+06	5.57032e+06	2.10288e+06	3.89174e+06	6.97103e+06	4.0213e+06	1.29772e+07	5.43251e+06	5.32329e+06	4.13979e+06	7.59642e+06	3.5741e+06	3.53796e+06	4.09334e+06	7.09113e+06	5.52668e+06	5.86674e+06	6.52939e+06	8.12614e+06	1.0629e+07	8.3981e+06	7.6156e+06	9.31443e+06	7.29817e+06
PTP1585	10.04	707.399	707.397	NP-019725	Terpenoids	2.41859e+06	5.40217e+06	1.88811e+06	3.76651e+06	1.23453e+06	632288	1.33312e+06	4.73261e+06	2.7552e+06	8.08986e+06	625840	2.44893e+06	6.46166e+06	6.39001e+06	919823	2.03464e+06	4.61537e+06	1.33571e+06	1.1077e+06	1.31952e+06	2.01586e+06	4.15325e+06	3.57521e+06	1.02972e+06	1.2652e+06	1.81247e+06	1.02279e+06	1.44768e+06	2.10015e+06	7.08834e+06	549784	1.06533e+06	612000	2.14654e+06	2.45509e+06	4.00208e+06	962229	572719	2.01683e+06	1.28667e+06	536635	4.37923e+06	4.5127e+06	1.34781e+06
PTP1586	10.56	504.267	504.267	MW_1006.51859	Triterpene	1.02524e+06	451208	681425	472362	932462	769408	506882	735198	1.21144e+06	859277	613594	659435	869386	661844	1.37685e+06	401540	764467	823276	575101	709169	975275	1.22143e+06	738038	638841	445007	710853	510030	649541	932400	820913	399042	613468	928095	256397	179887	775495	709869	446536	1.05208e+06	802779	419636	421894	654489	502677
PTP1587	3.52	344.134	147.044	(2E)-3-(4-{[(2S,3R,4S,5S,6R)-3,4,5-trihydroxy-6-(hydroxymethyl)oxan-2-yl]oxy}phenyl)prop-3-enoic acid	Acylsugars	1.44789e+07	2.07448e+07	3.38905e+07	2.13096e+07	1.12853e+07	1.64811e+07	2.90693e+07	2.8132e+07	1.22244e+07	3.17994e+07	1.81149e+07	1.40688e+07	2.32782e+07	3.51826e+07	2.21386e+07	1.65058e+07	2.56192e+07	2.49117e+07	1.68553e+07	5.49515e+06	2.64972e+07	1.64928e+07	2.36722e+07	2.48621e+07	1.40335e+07	1.51239e+07	2.65095e+07	2.64399e+07	1.83553e+07	2.23202e+07	2.23768e+07	1.96816e+07	1.80828e+07	14448533	2.13109e+07	1.55757e+07	2.57494e+07	3.15515e+07	3.8503e+07	1.78636e+07	2.30847e+07	2.42689e+07	2.47641e+07	2.17431e+07
PTP1593	13.57	837.657	837.657	MW_836.64995	Unknown	4.58809e+06	4.61412e+06	3.49574e+06	7.86138e+06	7.30568e+06	5.19002e+06	2.10213e+06	6.20884e+06	4.15972e+06	1.66207e+06	3.5068e+06	3.1858e+06	3.15979e+06	4.23548e+06	2.23102e+06	5.40199e+06	2.96808e+06	2.70055e+06	2.5342e+06	4.31139e+06	3.44062e+06	2.60252e+06	3.34655e+06	4.091e+06	8.00696e+06	4.47907e+06	4.88556e+06	6.76939e+06	6.93085e+06	3.91195e+06	3.17647e+06	4.84884e+06	5.21701e+06	3.85104e+06	5.28462e+06	3.72235e+06	3.35602e+06	5.2058e+06	4.08754e+06	3.07691e+06	5.12376e+06	5.49135e+06	4.52075e+06	4.29836e+06
PTP1594	0.61	566.245	566.245	MW_565.23784	Unknown	1.13224e+07	1.50996e+07	1.27747e+07	9.19776e+06	1.08939e+07	7.27265e+06	1.08163e+07	9.99935e+06	1.06369e+07	1.0976e+07	1.12985e+07	1.02123e+07	1.21756e+07	1.17371e+07	1.26324e+07	1.01631e+07	1.05701e+07	8.28429e+06	1.18492e+07	1.34802e+07	1.22776e+07	1.04609e+07	1.0747e+07	1.08798e+07	1.04374e+07	8.0172e+06	1.09979e+07	1.00536e+07	1.19065e+07	1.08487e+07	1.02709e+07	1.08301e+07	1.06623e+07	1.08581e+07	9.38136e+06	1.06189e+07	1.05606e+07	1.11026e+07	1.09e+07	1.15685e+07	1.03425e+07	1.09587e+07	1.1493e+07	1.03924e+07
PTP1595	11.77	485.36	485.263	MW_484.35302	Unknown	5.80518e+06	2.94841e+06	8.98844e+06	4.16219e+06	5.61477e+06	8.72867e+06	3.31815e+06	6.14023e+06	9.32762e+06	9.39622e+06	3.03021e+06	6.36823e+06	6.12672e+06	3.52008e+06	6.12883e+06	3.61434e+06	3.76944e+06	4.11351e+06	4.02391e+06	3.49014e+06	4.49995e+06	5.93006e+06	5.8117e+06	4.21152e+06	4.80548e+06	3.14017e+06	9.15348e+06	4.34676e+06	3.28874e+06	4.48434e+06	3.78313e+06	7.29876e+06	3.70361e+06	2.36685e+06	1.80329e+06	2.79837e+06	4.98101e+06	2.54228e+06	6.46348e+06	3.61225e+06	4.17684e+06	4.02299e+06	5.71662e+06	4.12571e+06
PTP1597	13.1	840.473	840.473	MW_839.46575	Unknown	1.5379e+07	1.51693e+07	1.50799e+07	1.70355e+07	7.4074e+06	1.46034e+07	1.52207e+07	6.67212e+06	2.37449e+07	1.2299e+07	1.79568e+07	1.5306e+07	1.11152e+07	1.83478e+07	1.79099e+07	2.16771e+07	8.22039e+06	1.65033e+07	1.4113e+07	8.87239e+06	8.83228e+06	1.00612e+07	1.31652e+07	9.6296e+06	6.14944e+06	1.55267e+07	7.50563e+06	1.84877e+07	2.72386e+07	1.67785e+07	2.11703e+07	1.75354e+07	1.53592e+07	7.80972e+06	7.02824e+06	1.80198e+07	1.66027e+07	1.87557e+07	1.39358e+07	9.99409e+06	2.1611e+07	5.82978e+06	1.53627e+07	1.62669e+07
PTP1599	7.95	317.209	317.209	Cafestol	Terpenoids	1.64316e+07	4.23281e+06	488985	579206	181648	7143.36	71534.7	10832.3	31954.3	1.02151e+06	1.10578e+06	125131	28154.9	82683.1	920567	3.15396e+06	58837.5	1.08916e+06	720656	808653	1.20605e+06	210735	111042	2.12339e+06	1.38826e+06	68202.8	1.96113e+06	461690	65820.2	102115	801323	174223	980035	311426	3.30678e+06	22813.9	932972	1.34392e+07	342088	297922	569435	713961	499742	52635.2
PTP1600	5.85	482.26	153.127	MW_481.25286	Unknown	260544	255044	4.72907e+06	227635	206681	85533	400810	239240	172749	176097	731512	284967	373696	1.21244e+06	119096	2.97259e+06	227721	769533	520248	182064	3.66491e+06	554766	75222.1	427824	145597	135072	140083	1.87497e+06	131392	106546	404898	2.37953e+06	1.26911e+07	3.06728e+06	3.16227e+06	144258	352882	1.07765e+06	469163	682816	1.09136e+06	781771	1.33304e+06	81402.5
PTP1602	5.46	409.184	409.183	NP-016350	Others	224138	4.81581e+06	4.47039e+06	6.99953e+06	5.21547e+06	1.49914e+07	1.76855e+06	4.30054e+06	8.0629e+06	1.34323e+07	2.06095e+06	7.58327e+06	2.43001e+07	3.02029e+07	5.00319e+06	6.21095e+06	5.69335e+06	7.91419e+06	2.84576e+06	778549	2.10666e+06	6.88541e+06	1.20563e+06	3.92336e+06	5.32233e+06	8.69746e+06	1.29259e+07	9.811e+06	1.84943e+06	8.69648e+06	4.25739e+06	1.01947e+07	3.57449e+06	9.11747e+06	2.43684e+06	1.11689e+07	5.27206e+06	9.67122e+06	1.39116e+07	2.45442e+06	1.58686e+07	1.22516e+07	7.53001e+06	1.80462e+06
PTP1604	7.99	347.077	347.076	N-(2,5-dichlorobenzyl)-5-ethyl-1H-indole-3-carboxamide	Others	4.42761e+07	3.66153e+06	2.17231e+06	5.11095e+06	24850.6	17929	53906.7	55138	ND	3.32234e+06	2.34192e+06	92281.7	40119	44231.5	6.88074e+06	1.55146e+07	16917.6	2.19236e+06	662627	8.07898e+06	965832	11357.8	ND	440206	677172	15952.6	289192	179355	68055	5245.83	85545.6	477107	143489	251539	2.23543e+06	12285.2	2.13402e+06	1.14239e+07	50815.5	ND	111983	946110	133075	22418
PTP1609	2.24	361.11	361.11	N1-(4-isopropylphenyl)-2-[2-oxo-3-(trifluoromethyl)-1,2-dihydropyridin-1-yl]acetamide	Others	7.00828e+06	5.83511e+07	1.36365e+06	758588	6.12388e+06	2.03307e+06	1.2309e+07	2.16446e+06	6.01861e+06	1.6597e+07	1.39091e+06	2.69333e+06	10731.5	568277	6.08706e+06	103333	528003	37585.2	1.03775e+06	2.86733e+06	2.24162e+06	1.17985e+06	371613	5.01321e+06	423225	1.33486e+06	937072	768883	3.04841e+06	3.18017e+06	421940	855595	1.78697e+06	2.75437e+06	478349	3.49069e+06	457037	3.05136e+06	1.14328e+06	513520	507884	1.13684e+06	297643	3.59861e+06
PTP1610	12.21	449.339	449.339	MW_448.33220	Unknown	4.62014e+06	4.36347e+06	2.55962e+06	2.63216e+06	2.44542e+06	2.46249e+06	2.64537e+06	2.82788e+06	2.20873e+06	2.91791e+06	3.14179e+06	2.68364e+06	2.22119e+06	2.15598e+06	1.6787e+06	2.44408e+06	2.04137e+06	2.74137e+06	2.07999e+06	2.4474e+06	2.22374e+06	2.47969e+06	3.18658e+06	3.11601e+06	2.47821e+06	2.90737e+06	2.0851e+06	2.09167e+06	1.61217e+06	2.17693e+06	2.46232e+06	1.95792e+06	2.41672e+06	2.16862e+06	2.21963e+06	2.16806e+06	3.18226e+06	2.53718e+06	1.76195e+06	1.48051e+06	1.95856e+06	1.3171e+06	1.77074e+06	1.70503e+06
PTP1612	4.52	387.109	387.108	NP-019016	Others	1.56591e+06	7.38496e+06	2.08847e+06	1.59594e+06	2.4483e+06	633347	862590	2.32842e+06	6.78863e+06	2.20281e+06	5.54873e+06	6.52278e+06	5.59307e+06	1.05437e+06	1.99749e+06	1.3516e+08	1.03068e+06	3.34379e+07	2.56415e+07	1.03263e+06	4.66102e+07	7.03544e+06	3.00688e+06	1.10609e+07	2.39026e+06	2.18578e+06	521810	2.96315e+06	1.28402e+06	2.57933e+06	9.38802e+06	2.27876e+07	2.03625e+07	1.94047e+07	5.41997e+07	1.03012e+06	2.46101e+06	4.38787e+08	8.74146e+07	7.15433e+06	8.81521e+06	1.55289e+06	4.35822e+06	1.01712e+06
PTP1615	11.74	573.346	573.346	MW_572.33885	Unknown	1.81096e+06	508488	589701	955099	1.20588e+06	1.43869e+06	610148	1.70782e+06	2.41478e+06	1.21213e+06	729673	1.12776e+06	1.85378e+06	871160	2.10962e+06	519410	998078	799645	760592	1.18968e+06	1.6619e+06	1.85437e+06	650619	368373	421237	1.0499e+06	1.03754e+06	782843	599427	591161	904558	892755	589412	577682	434990	735568	681384	359362	1.36958e+06	1.31405e+06	433762	991723	1.35473e+06	356475
PTP1617	7.46	441.246	441.246	NP-020760	Others	1.73434e+06	2.75215e+06	6.50994e+06	1.04836e+06	784976	343529	7.12639e+06	419658	3.84138e+06	4.3516e+06	3.09073e+06	4.98404e+06	6.94235e+06	3.17589e+07	1.55063e+06	1.14236e+07	3.65687e+06	9.02721e+06	4.44923e+06	1.27551e+07	5.26442e+06	8.59766e+06	1.8298e+06	2.75189e+06	1.18548e+07	436057	1.96073e+06	3.2476e+06	484687	769901	4.2177e+06	4.65391e+06	3.87742e+06	2.49197e+06	1.23906e+07	1.08439e+06	1.74026e+07	1.0993e+07	1.05945e+06	6.89978e+06	2.58651e+06	580559	8.24247e+06	166597
PTP1619	0.77	500.198	500.198	MW_499.19121	Unknown	1.91982e+06	3.90798e+06	3.30503e+06	4.24247e+06	1.3134e+06	933525	2.79302e+06	1.70217e+06	860971	3.22898e+06	7.83465e+06	5.73245e+06	1.67267e+07	2.6671e+06	2.74614e+06	3.86365e+06	2.23247e+06	3.95718e+06	2.57454e+06	4.40367e+06	5.52998e+06	958952	2.06619e+06	7.09073e+06	1.06194e+06	3.21386e+06	1.92316e+06	1.41289e+06	4.82709e+06	3.55761e+06	3.55076e+06	8.4351e+06	2.96204e+06	3.88142e+06	4.5188e+06	3.39909e+06	1.61613e+06	3.91172e+06	6.14176e+06	2.49919e+06	3.95184e+06	4.89669e+06	6.97663e+06	7.74919e+06
PTP1620	6.33	650.156	650.156	MW_649.14836	Unknown	1.22263e+08	9.52738e+07	4.3175e+06	2.0771e+07	1.56369e+06	46914.6	110929	79248.3	22082.1	9.32172e+07	2.91136e+07	94613.1	53651.8	233457	4.15335e+07	1.22833e+08	36435.8	7.78199e+07	2.47888e+07	1.96558e+07	4.1548e+07	74563.4	64028.1	2.96017e+07	1.18065e+07	163664	9.87091e+07	1.30391e+07	20888.1	88835.8	2.08909e+07	119799	1.02454e+07	199760	4.23088e+07	69372.1	5.2404e+07	2.59716e+08	136426	3.14263e+07	1.65358e+07	2.90357e+07	7.243e+06	86408.1
PTP1621	12.69	793.555	793.555	MW_792.54729	Unknown	1.59375e+06	704059	966298	1.74792e+06	1.09508e+06	543608	930545	695556	662073	487671	259091	980627	1.49156e+06	901213	1.08857e+06	961774	1.29734e+06	406975	997468	1.95455e+06	1.57207e+06	2.88174e+06	408443	1.92893e+06	1.26668e+06	1.33431e+06	979778	826911	442698	527020	1.18389e+06	638455	735236	1.87807e+06	2.46424e+06	869831	1.12052e+06	717257	1.41726e+06	1.91805e+06	1.21986e+06	1.09388e+06	1.71253e+06	1.2103e+06
PTP1623	5.92	273.076	273.076	NP-014325	Flavonoids	2.72672e+06	1.24944e+07	1.11439e+07	9.35125e+06	4.90646e+06	1.61338e+07	4.81681e+06	3.35101e+06	1.15305e+07	1.29074e+07	5.47041e+06	5.90139e+06	1.07082e+07	8.0553e+06	5.63949e+06	7.80144e+06	14001566	9.26775e+06	4.30665e+06	2.95853e+06	1.08782e+06	5.17539e+06	6.7957e+06	4.168e+06	8.81218e+06	1.2846e+07	1.10374e+07	1.16743e+07	3.08498e+06	1.09165e+07	1.17518e+07	3.11734e+06	1.73723e+07	1.34345e+07	8.95189e+06	5.88638e+06	1.31402e+06	1.4591e+07	8.78795e+06	5.88595e+06	9.26192e+06	1.50113e+07	1.00825e+07	5.40623e+06
PTP1624	11.39	710.437	710.442	MW_709.43016	Unknown	1.23123e+06	2.18218e+06	4.53747e+06	913506	2.07399e+06	1.37168e+06	2.01493e+06	3.24258e+06	1.02111e+06	2.04822e+06	809312	1.37548e+06	4.33204e+06	2.47696e+06	1.02959e+06	1.23005e+06	3.45638e+06	3.85227e+06	2.10211e+06	1.86571e+06	5.2108e+06	3.34945e+06	4.4817e+06	5.12529e+06	1.63002e+06	3.42141e+06	3.42615e+06	988077	2.39526e+06	3.83986e+06	880704	5.46581e+06	989321	7.03998e+06	9.49734e+06	1.90275e+06	478857	634473	3.77089e+06	3.44918e+06	1.13284e+06	4.82536e+06	1.94521e+06	1.8074e+06
PTP1627	2.98	195.029	195.029	4-chloro-1-(2H-pyrazol-3-yl)phenol	Others	2.09885e+06	226853	2.6175e+06	104499	27864.4	8692.6	31730.3	35044.4	19900	98480.4	17432.7	10750.7	13675.6	17770.6	1.30202e+06	340260	11304.4	80432	40700.7	3.41341e+06	25811.7	11812.8	27839.5	4090.8	12216.6	9105.92	87369.2	6421.28	27165.2	11513.6	11851.8	10472.8	10289.6	30596.9	45825.9	8280.45	61076.6	184302	9680.16	7589.19	6064.42	16008.8	9180.31	2773.23
PTP1630	2.58	386.181	224.128	MW_385.17360	Unknown	1.04333e+07	1.33475e+07	8.86474e+06	1.27768e+07	4.8318e+06	7.34033e+06	4.67779e+06	1.55976e+07	1.44429e+07	1.88818e+07	6.23618e+06	1.34469e+07	1.33584e+07	1.77372e+07	1.09443e+07	2.11496e+07	1.52525e+07	1.10917e+07	9.18708e+06	1.20676e+07	1.34934e+07	8.47832e+06	2.01898e+07	8.68287e+06	1.36687e+07	1.63456e+07	6.04833e+06	1.54588e+07	6.93828e+06	1.19421e+07	1.04432e+07	5.33812e+06	1.22077e+07	8.45459e+06	7.55994e+06	1.06215e+07	1.17626e+07	7.83485e+06	1.82294e+07	1.07347e+07	1.34401e+07	8.91541e+06	7.74207e+06	9.05693e+06
PTP1631	6.11	666.151	666.151	MW_665.14415	Unknown	6.78369e+07	3.76293e+07	2.71597e+06	1.46619e+07	ND	732123	331500	ND	329111	7.29531e+07	2.62742e+06	116795	ND	100949	1.53916e+08	9.02479e+07	101672	ND	ND	225112796	ND	ND	ND	ND	ND	ND	491351	208551	ND	ND	117996	115118	ND	262252	329323	253536	1.10833e+06	ND	ND	ND	245589	ND	426466	ND
PTP1632	10.83	539.319	539.319	NP-008882	Others	3.40885e+07	2.61264e+07	1.60139e+07	1.54131e+07	1.01709e+07	5.72979e+06	5.27362e+07	1.72985e+07	2.13707e+07	9.49449e+06	3.05884e+07	1.91942e+07	1.81817e+07	8.22207e+06	2.10216e+07	1.84873e+07	6.56861e+06	2.31962e+07	2.24906e+07	1.15623e+07	1.55383e+07	1.2413e+07	1.99347e+07	3.65748e+07	2.40187e+07	1.01046e+07	2.68819e+07	4.3753e+06	2.13337e+07	1.46605e+07	3.21285e+07	8.04037e+07	1.72553e+07	2.35689e+07	3.90483e+07	8.837e+06	1.60233e+07	6.70831e+07	2.15372e+07	1.39614e+07	2.21205e+07	1.70482e+07	2.36977e+07	2.82585e+07
PTP1633	8.43	555.278	555.277	MW_554.27098	Unknown	2.08765e+06	7.8688e+06	3.4128e+06	1.22928e+06	2.89748e+06	641530	950027	3.23904e+06	2.89529e+06	3.45416e+06	480659	2.49911e+06	7.92533e+06	1.46414e+07	794640	ND	1.54038e+06	322111	ND	1.69571e+06	5.42312e+06	ND	2.53868e+06	361805	598500	1.45098e+06	1.27468e+06	1.54317e+06	1.31085e+06	1.12159e+06	1.84526e+06	500191	640555	2.62164e+06	ND	2.7089e+06	1.0221e+07	342684	1.02011e+06	1.69027e+06	4.3387e+06	525793	2.67392e+06	3.00883e+06
PTP1636	11.78	464.382	464.382	MW_463.37486	Unknown	1.8235e+07	7.38235e+06	2.21134e+07	8.03633e+06	9.81571e+06	1.03873e+07	1.96862e+07	1.17835e+07	1.01045e+07	1.48342e+07	7.80536e+06	9.24843e+06	1.22715e+07	1.69216e+07	8.56018e+06	1.64875e+07	8.6054e+06	1.42752e+07	1.11313e+07	1.20015e+07	1.29028e+07	1.21949e+07	1.49156e+07	2.02774e+07	1.40162e+07	1.08909e+07	1.19202e+07	9.02796e+06	8.75242e+06	1.84524e+07	1.62692e+07	1.62908e+07	8.69041e+06	1.5949e+07	1.2703e+07	8.37087e+06	7.44838e+06	6.75919e+06	1.75732e+07	9.35247e+06	1.00209e+07	1.20589e+07	1.05521e+07	6.62843e+06
PTP1638	6.64	347.076	347.076	NP-020690	Others	3.50355e+08	5.79588e+07	8.05645e+07	3.36689e+07	2.15419e+06	383337	287616	256844	973232	7.05512e+07	2.38098e+06	213685	542716	252530	8.25535e+07	1.34994e+08	592594	8.73395e+06	9.96639e+06	1.74489e+08	1.11719e+07	1.35388e+06	319063	822635	4.7899e+06	1.15784e+06	6.3571e+06	1.31336e+06	190805	415336	461185	221662	5.78321e+06	807353	2.32615e+07	351356	3.83265e+07	7.37199e+07	1.33206e+06	895411	1.88106e+06	9.45705e+06	1.66054e+06	444377
PTP1639	6.05	395.204	395.204	NP-020647	Triterpene	2.61355e+06	2.11699e+06	6.06468e+06	6.89881e+06	4.2711e+06	991111	1.19796e+07	1.03987e+06	2.51298e+06	1.00031e+07	595361	5.18015e+06	7.89135e+06	2.18027e+07	2.14529e+06	3.61007e+06	7.71104e+06	8.66473e+06	3.44002e+06	1.01561e+06	263135	3.33237e+06	1.35167e+06	146691	400459	2.52368e+06	1.40372e+06	3.05157e+06	1.85856e+06	3.56905e+06	3.13944e+06	2.1084e+06	800507	254534	1.31972e+06	1.21864e+06	589312	1.20458e+06	4.34697e+06	1.42257e+06	1.25137e+07	4.14257e+06	6.8553e+06	1.69774e+06
PTP1640	11.54	632.393	632.393	MW_631.38567	Unknown	286972	295522	305818	896049	1.21374e+06	246417	424926	215499	96826	664054	966083	434971	81554.6	46321	391979	95882.6	259177	501228	466677	160270	413923	597701	670217	705832	96062.8	1.37513e+06	ND	159900	228414	457579	47263.8	1.2606e+06	529576	1.00542e+06	462431	617355	55252.9	307178	626341	231356	190063	562145	644158	78016.7
PTP1641	4.74	193.159	193.049	beta-Ionone	Others	1.72712e+06	1.64985e+06	2.15903e+06	532443	705993	545940	616702	856533	462937	1.18318e+06	5.15729e+06	538800	412064	269680	2.03314e+06	684124	199228	438883	421973	1.13282e+06	679768	292754	340805	594517	285430	240150	471611	409694	341240	346950	377867	857590	248878	777456	848738	967930	1.41034e+06	665229	762323	349648	379029	405297	446287	241715
PTP1642	5.51	385.184	385.183	MW_384.17632	Unknown	ND	1.8308e+06	6.53485e+06	ND	644608	731084	807187	1.08849e+06	126150	1.49971e+06	403389	299811	ND	1.05996e+06	503858	682926	ND	518697	463152	767599	168329	331165	ND	32902.1	ND	476782	1.18839e+06	ND	24793.6	ND	282228	1.28352e+06	1.05242e+06	308951	752301	843763	1.06515e+06	1.71941e+06	751240	176367	ND	221931	710865	ND
PTP1644	5.63	355.173	355.172	(2R,3R,4S,5S,6R)-3-{[(2E,6R)-6-hydroxy-2,6-dimethylocta-2,7-dien-1-yl]oxy}-6-(hydroxymethyl)oxane-3,4,5-triol	Others	2.14698e+07	1.26244e+08	1.25654e+07	4.61089e+06	1.04049e+07	1.18855e+06	3.32514e+06	576698	4.18003e+06	884407	1.89345e+07	3.07921e+06	2.75989e+06	9.7144e+06	3.06898e+07	4.03043e+07	3.96559e+06	3.61663e+07	1.9237e+07	2.44836e+06	2.80897e+07	1.73103e+06	2.04263e+06	1.14769e+07	941863	1.43619e+06	1.67931e+06	4.67883e+06	4.04954e+07	4.14501e+06	3.918e+06	2.68417e+07	4.85811e+07	1.24921e+07	3.41387e+07	4.54562e+06	6.44614e+06	2.02456e+07	1.75669e+07	3.20426e+06	8.98373e+06	2.23492e+06	5.14326e+06	1.11652e+06
[truncated: 203 more rows]
[truncated: 22 more columns]
