# Supplementary material for: Compositional Analysis of Grape Berries: Mapping the Global Metabolism of Grapes
Source: Foods. 2024 Nov 21;13(23):3716. doi: 10.3390/foods13233716 (PMC11639774; doi:10.3390/foods13233716)
Supplement: Supplementary file 1 [file foods-13-03716-s001.zip › Supplementary Table S4.xlsx]

## Sheet: Sheet1
Supplementary Table 4. Absolute quantitative vitamins (μg/g)
Compounds	Pink	Purple	Red	White
Thiamine	1.2705	1.09818	0.888256	0.98706
Riboflavin	0.106224	0.069644	0.0794356	0.0565455
Niacin	4.41269	11.1571	6.75007	9.35243
Niacinamide	0.149381	0.155757	0.224713	0.183378
Pantothenic acid	9.57173	11.6051	27.6017	10.1367
Pyridoxine	3.31401	2.49714	3.30563	3.33381
Pyridoxal	0.517347	0.564497	0.673488	0.757324
Pyridoxamine	0.945183	1.13795	0.706808	0.807525
D-biotin	0.320973	0.246656	0.311963	0.242542
Folic acid	14.7195	12.1891	19.0983	14.2639
L-Ascorbic acid	2.9454	5.57274	11.4737	3.45388
α-Tocopherol	3.36093	3.31107	1.30856	2.09907
β-Tocopherol	0.391273	0.705757	0.621403	0.564719
β-Tocotrienol	0.0996015	0.144587	0.111282	0.146356
δ-Tocotrienol	0.71305	0.758019	0.869729	0.718191
δ-Tocopherol	0.0955784	0.204857	0.0945888	0.147681
